# Supplementary material for: LGR5 regulates osteogenic differentiation of human thoracic ligamentum flavum cells by Wnt signalling pathway
Source: J Cell Mol Med. 2022 Jun 6;26(14):3862–72. doi: 10.1111/jcmm.17420 (PMC9279595; doi:10.1111/jcmm.17420)
Supplement: Supplementary file 2 — Figure S1 [file JCMM-26-3862-s004.zip]

Archive with 11 entries (11 files):
- JCMM_17420_Figure 1_SuppInfo.tif
- JCMM_17420_Figure 3C-IMO.tif
- JCMM_17420_Figure 3C-IO.tif
- JCMM_17420_Figure 3C-MO.tif
- JCMM_17420_Figure 4D-Lv-shLGR5.tif
- JCMM_17420_Figure 4D-NC.tif
- JCMM_17420_Figure 5D-Lv-LGR5.tif
- JCMM_17420_Figure 5D-Lv-NC.tif
- JCMM_17420_Figure 6F-Lv-LGR5.tif
- JCMM_17420_Figure 6F-Lv-LGR5+IWR-1.tif
- JCMM_17420_Figure 6F-Lv-NC.tif
