# Supplementary material for: LGR5 regulates osteogenic differentiation of human thoracic ligamentum flavum cells by Wnt signalling pathway
Source: J Cell Mol Med. 2022 Jun 6;26(14):3862–72. doi: 10.1111/jcmm.17420 (PMC9279595; doi:10.1111/jcmm.17420)
Supplement: Supplementary file 3 — Table S1 [file JCMM-26-3862-s003.xlsx]

## Sheet: IOvsMO
Table 1_SuppInfo The full list of DEGs of TLFCs in IO-MO group via RNA-sequencing
ID	IO1	IO2	IO3	IO4	MO1	MO2	MO3	MO4	log2FoldChange	pvalue	padj	GeneName	Chrom	Strand	Start	End	GeneLength	GeneType	GeneDescription
ENSG00000139292	843.434	1303.11	1086.64	849.305	39.0454	49.9295	82.0511	66.4686	-4.10102	1.57e-26	4.35e-22	LGR5	chr12	+	71439770	71586310	5251	protein_coding	leucine-rich_repeat_containing_G_protein-coupled_receptor_5
ENSG00000143341	437.474	684.995	590.599	842.724	4128.03	6177.87	2752.55	4450.98	2.77577	2.93e-14	4.03e-10	HMCN1	chr1	+	185734551	186190949	18579	protein_coding	hemicentin_1
ENSG00000118785	1.95904	6.67064	5.98697	8.54338	65.069	231.019	138.522	444.139	5.21257	4.36e-14	4.03e-10	SPP1	chr4	+	87975650	87983426	2321	protein_coding	secreted_phosphoprotein_1
ENSG00000167244	476.906	597.974	236.887	246.511	2035.14	2099.84	3142.35	2076.66	2.58557	1.68e-11	1.16e-07	IGF2	chr11	-	2129112	2141238	6259	protein_coding	insulin_like_growth_factor_2
ENSG00000125968	1699.71	1068.2	1177.53	823.259	272.792	207.203	262.633	260.066	-2.2488	2.24e-11	1.24e-07	ID1	chr20	+	31605283	31606515	1233	protein_coding	inhibitor_of_DNA_binding_1_dominant_negative_helix-loop-helix_protein
ENSG00000162849	41.3703	71.282	40.8271	118.063	308.082	725.561	366.276	947.855	3.10634	1.04e-10	4.81e-07	KIF26B	chr1	+	245154985	245709431	14403	protein_coding	kinesin_family_member_26B
ENSG00000060718	506.447	863.174	529.721	1014.64	2826.47	5540.09	3308.58	2880.93	2.31998	4.38e-10	1.73e-06	COL11A1	chr1	-	102876467	103108496	8281	protein_coding	collagen_type_XI_alpha_1
ENSG00000127951	222.663	720.644	1024.25	785.322	69.775	58.6495	163.077	98.2448	-2.81865	3.83e-09	1.33e-05	FGL2	chr7	-	77193371	77199826	4261	protein_coding	fibrinogen-like_2
ENSG00000136999	304.448	854.245	852.24	731.041	152.685	106.353	192.853	135.802	-2.22075	1.48e-08	4.56e-05	NOV	chr8	+	119416306	119424353	2673	protein_coding	nephroblastoma_overexpressed
ENSG00000109846	1615.94	1881.24	2133.74	1186.86	498.106	335.197	603.212	283.151	-1.98664	1.94e-08	5.38e-05	CRYAB	chr11	-	111908565	111923722	3034	protein_coding	crystallin_alpha_B
ENSG00000160013	70.922	352.968	375.119	193.115	19.5054	44.3569	28.7252	17.3082	-3.16972	2.22e-08	5.6e-05	PTGIR	chr19	-	46620468	46625118	3546	protein_coding	prostaglandin_I2_(prostacyclin)_receptor_(IP)
ENSG00000141338	62.0699	63.5282	43.2181	118.004	241.066	413.225	551.912	306.28	2.39217	2.49e-08	5.76e-05	ABCA8	chr17	-	68867292	68955392	11243	protein_coding	ATP_binding_cassette_subfamily_A_member_8
ENSG00000134755	0.987271	0.0117668	0.0192266	0.774958	16.7442	16.2901	27.6718	10.5657	4.87973	3.08e-08	6.58e-05	DSC2	chr18	-	31058840	31102415	12371	protein_coding	desmocollin_2
ENSG00000246859	24.6232	24.5817	44.1269	45.2141	563.456	229.975	118.013	170.454	2.95999	4.25e-08	8.42e-05	STARD4-AS1	chr5	+	111512226	111739726	5647	antisense	STARD4_antisense_RNA_1
ENSG00000109610	1042.46	4380.57	2791.4	3979.92	268.975	772.167	558.099	637.654	-2.44653	6.13e-08	0.000113382	SOD3	chr4	+	24789912	24800842	2128	protein_coding	superoxide_dismutase_3_extracellular
ENSG00000132205	307.413	653.643	345.57	323.744	120.155	57.5566	109.76	66.4375	-2.20116	8.51e-08	0.000144031	EMILIN2	chr18	+	2847030	2915993	6435	protein_coding	elastin_microfibril_interfacer_2
ENSG00000145423	3.92191	158.341	1339.7	1559.72	9.28033	24.7681	6.17645	6.71474	-6.00991	8.83e-08	0.000144031	SFRP2	chr4	-	153780592	153789120	2032	protein_coding	secreted_frizzled-related_protein_2
ENSG00000244586	16.7508	6.79678	16.7344	23.1142	65.1093	94.3826	131.3	115.594	2.6631	1.39e-07	0.000214003	WNT5A-AS1	chr3	+	55487699	55488308	500	antisense	WNT5A_antisense_RNA_1
ENSG00000113532	0.983909	0.0224643	3.39273	0	12.9755	20.6259	28.7112	26.0173	4.27405	1.98e-07	0.000289372	ST8SIA4	chr5	-	100806935	100903266	7794	protein_coding	ST8_alpha-N-acetyl-neuraminide_alpha-28-sialyltransferase_4
ENSG00000117318	4039.85	4058.8	4656.16	3103.45	1091.11	877.509	1823.01	884.2	-1.76179	2.83e-07	0.000388743	ID3	chr1	-	23557918	23559794	1797	protein_coding	inhibitor_of_DNA_binding_3_dominant_negative_helix-loop-helix_protein
ENSG00000111452	14.7581	259.538	284.494	499.36	8.31064	17.3656	25.6267	20.234	-3.87763	2.96e-07	0.000388743	ADGRD1	chr12	+	130953907	131141469	14718	protein_coding	adhesion_G_protein-coupled_receptor_D1
ENSG00000127324	160.671	52.399	13.4305	21.071	2.7829	2.19521	3.07926	3.85988	-4.31957	3.08e-07	0.000388743	TSPAN8	chr12	-	71125085	71441898	2519	protein_coding	tetraspanin_8
ENSG00000175602	3572.81	2566.31	3654.35	2113.44	863.013	1144.23	978.722	845.683	-1.63563	3.93e-07	0.000474077	CCDC85B	chr11	+	65890112	65891635	1524	protein_coding	coiled-coil_domain_containing_85B
ENSG00000005513	10.8249	24.4713	34.4035	13.5766	0.917108	2.14645	1.03016	0.95628	-3.92165	4.44e-07	0.000507818	SOX8	chr16	+	981808	986979	4432	protein_coding	SRY-box_8
ENSG00000124813	138.928	181.501	120.841	153.536	285.738	502.199	679.14	705.094	1.86744	4.58e-07	0.000507818	RUNX2	chr6	+	45328157	45664349	8192	protein_coding	runt-related_transcription_factor_2
ENSG00000121769	100.484	324.046	344.108	227.563	34.4013	38.0041	69.7342	46.2293	-2.39955	4.86e-07	0.000517888	FABP3	chr1	-	31365625	31376850	1026	protein_coding	fatty_acid_binding_protein_3_muscle_and_heart
ENSG00000163710	1071.04	827.699	1806.21	2237.67	305.335	479.337	198.03	474.887	-2.02734	5.28e-07	0.00054177	PCOLCE2	chr3	-	142815922	142889203	3480	protein_coding	procollagen_C-endopeptidase_enhancer_2
ENSG00000138759	6.9154	0.0519589	0.0861298	4.69093	110.885	27.2237	125.111	16.3212	4.4863	5.65e-07	0.000559596	FRAS1	chr4	+	78057570	78544269	20379	protein_coding	Fraser_extracellular_matrix_complex_subunit_1
ENSG00000152894	720.288	415.528	363.573	627.224	1545.44	1596.57	1850.74	1645.15	1.64124	6.01e-07	0.000574309	PTPRK	chr6	-	127968779	128520674	9000	protein_coding	protein_tyrosine_phosphatase_receptor_type_K
ENSG00000111341	1098.66	693.958	787.807	554.386	223.429	157.337	321.086	217.677	-1.76857	6.39e-07	0.000590454	MGP	chr12	-	14881181	14885926	2639	protein_coding	matrix_Gla_protein
ENSG00000143126	10.8357	12.2507	8.4694	14.6067	47.4437	58.5798	73.8532	58.7513	2.34964	9.57e-07	0.000856326	CELSR2	chr1	+	109250019	109275750	12349	protein_coding	cadherin_EGF_LAG_seven-pass_G-type_receptor_2
ENSG00000168874	780.376	573.718	1504.66	542.129	241.132	153.001	301.599	217.678	-1.89544	1.65e-06	0.00142664	ATOH8	chr2	+	85751344	85788066	6076	protein_coding	atonal_bHLH_transcription_factor_8
ENSG00000163394	0	0.0731431	0.122188	20.8909	89.3098	126.934	134.402	237.969	4.7772	2.18e-06	0.00182937	CCKAR	chr4	-	26481400	26490462	1720	protein_coding	cholecystokinin_A_receptor
ENSG00000058404	11.8086	10.1527	42.7455	36.1099	1.85915	0.0261773	2.05117	2.90304	-3.7734	2.89e-06	0.00226363	CAMK2B	chr7	-	44217150	44334577	8159	protein_coding	calcium/calmodulin-dependent_protein_kinase_II_beta
ENSG00000250033	1.96561	4.40899	0.0823876	4.71378	34.5032	21.7189	20.5289	21.1773	3.0407	3.05e-06	0.00226363	SLC7A11-AS1	chr4	+	138057464	138178177	6161	processed_transcript	SLC7A11_antisense_RNA_1
ENSG00000164530	779.375	6574.24	543.028	606.156	349.364	151.855	61.5889	50.9982	-3.79121	3.12e-06	0.00226363	PI16	chr6	+	36948263	36964837	2332	protein_coding	peptidase_inhibitor_16
ENSG00000118922	276.884	172.72	180.626	289.643	618.159	548.863	702.752	903.515	1.59023	3.18e-06	0.00226363	KLF12	chr13	-	73686089	74133905	11090	protein_coding	Kruppel-like_factor_12
ENSG00000138829	19.6906	22.3877	22.8995	96.3	353.822	239.735	102.627	416.151	2.77909	3.23e-06	0.00226363	FBN2	chr5	-	128257909	128659185	13196	protein_coding	fibrillin_2
ENSG00000102271	7.9156	0.0414976	0.0685289	0.64246	31.6525	29.3002	20.5376	41.4438	3.72798	3.26e-06	0.00226363	KLHL4	chrX	+	87517749	87670050	5818	protein_coding	kelch_like_family_member_4
ENSG00000095739	591.187	470.155	1338.57	862.421	293.298	194.191	196.989	272.598	-1.76821	3.27e-06	0.00226363	BAMBI	chr10	+	28677342	28682939	2314	protein_coding	BMP_and_activin_membrane-bound_inhibitor
ENSG00000187608	481.81	563.7	1994.47	427.483	101.409	236.375	226.709	132.899	-2.31307	4.54e-06	0.00307105	ISG15	chr1	+	1001138	1014541	942	protein_coding	ISG15_ubiquitin-like_modifier
ENSG00000144426	56.1498	80.2431	68.2754	169.298	427.36	266.871	326.248	392.033	1.91247	4.83e-06	0.00319082	NBEAL1	chr2	+	203014879	203226378	16376	protein_coding	neurobeachin_like_1
ENSG00000198873	380.335	358.681	443.446	350.546	153.637	102.005	152.853	119.426	-1.53635	6.02e-06	0.00387873	GRK5	chr10	+	119207589	119459742	7000	protein_coding	G_protein-coupled_receptor_kinase_5
ENSG00000173166	33.4816	95.7855	65.8872	169.329	559.604	338.433	292.403	366.974	2.09144	6.84e-06	0.00431244	RAPH1	chr2	-	203394345	203535410	11697	protein_coding	Ras_association_(RalGDS/AF-6)_and_pleckstrin_homology_domains_1
ENSG00000159251	0	25.5573	23.8411	29.2549	0	0.00475242	1.01864	0	-5.72082	7.43e-06	0.00457629	ACTC1	chr15	-	34788096	34796139	4639	protein_coding	actin_alpha_cardiac_muscle_1
ENSG00000167779	2935.29	4614.56	5213.15	2929.27	1410.45	1498.94	1602.47	1314.77	-1.42916	9.16e-06	0.00552168	IGFBP6	chr12	+	53097436	53102345	1279	protein_coding	insulin_like_growth_factor_binding_protein_6
ENSG00000082684	11.8022	27.9905	208.166	35.6389	8.49145	0.0417943	1.04187	3.85438	-4.34792	1.08e-05	0.00624883	SEMA5B	chr3	-	122909193	123028605	6224	protein_coding	sema_domain_seven_thrombospondin_repeats_(type_1_and_type_1-like)_transmembrane_domain_(TM)_and_short_cytoplasmic_domain_(semaphorin)_5B
ENSG00000166510	0.985425	0.0174045	2.27347	0	7.38726	10.889	29.6963	9.60803	4.028	1.08e-05	0.00624883	CCDC68	chr18	-	54901509	54959508	5180	protein_coding	coiled-coil_domain_containing_68
ENSG00000173641	1164.65	1355.6	3635.96	926.301	660.221	460.913	176.489	178.149	-2.26226	1.12e-05	0.00635422	HSPB7	chr1	-	16014028	16019594	3910	protein_coding	heat_shock_protein_family_B_(small)_member_7
ENSG00000087510	6.91075	0.0581996	4.74112	2.98944	55.9613	14.1977	40.0023	25.0205	3.15226	1.15e-05	0.00635775	TFAP2C	chr20	+	56629302	56639283	3005	protein_coding	transcription_factor_AP-2_gamma_(activating_enhancer_binding_protein_2_gamma)
ENSG00000154898	4.9134	15.5224	8.45956	15.4263	31.5764	44.5327	90.2567	90.5757	2.5187	1.25e-05	0.00678948	CCDC144CP	chr17	+	20321164	20403557	8145	transcribed_processed_pseudogene	coiled-coil_domain_containing_144C_pseudogene
ENSG00000065534	423.675	940.026	573.952	1216.4	1437.39	3316.69	2675.58	2944.54	1.71722	1.31e-05	0.00698934	MYLK	chr3	-	123610049	123884331	22167	protein_coding	myosin_light_chain_kinase
ENSG00000106538	25.6534	11.1525	0.165215	8.275	52.0683	99.7669	99.5085	105.003	2.956	1.4e-05	0.00728435	RARRES2	chr7	-	150338317	150341674	1921	protein_coding	retinoic_acid_receptor_responder_(tazarotene_induced)_2
ENSG00000087303	262.08	704.969	246.504	922.438	1120.85	2292.85	2280.6	2529.4	1.94413	1.42e-05	0.00728435	NID2	chr14	-	52004803	52069228	6392	protein_coding	nidogen_2
ENSG00000145934	44.3178	163.764	167.404	332.826	237.299	992.423	1440.35	1211.74	2.45304	1.54e-05	0.00777881	TENM2	chr5	+	167284799	168264157	11070	protein_coding	teneurin_transmembrane_protein_2
ENSG00000106819	294.626	232.779	242.631	96.7143	69.8802	22.8756	59.4952	52.0116	-2.08055	1.65e-05	0.00815381	ASPN	chr9	-	92456205	92482506	2470	protein_coding	asporin
ENSG00000134775	34.4885	52.1822	26.3804	12.7071	121.01	166.982	113.887	128.101	2.07624	1.85e-05	0.00897391	FHOD3	chr18	+	36297714	36780055	7965	protein_coding	formin_homology_2_domain_containing_3
ENSG00000170571	33.4894	106.616	15.8019	47.3029	249.513	228.865	249.295	208.04	2.19986	1.88e-05	0.00897391	EMB	chr5	-	50396192	50443248	5257	protein_coding	embigin
ENSG00000173376	45.3907	1.24286	2.61617	9.76805	66.0058	125.883	354.902	184.934	3.61857	2.04e-05	0.00956693	NDNF	chr4	-	121035613	121073021	3556	protein_coding	neuron-derived_neurotrophic_factor
ENSG00000196154	4581.79	2526.24	4023.74	1952.97	1596.73	958.836	913.077	1045.07	-1.53524	2.14e-05	0.00987844	S100A4	chr1	-	153543613	153550136	1025	protein_coding	S100_calcium_binding_protein_A4
ENSG00000148655	282.784	463.234	432.593	115.778	66.06	93.2645	115.907	65.4758	-1.92367	2.64e-05	0.0120095	C10orf11	chr10	+	75431453	76560167	6560	protein_coding	chromosome_10_open_reading_frame_11
ENSG00000136244	412.865	374.194	191.454	251.954	106.148	84.6279	127.193	60.6499	-1.69923	2.79e-05	0.0124619	IL6	chr7	+	22725884	22732002	2069	protein_coding	interleukin_6
ENSG00000029559	6.90494	7.71252	0.110857	3.74505	5.48601	44.5487	51.3155	195.693	3.96109	2.94e-05	0.0126627	IBSP	chr4	+	87799581	87812435	1546	protein_coding	integrin-binding_sialoprotein
ENSG00000189129	897.643	1072.48	570.336	331.223	292.385	264.611	183.651	145.412	-1.69557	2.96e-05	0.0126627	PLAC9	chr10	+	80131682	80145359	1240	protein_coding	placenta_specific_9
ENSG00000233608	358.653	600.237	445.887	282.431	197.429	124.766	133.376	127.129	-1.53185	2.97e-05	0.0126627	TWIST2	chr2	+	238848032	238910543	1878	protein_coding	twist_family_bHLH_transcription_factor_2
ENSG00000187634	317.26	755.096	945.272	296.871	129.382	262.31	74.9214	127.128	-1.9618	3.19e-05	0.0133958	SAMD11	chr1	+	924880	944581	3214	protein_coding	sterile_alpha_motif_domain_containing_11
ENSG00000147180	6.8959	4.51679	6.02931	10.0773	50.3367	18.5235	29.7623	42.3948	2.32661	3.51e-05	0.0144723	ZNF711	chrX	+	85244032	85273362	5004	protein_coding	zinc_finger_protein_711
ENSG00000144824	373.444	351.957	279.815	297.839	988.758	803.703	736.613	656.889	1.28955	3.55e-05	0.0144723	PHLDB2	chr3	+	111732497	111976517	12109	protein_coding	pleckstrin_homology-like_domain_family_B_member_2
ENSG00000249835	2.78e-17	2.78e-17	2.78e-17	2.78e-17	4.63956	4.36247	5.13238	6.75343	5.43184	4.18e-05	0.0168001	VCAN-AS1	chr5	-	83531352	83581320	877	antisense	VCAN_antisense_RNA_1
ENSG00000140511	1572.61	800.909	1202.53	438.919	440.422	316.718	321.114	214.764	-1.63397	4.59e-05	0.0181625	HAPLN3	chr15	-	88877288	88895626	3524	protein_coding	hyaluronan_and_proteoglycan_link_protein_3
ENSG00000198963	2.78e-17	2.78e-17	2.78e-17	2.78e-17	5.56143	1.16106	9.22252	11.5943	5.82377	4.66e-05	0.0181981	RORB	chr9	+	74497365	74693177	9591	protein_coding	RAR-related_orphan_receptor_B
ENSG00000169432	28.5939	21.1202	10.9002	8.1713	131.371	45.6407	84.1257	67.4063	2.25098	4.74e-05	0.0181981	SCN9A	chr2	-	166195185	166375993	10364	protein_coding	sodium_channel_voltage_gated_type_IX_alpha_subunit
ENSG00000157766	3221.02	19153.3	20586.4	11256.2	5560.98	2558.65	3283.95	1772.26	-2.04079	4.89e-05	0.0181981	ACAN	chr15	+	88803443	88875354	10908	protein_coding	aggrecan
ENSG00000163661	16414.6	24114.3	14902.4	16067.1	5679.05	9130.22	7088.04	7413.81	-1.28646	4.92e-05	0.0181981	PTX3	chr3	+	157436789	157443628	1940	protein_coding	pentraxin_3
ENSG00000038427	4916.78	5063.52	5677.16	7749.62	21047.2	15167.2	10908.6	12301.1	1.34405	4.92e-05	0.0181981	VCAN	chr5	+	83471465	83582303	14831	protein_coding	versican
ENSG00000187987	0.97558	3.36172	5.86952	4.62987	16.7128	14.1705	33.8329	29.8771	2.63641	5.15e-05	0.0188053	ZSCAN23	chr6	-	28431930	28443502	3283	protein_coding	zinc_finger_and_SCAN_domain_containing_23
ENSG00000123243	18.7	671.575	628.731	828.357	50.2161	83.5044	106.672	66.4469	-2.80503	5.57e-05	0.0198726	ITIH5	chr10	-	7559270	7666998	14628	protein_coding	inter-alpha-trypsin_inhibitor_heavy_chain_family_member_5
ENSG00000185900	14.7658	32.2689	26.3347	36.8234	121.06	100.875	69.7819	108.847	1.85548	5.59e-05	0.0198726	POMK	chr8	+	43093506	43123434	1877	protein_coding	protein-O-mannose_kinase
ENSG00000145242	48.2653	52.463	89.6804	172.413	806.445	261.463	260.604	230.17	2.10008	5.68e-05	0.0199226	EPHA5	chr4	-	65319563	65670495	9833	protein_coding	EPH_receptor_A5
ENSG00000106236	5.89199	17.9254	22.8375	78.0128	108.855	115.052	292.352	255.278	2.62365	5.81e-05	0.0199801	NPTX2	chr7	+	98617297	98629868	3016	protein_coding	neuronal_pentraxin_II
ENSG00000127528	2103.66	3784.78	4250.88	3806.39	1118.11	804.859	2034.34	1009.42	-1.48934	5.84e-05	0.0199801	KLF2	chr19	+	16324817	16327874	2018	protein_coding	Kruppel-like_factor_2
ENSG00000115464	238.431	506.814	405.378	962.988	1663.7	1350.38	1493.74	1797.36	1.57592	6.06e-05	0.0205053	USP34	chr2	-	61187463	61470769	18125	protein_coding	ubiquitin_specific_peptidase_34
ENSG00000273018	1.96525	7.62268	0.08436	2.21819	27.0263	27.0816	20.524	13.4552	2.83003	6.32e-05	0.0207595	CTD-2303H24.2	chr17	-	18511221	18551705	7703	processed_transcript	NA
ENSG00000047936	1.97189	3.27107	1.231	0	16.7659	8.74422	24.5915	10.5726	3.20794	6.36e-05	0.0207595	ROS1	chr6	-	117288300	117425855	7856	protein_coding	ROS_proto-oncogene_1__receptor_tyrosine_kinase
ENSG00000073792	85.7203	130.205	78.9761	70.1316	228.065	206.128	318.022	310.165	1.54149	6.36e-05	0.0207595	IGF2BP2	chr3	-	185643739	185825056	4735	protein_coding	insulin_like_growth_factor_2_mRNA_binding_protein_2
ENSG00000119042	194.13	112.532	73.114	116.818	345.387	266.874	453.439	385.286	1.54483	6.53e-05	0.0210435	SATB2	chr2	-	199269500	199471266	10958	protein_coding	SATB_homeobox_2
ENSG00000218336	85.7396	75.6674	25.3376	45.6998	387.424	141.078	171.344	200.334	1.95075	7.16e-05	0.0228202	TENM3	chr4	+	182143987	182803024	11984	protein_coding	teneurin_transmembrane_protein_3
ENSG00000167080	0.989305	0.00619859	0.0101084	0	15.8755	23.6838	2.07993	2.8504	4.92103	7.29e-05	0.0228212	B4GALNT2	chr17	+	49132460	49176840	8961	protein_coding	beta-14-N-acetyl-galactosaminyl_transferase_2
ENSG00000182261	5.91105	2.31118	7.13052	7.73026	88.6592	29.3368	23.6191	15.3664	2.73515	7.33e-05	0.0228212	NLRP10	chr11	-	7959424	7965426	2531	protein_coding	NLR_family_pyrin_domain_containing_10
ENSG00000257315	9.83301	43.4356	12.2128	98.6032	203.87	207.18	206.215	263.934	2.419	7.5e-05	0.0229911	ZBED6	chr1	+	203796309	203800558	4250	protein_coding	zinc_finger_BED-type_containing_6
ENSG00000143924	291.673	227.197	137.635	154.915	554.879	537.97	572.456	439.205	1.37441	7.58e-05	0.0229911	EML4	chr2	+	42169350	42332548	8357	protein_coding	echinoderm_microtubule_associated_protein_like_4
ENSG00000082196	13.7782	35.618	46.4228	29.7453	2.74575	4.37072	8.19422	7.72	-2.42097	7.67e-05	0.0229911	C1QTNF3	chr5	-	34019448	34043832	3576	protein_coding	C1q_and_tumor_necrosis_factor_related_protein_3
ENSG00000150093	6428.29	4758.36	5169.17	8392.82	17686.2	14882	12387.9	14017.6	1.25264	7.71e-05	0.0229911	ITGB1	chr10	-	32900319	33005792	6011	protein_coding	integrin_subunit_beta_1
ENSG00000075391	240.411	343.041	248.761	414.199	724.306	757.064	727.377	777.309	1.25919	7.93e-05	0.0233485	RASAL2	chr1	+	178094141	178484147	16044	protein_coding	RAS_protein_activator_like_2
ENSG00000155980	1.96463	5.49477	1.29818	3.85033	12.0324	44.3244	10.288	32.7717	2.92276	8.14e-05	0.0233485	KIF5A	chr12	+	57549998	57586632	6261	protein_coding	kinesin_family_member_5A
ENSG00000006638	125.123	265.009	266.436	148.791	39.9755	79.1244	63.6066	62.6072	-1.71287	8.17e-05	0.0233485	TBXA2R	chr19	-	3594506	3606840	2793	protein_coding	thromboxane_A2_receptor
ENSG00000260807	16.7454	27.7541	16.8041	16.7199	5.65179	4.30185	0.0114047	0.943572	-2.77945	8.18e-05	0.0233485	RP11-161M6.2	chr16	-	975761	981596	3905	lincRNA	NA
ENSG00000184258	0	0.00612027	0.00998041	0.811124	7.46156	6.50973	5.13771	5.77251	4.11806	8.25e-05	0.0233485	CDR1	chrX	-	140782405	140784871	2467	protein_coding	cerebellar_degeneration_related_protein_1
ENSG00000090382	0	0.00612027	0.00998041	0.811124	3.65053	19.4323	1.0542	24.15	5.08717	8.56e-05	0.0239606	LYZ	chr12	+	69348341	69354234	1764	protein_coding	lysozyme
ENSG00000272579	128.116	61.3253	76.5335	46.3696	26.1135	17.3771	11.3064	22.1619	-2.01156	8.79e-05	0.0243609	RP11-101E13.5	chr1	-	193090866	193091556	691	antisense	NA
ENSG00000153956	717.371	195.029	173.551	181.555	2539.94	1091.16	874.101	705.027	2.03886	9.06e-05	0.0248668	CACNA2D1	chr7	-	81946444	82443798	9010	protein_coding	calcium_channel_voltage-dependent_alpha_2/delta_subunit_1
ENSG00000153993	0.973416	14.2025	0.117456	5.336	119.336	83.4444	16.451	23.0698	3.51151	9.85e-05	0.0266243	SEMA3D	chr7	-	84995553	85186855	8062	protein_coding	sema_domain_immunoglobulin_domain_(Ig)_short_basic_domain_secreted_(semaphorin)_3D
ENSG00000152952	4147.28	1593.99	1596.09	2563.54	5842.92	8200.71	5664.08	6785.8	1.41985	9.98e-05	0.0266243	PLOD2	chr3	-	146069440	146163653	7646	protein_coding	procollagen-lysine_2-oxoglutarate_5-dioxygenase_2
ENSG00000135636	58.1511	43.4157	28.8093	23.4724	201.166	169.165	115.941	77.9809	1.87278	9.99e-05	0.0266243	DYSF	chr2	+	71453722	71686768	8386	protein_coding	dysferlin
ENSG00000043355	92.6038	169.338	255.655	230.808	50.2613	50.9896	28.7518	79.9905	-1.83044	0.000103225	0.0272573	ZIC2	chr13	+	99981772	99986773	3310	protein_coding	Zic_family_member_2
ENSG00000132639	13.8441	0.0586592	1.31362	0	3.62751	26.156	267.664	145.47	4.83749	0.000111457	0.0291534	SNAP25	chr20	+	10218830	10307418	3357	protein_coding	synaptosome_associated_protein_25kDa
ENSG00000248587	2.94279	12.1753	7.22673	10.7915	22.2797	37.9713	37.9618	55.9022	2.19853	0.000115172	0.0296723	GDNF-AS1	chr5	+	37840438	37875799	4636	lincRNA	GDNF_antisense_RNA_1_(head_to_head)
ENSG00000230390	43.4158	6.7905	3.80594	5.08618	1.90531	0.00904295	0.00287786	0	-4.60222	0.000116127	0.0296723	LINC01048	chr13	-	37481467	37484769	511	lincRNA	long_intergenic_non-protein_coding_RNA_1048
ENSG00000104332	51.3095	6.7972	1.41872	4.30174	48.3079	347.997	349.786	49.0682	3.62858	0.000116651	0.0296723	SFRP1	chr8	-	41261958	41309497	4761	protein_coding	secreted_frizzled-related_protein_1
ENSG00000187079	1055.28	1224.12	1108.25	1728.83	3140.27	2636.72	2861.28	3010.99	1.18668	0.0001184	0.0297924	TEAD1	chr11	+	12674591	12944483	10379	protein_coding	TEA_domain_family_member_1_(SV40_transcriptional_enhancer_factor)
ENSG00000156103	258.226	70.2463	19.4168	28.6923	1205.84	508.719	381.663	264.835	2.64674	0.000119273	0.0297924	MMP16	chr8	-	88032009	88328025	12115	protein_coding	matrix_metallopeptidase_16
ENSG00000280347	14.7792	14.4896	10.8603	17.6491	54.0046	52.061	45.1481	49.1189	1.77861	0.000122138	0.0302099	AC000123.2	chr7	-	127359785	127364759	4975	TEC	NA
ENSG00000102678	0	19.0405	61.7829	53.0141	0.903267	1.11369	3.06987	2.89856	-3.98523	0.000124212	0.0302099	FGF9	chr13	+	21671383	21704498	4539	protein_coding	fibroblast_growth_factor_9
ENSG00000134548	25.5988	54.654	140.623	76.3831	11.1287	15.1998	18.461	19.2758	-2.20506	0.0001249	0.0302099	SPX	chr12	+	21526307	21537377	3359	protein_coding	spexin_hormone
ENSG00000136542	605.007	331.992	321.705	458.341	1236.4	929.54	888.452	1045.08	1.25473	0.000125303	0.0302099	GALNT5	chr2	+	157257598	157314211	6818	protein_coding	polypeptide_N-acetylgalactosaminyltransferase_5
ENSG00000167157	1117.37	539.197	1153.42	546.719	377.087	189.888	351.882	318.821	-1.43852	0.00012738	0.0302379	PRRX2	chr9	+	129665641	129722674	1311	protein_coding	paired_related_homeobox_2
ENSG00000154783	3.9209	205.933	124.397	230.298	24.2607	13.0583	10.2792	20.2382	-3.04765	0.0001276	0.0302379	FGD5	chr3	+	14818962	14934565	8046	protein_coding	FYVE_RhoGEF_and_PH_domain_containing_5
ENSG00000152939	2.95246	5.51033	3.59911	2.1869	31.7417	17.3789	14.3778	14.427	2.42815	0.000131656	0.0309347	MARVELD2	chr5	+	69415112	69444330	4898	protein_coding	MARVEL_domain_containing_2
ENSG00000170801	113.29	402.139	732.516	608.21	110.772	55.4167	182.579	126.183	-1.9651	0.000133815	0.0311777	HTRA3	chr4	+	8269765	8307111	3321	protein_coding	HtrA_serine_peptidase_3
ENSG00000138669	0.989305	0.00619859	0.0101084	0	0.86126	12.9527	14.3361	6.72702	4.57215	0.000140547	0.0324734	PRKG2	chr4	-	81087370	81215117	5116	protein_coding	protein_kinase_cGMP-dependent_type_II
ENSG00000100503	313.328	385.381	300.156	468.4	924.495	764.676	754.055	890.007	1.18282	0.000142788	0.0327184	NIN	chr14	-	50719763	50831121	13683	protein_coding	ninein
ENSG00000147041	0.989305	0.00619859	0.0101084	0	8.37817	12.9372	1.051	9.64083	4.45241	0.00014404	0.0327348	SYTL5	chrX	+	38006582	38128819	4791	protein_coding	synaptotagmin_like_5
ENSG00000184232	493.627	3552.93	2656.16	1968.41	439.377	917.484	548.874	595.255	-1.79354	0.000152215	0.0343115	OAF	chr11	+	120210767	120230332	3176	protein_coding	out_at_first_homolog
ENSG00000160213	1460.25	2134.06	2237.77	1543.66	633.039	977.195	890.488	701.201	-1.20371	0.00015415	0.0344674	CSTB	chr21	-	43772512	43776445	2490	protein_coding	cystatin_B
ENSG00000259498	30.5366	43.4274	39.4722	46.666	165.776	106.324	122.086	91.4808	1.59739	0.000157729	0.0348403	RP11-244F12.3	chr15	-	63046034	63049387	3354	antisense	NA
ENSG00000143333	21.6547	63.6345	211.411	309.255	18.5777	18.4905	25.6494	38.5683	-2.57482	0.000158331	0.0348403	RGS16	chr1	-	182598623	182604408	2427	protein_coding	regulator_of_G-protein_signaling_16
ENSG00000228065	3.95323	1.14458	1.24256	0.667152	12.0964	9.7964	11.2905	15.4263	2.72153	0.000164491	0.0359109	LINC01515	chr10	+	65570338	65768835	10045	lincRNA	long_intergenic_non-protein_coding_RNA_1515
ENSG00000065485	1601.17	1123.91	1307.84	1353.56	848.234	507.622	333.447	510.491	-1.29161	0.000166061	0.0359704	PDIA5	chr3	+	123067062	123225227	4030	protein_coding	protein_disulfide_isomerase_family_A_member_5
ENSG00000198807	32.505	33.4942	65.582	56.6193	10.2185	6.5735	13.3335	17.3663	-1.97314	0.000170868	0.0367247	PAX9	chr14	+	36657568	36679715	6035	protein_coding	paired_box_9
ENSG00000115592	1.9534	7.89002	16.6929	30.3282	0	1.08935	2.04254	0.959463	-3.66187	0.000176075	0.0375527	PRKAG3	chr2	-	218822383	218832086	3334	protein_coding	protein_kinase_AMP-activated_gamma_3_non-catalytic_subunit
ENSG00000006015	797.149	541.329	500.937	306.063	209.471	277.593	177.494	160.834	-1.37759	0.000183331	0.0388018	C19orf60	chr19	+	18588685	18592336	3370	protein_coding	chromosome_19_open_reading_frame_60
ENSG00000162738	0	0.0116329	0.0190069	1.65138	6.50143	6.52626	5.14188	10.6193	3.61173	0.00019738	0.0414589	VANGL2	chr1	+	160400586	160428678	5340	protein_coding	VANGL_planar_cell_polarity_protein_2
ENSG00000196616	222.671	285.196	468.44	392.697	22.2469	20.7278	166.117	93.4492	-2.17603	0.000204973	0.042445	ADH1B	chr4	-	99304964	99321401	10674	protein_coding	alcohol_dehydrogenase_1B_(class_I)_beta_polypeptide
ENSG00000124191	1.97201	1.13724	2.34642	0.681908	10.2216	18.353	6.17619	11.5553	2.84393	0.000205281	0.042445	TOX2	chr20	+	43914864	44069616	3223	protein_coding	TOX_high_mobility_group_box_family_member_2
ENSG00000091262	45.3278	29.0367	58.3898	29.6362	9.30029	3.33351	11.2799	14.4774	-2.06069	0.000206668	0.042445	ABCC6	chr16	-	16148928	16223522	7559	protein_coding	ATP_binding_cassette_subfamily_C_member_6
ENSG00000161281	942.995	406.607	392.217	239.569	256.134	110.695	142.61	119.414	-1.65439	0.000210018	0.042816	COX7A1	chr19	-	36150922	36152869	1006	protein_coding	cytochrome_c_oxidase_subunit_VIIa_polypeptide_1_(muscle)
ENSG00000163629	251.244	455.555	382.617	663.341	1295.98	870.99	981.807	1151.04	1.2938	0.000212447	0.042995	PTPN13	chr4	+	86594315	86815171	9496	protein_coding	protein_tyrosine_phosphatase_non-receptor_type_13_(APO-1/CD95_(Fas)-associated_phosphatase)
ENSG00000167617	574.441	911.011	804.44	367.928	127.47	340.484	289.297	205.147	-1.46511	0.000217877	0.0437744	CDC42EP5	chr19	-	54465026	54473264	903	protein_coding	CDC42_effector_protein_(Rho_GTPase_binding)_5
ENSG00000104490	4.90769	34.4191	26.264	27.5729	0.890181	3.25546	7.14663	0.941854	-2.8861	0.000227701	0.0448709	NCALD	chr8	-	101686543	102124907	8042	protein_coding	neurocalcin_delta
ENSG00000107281	1540.08	1582.7	1261.21	785.788	602.368	630.135	576.562	381.401	-1.23854	0.000227848	0.0448709	NPDC1	chr9	-	137039470	137046203	2737	protein_coding	neural_proliferation_differentiation_and_control_1
ENSG00000162687	23.6405	16.8116	18.0958	59.3695	120.115	86.8117	101.57	115.59	1.83409	0.00022819	0.0448709	KCNT2	chr1	-	196225779	196609225	7100	protein_coding	potassium_channel_sodium_activated_subfamily_T_member_2
ENSG00000171217	0	2.16336	0.0280578	0.745157	8.37888	5.46721	9.22897	8.67089	3.22207	0.000235163	0.0459163	CLDN20	chr6	+	155264013	155276548	1209	protein_coding	claudin_20
ENSG00000115760	409.888	512.379	447.18	731.246	1385.35	1079.21	1078.24	1159.7	1.16176	0.000241866	0.0468949	BIRC6	chr2	+	32357028	32618899	17723	protein_coding	baculoviral_IAP_repeat_containing_6
ENSG00000152104	1562.74	1110.55	1277.98	1602.67	3090.92	2760.36	2996.7	3008.1	1.0938	0.000247121	0.0472803	PTPN14	chr1	-	214348696	214552449	18756	protein_coding	protein_tyrosine_phosphatase_non-receptor_type_14
ENSG00000186469	29.5728	5.70619	15.643	30.0131	61.4013	72.6981	70.7983	122.37	2.00236	0.000247264	0.0472803	GNG2	chr14	+	51826195	51979342	6379	protein_coding	guanine_nucleotide_binding_protein_(G_protein)_gamma_2
ENSG00000121039	554.726	970.135	1110.46	980.073	428.273	398.053	442.161	273.523	-1.22903	0.00024934	0.0473507	RDH10	chr8	+	73294612	73325281	5321	protein_coding	retinol_dehydrogenase_10_(all-trans)
ENSG00000177133	57.1502	62.3398	57.3647	37.255	11.1318	10.8971	20.5038	19.2788	-1.78181	0.000251615	0.0474144	LINC00982	chr1	-	3059615	3068437	5600	antisense	long_intergenic_non-protein_coding_RNA_982
ENSG00000165168	0	0.0116329	0.0190069	1.65138	3.65475	18.3374	2.07969	19.3152	4.22457	0.000253096	0.0474144	CYBB	chrX	+	37780011	37813461	4423	protein_coding	cytochrome_b-245_beta_polypeptide
ENSG00000177200	250.265	231.756	269.057	502.988	794.146	711.524	644.285	846.669	1.25499	0.000262088	0.0487695	CHD9	chr16	+	53055033	53329150	16502	protein_coding	chromodomain_helicase_DNA_binding_protein_9
ENSG00000272980	2.78e-17	2.78e-17	2.78e-17	2.78e-17	2.76198	5.40401	3.08739	5.79191	5.14265	0.000267406	0.0494273	RP11-517H2.6	chr6	+	166999405	167139141	5310	processed_transcript	NA
ENSG00000008517	832.652	246.257	254.792	178.456	170.657	60.7632	20.554	15.358	-2.49785	0.000271993	0.0496057	IL32	chr16	+	3065297	3082192	3209	protein_coding	interleukin_32
ENSG00000168769	67.9804	56.8941	81.3159	125.563	241.135	227.774	187.755	245.623	1.43925	0.000272674	0.0496057	TET2	chr4	+	105145875	105279816	16474	protein_coding	tet_methylcytosine_dioxygenase_2
ENSG00000107821	770.544	350.955	742.178	260.96	195.525	93.3691	276.958	129.045	-1.61113	0.000273739	0.0496057	KAZALD1	chr10	+	101061841	101068131	3613	protein_coding	Kazal-type_serine_peptidase_inhibitor_domain_1
ENSG00000223764	105.413	339.542	254.541	142.649	57.697	74.8173	46.1851	83.8208	-1.67885	0.000281456	0.0506731	RP11-54O7.3	chr1	-	916865	921016	4152	lincRNA	NA
ENSG00000102908	154.676	374.288	340.807	819.462	1089.24	1054.28	1242.38	1506.48	1.53315	0.00028361	0.0507031	NFAT5	chr16	+	69565094	69704666	16401	protein_coding	nuclear_factor_of_activated_T-cells_5_tonicity-responsive
ENSG00000280543	27.6049	10.1194	27.2958	6.61066	3.7411	2.19008	3.07721	1.91449	-2.65311	0.00028528	0.0507031	ASAP1-IT2	chr8	-	130082738	130084768	2031	sense_intronic	ASAP1_intronic_transcript_2
ENSG00000127603	1874.08	3010.69	2566.68	4332.17	6703.18	6036.98	6947.49	7199.98	1.19002	0.000291037	0.0513967	MACF1	chr1	+	39081316	39487177	43102	protein_coding	microtubule-actin_crosslinking_factor_1
ENSG00000154310	35.4768	12.3818	28.7221	42.2184	171.368	189.694	88.2473	41.3668	2.03888	0.000300903	0.0521934	TNIK	chr3	-	171061339	171460408	8523	protein_coding	TRAF2_and_NCK_interacting_kinase
ENSG00000170689	1.95688	11.0696	12.9525	5.21864	34.4256	30.4135	65.6161	23.0843	2.29196	0.000301932	0.0521934	HOXB9	chr17	-	48621159	48626356	2581	protein_coding	homeobox_B9
ENSG00000186481	2.96577	0.0264804	1.2143	0.700717	8.34393	6.56911	21.5014	8.65176	3.0683	0.00030297	0.0521934	ANKRD20A5P	chr18	+	14179097	14234797	5287	transcribed_unprocessed_pseudogene	ankyrin_repeat_domain_20_family_member_A5_pseudogene
ENSG00000128567	971.527	984.682	1473.87	1310.08	857.671	282.063	189.825	253.29	-1.58181	0.000303078	0.0521934	PODXL	chr7	-	131500262	131558217	6874	protein_coding	podocalyxin-like
ENSG00000101439	3992.55	5152.55	5869.47	3347.86	1767	2471.8	2280.6	1761.69	-1.14878	0.000315398	0.0534732	CST3	chr20	-	23626706	23638473	3695	protein_coding	cystatin_C
ENSG00000110651	8680.74	11000.2	11739.1	7307.77	3882.23	4905.69	4983.88	4273.74	-1.10168	0.000317669	0.0534732	CD81	chr11	+	2376177	2397419	7394	protein_coding	CD81_molecule
ENSG00000163520	1783.43	5120.07	2297.76	2917.93	1348.1	1026.08	1404.47	1124.05	-1.30551	0.000318317	0.0534732	FBLN2	chr3	+	13549131	13638422	4812	protein_coding	fibulin_2
ENSG00000106992	406.941	347.553	469.717	325.297	159.184	190.874	170.304	161.811	-1.18279	0.00031954	0.0534732	AK1	chr9	-	127866480	127877743	2667	protein_coding	adenylate_kinase_1
ENSG00000135913	21.6715	6.82703	20.4172	52.5144	131.316	80.3087	90.2892	103.062	1.98557	0.000320152	0.0534732	USP37	chr2	-	218450251	218568361	9290	protein_coding	ubiquitin_specific_peptidase_37
ENSG00000251348	0	2.19384	1.21418	1.53768	10.2451	7.62436	7.19299	12.5393	2.8146	0.000326336	0.0541796	HSPD1P11	chr5	+	95768999	95770700	1702	processed_pseudogene	heat_shock_protein_family_D_(Hsp60)_member_1_pseudogene_11
ENSG00000067715	8.88772	4.45635	0.103811	2.96261	85.915	20.6802	10.2927	18.2648	2.99191	0.000329532	0.0543846	SYT1	chr12	+	78863993	79452008	6494	protein_coding	synaptotagmin_1
ENSG00000116678	344.897	68.1	187.7	149.585	459.822	315.749	3313.55	278.311	2.54047	0.000340017	0.0557829	LEPR	chr1	+	65420652	65641559	11370	protein_coding	leptin_receptor
ENSG00000138944	375.418	149.389	331.111	365.227	709.41	622.605	743.788	845.708	1.25751	0.000346018	0.0562359	KIAA1644	chr22	-	44243667	44312851	6751	protein_coding	KIAA1644
ENSG00000160551	507.433	602.634	632.456	1104.12	1784.74	1472.93	1446.55	1789.65	1.18912	0.000348726	0.0562359	TAOK1	chr17	+	29390464	29551904	16980	protein_coding	TAO_kinase_1
ENSG00000132481	145.809	475.535	493.569	379.632	148.037	156.161	128.245	113.641	-1.4514	0.000348863	0.0562359	TRIM47	chr17	-	75874161	75878575	3142	protein_coding	tripartite_motif_containing_47
ENSG00000125657	396.1	291.907	449.446	481.331	213.245	129.118	206.194	108.811	-1.29954	0.000355777	0.0570189	TNFSF9	chr19	+	6530999	6535928	1665	protein_coding	tumor_necrosis_factor_superfamily_member_9
ENSG00000154874	4.92198	7.76061	2.53112	8.52833	39.1497	45.4518	17.4628	14.4102	2.25953	0.000358366	0.0571038	CCDC144B	chr17	-	18537800	18625617	9762	transcribed_unprocessed_pseudogene	coiled-coil_domain_containing_144B_(pseudogene)
ENSG00000104093	102.465	154.793	111.276	175.844	337.022	271.194	359.065	330.379	1.25121	0.000368593	0.0583977	DMXL2	chr15	-	51447711	51622833	13807	protein_coding	Dmx-like_2
ENSG00000164300	318.25	411.037	393.374	674.027	734.503	956.654	1303.92	1203.06	1.22339	0.000372745	0.0587201	SERINC5	chr5	-	80111651	80256079	9583	protein_coding	serine_incorporator_5
ENSG00000188158	116.272	106.931	83.7868	111.542	180.555	206.131	325.203	368.94	1.36685	0.000393249	0.0616001	NHS	chrX	+	17375420	17735994	10168	protein_coding	NHS_actin_remodeling_regulator
ENSG00000111262	0	34.5804	74.947	57.4824	1.82072	5.39785	5.12383	3.84794	-3.32841	0.00039749	0.0619146	KCNA1	chr12	+	4909905	4931361	8361	protein_coding	potassium_channel_voltage_gated_shaker_related_subfamily_A_member_1
ENSG00000072364	738.003	810.916	829.705	1372.18	2448.55	1825.43	1894.87	2085.34	1.13743	0.000402752	0.0623838	AFF4	chr5	-	132875379	132963634	11297	protein_coding	AF4/FMR2_family_member_4
ENSG00000141574	328.102	339.806	659.708	598.237	43.6579	76.0156	222.588	229.299	-1.75171	0.000410571	0.0632416	SECTM1	chr17	-	82321024	82334074	2961	protein_coding	secreted_and_transmembrane_1
ENSG00000232815	0	0.00612027	0.00998041	0.811124	3.69408	5.42663	4.11251	7.72603	3.87668	0.000415172	0.063597	DUX4L50	chr9	-	63817748	63818462	715	unprocessed_pseudogene	double_homeobox_4_like_50_pseudogene
ENSG00000164107	2.93804	9.01025	34.2547	21.4993	0	0.0233945	4.07739	1.92921	-3.39107	0.000419217	0.0638638	HAND2	chr4	-	173524969	173530229	3601	protein_coding	heart_and_neural_crest_derivatives_expressed_2
ENSG00000261069	0.97795	3.32503	0.0769256	5.59157	14.8891	14.1165	20.5019	10.5731	2.48651	0.000431902	0.0654367	RP11-701H24.4	chr15	+	25087661	25088896	1236	lincRNA	NA
ENSG00000162654	17.7343	6.80615	24.9657	22.2475	0.896201	0.0340912	7.13799	1.91674	-2.7822	0.000449151	0.0676803	GBP4	chr1	-	89181148	89198932	6127	protein_coding	guanylate_binding_protein_4
ENSG00000276170	34.48	73.3061	40.6681	17.2859	12.1293	12.9706	9.2367	3.81959	-2.10342	0.000455897	0.0683255	AC124789.1	chr17	-	38450394	38452444	1248	processed_transcript	NA
ENSG00000170921	116.253	192.722	174.624	345.67	429.156	445.811	549.888	643.443	1.31641	0.000458625	0.0683648	TANC2	chr17	+	63009556	63427699	22866	protein_coding	tetratricopeptide_repeat_ankyrin_repeat_and_coiled-coil_containing_2
ENSG00000230838	5.93223	1.15689	0.0682806	1.4515	25.2123	16.2741	6.18282	16.3729	2.80203	0.000471625	0.0696059	LINC01614	chr2	+	215718043	215719424	648	lincRNA	long_intergenic_non-protein_coding_RNA_1614
ENSG00000100906	382.292	441.178	741.141	1145.46	241.112	240.805	365.199	183.945	-1.39429	0.000474389	0.0696059	NFKBIA	chr14	-	35401511	35404749	2373	protein_coding	nuclear_factor_of_kappa_light_polypeptide_gene_enhancer_in_B-cells_inhibitor_alpha
ENSG00000034053	7.86439	20.1074	41.5827	32.9761	76.3049	64.0604	135.395	104.032	1.88481	0.000474483	0.0696059	APBA2	chr15	+	28884483	29118315	6869	protein_coding	amyloid_beta_(A4)_precursor_protein-binding_family_A_member_2
ENSG00000222022	0.989305	0.00619859	0.0101084	0	15.0167	5.45709	1.04991	6.73655	4.27551	0.000478198	0.0697817	AC112721.1	chr2	-	237421420	237425276	588	lincRNA	NA
ENSG00000174059	13.7822	26.7064	27.4384	25.2297	4.63614	2.2292	7.17274	7.72336	-2.06783	0.000483529	0.0701901	CD34	chr1	-	207880972	207911402	9219	protein_coding	CD34_molecule
ENSG00000139946	19.6965	13.485	22.8063	56.3054	78.1662	79.2208	121.045	112.706	1.78883	0.000490984	0.0702018	PELI2	chr14	+	56117814	56301526	6278	protein_coding	pellino_E3_ubiquitin_protein_ligase_family_member_2
ENSG00000260810	3.93322	7.76861	8.29648	5.27632	0	1.07119	0.00289982	0.967563	-3.35898	0.000491171	0.0702018	CTD-2547L24.4	chr14	+	91258299	91259003	705	lincRNA	NA
ENSG00000157554	88.6575	81.4827	470.811	698.107	52.0818	61.8664	89.2461	102.128	-2.13116	0.000492527	0.0702018	ERG	chr21	-	38380027	38661780	7588	protein_coding	v-ets_avian_erythroblastosis_virus_E26_oncogene_homolog
ENSG00000107738	675.924	1019.15	1215.64	936.467	307.18	339.53	629.879	403.577	-1.19488	0.000493737	0.0702018	C10orf54	chr10	-	71747559	71773498	5128	protein_coding	chromosome_10_open_reading_frame_54
ENSG00000115738	953.784	1358.92	2193.43	1724.86	423.543	513.072	822.767	840.905	-1.26058	0.000499898	0.0703945	ID2	chr2	+	8678845	8684453	2205	protein_coding	inhibitor_of_DNA_binding_2_dominant_negative_helix-loop-helix_protein
ENSG00000158258	21.6933	13.3784	8.50396	10.5829	55.8744	63.9412	23.6251	54.9089	1.86211	0.000501477	0.0703945	CLSTN2	chr3	+	139935185	140577397	14636	protein_coding	calsyntenin_2
ENSG00000031081	341.895	615.921	548.72	678.443	1169.33	1155.12	1233.15	1139.47	1.10377	0.000502709	0.0703945	ARHGAP31	chr3	+	119294373	119420714	9384	protein_coding	Rho_GTPase_activating_protein_31
ENSG00000261040	523.216	340.902	550.984	340.539	231.846	182.235	179.542	184.928	-1.17195	0.000512123	0.0713524	WFDC21P	chr17	-	60083566	60091885	1099	processed_transcript	WAP_four-disulfide_core_domain_21_pseudogene
ENSG00000145864	2.78e-17	2.78e-17	2.78e-17	2.78e-17	2.76537	3.277	7.15934	2.87589	5.06054	0.000529174	0.0733594	GABRB2	chr5	-	161288429	161549044	10002	protein_coding	gamma-aminobutyric_acid_(GABA)_A_receptor_beta_2
ENSG00000222032	3.95371	0.0339066	0.0558406	2.33205	15.8684	6.57125	8.22165	15.4307	2.70432	0.000541892	0.0747488	AC112721.2	chr2	-	237428920	237434822	541	lincRNA	NA
ENSG00000268707	2.94729	7.73918	3.67349	6.95138	0	1.05957	0.00151854	0	-3.86445	0.000577954	0.0793285	RP11-247A12.7	chr9	+	129170434	129170940	507	lincRNA	NA
ENSG00000176049	0	0.00612027	0.00998041	0.811124	1.79813	18.2274	6.1629	2.85946	4.35869	0.000596803	0.0815121	JAKMIP2	chr5	-	147585439	147782848	9275	protein_coding	janus_kinase_and_microtubule_interacting_protein_2
ENSG00000120885	2038.62	19654.7	32450	48860.6	2573.19	4231.13	6458.12	9392.3	-2.18479	0.00061065	0.0822433	CLU	chr8	-	27596917	27615031	6616	protein_coding	clusterin
ENSG00000143473	9.83665	26.7213	21.5831	40.0377	108.962	120.32	79.0035	42.3385	1.82788	0.000612087	0.0822433	KCNH1	chr1	-	210678315	211134115	8106	protein_coding	potassium_channel_voltage_gated_eag_related_subfamily_H_member_1
ENSG00000163132	369.498	423.215	421.921	228.178	122.857	217.914	113.893	142.548	-1.27167	0.00061262	0.0822433	MSX1	chr4	+	4859666	4863936	2120	protein_coding	msh_homeobox_1
ENSG00000164292	384.268	474.531	417.324	845.196	694.448	1273.34	1485.51	1683.71	1.27507	0.000614022	0.0822433	RHOBTB3	chr5	+	95713522	95824383	8833	protein_coding	Rho-related_BTB_domain_containing_3
ENSG00000175416	2066.24	1700.85	2296.31	1175.38	1011.09	863.353	807.399	679.041	-1.10657	0.000637615	0.0849929	CLTB	chr5	-	176392455	176416569	2039	protein_coding	clathrin_light_chain_B
ENSG00000126016	53.1972	77.9661	61.0647	106.409	58.5466	161.694	531.362	368.936	1.90528	0.000681348	0.0901913	AMOT	chrX	-	112774503	112840815	8502	protein_coding	angiomotin
ENSG00000204642	202.968	321.848	363.248	183.136	88.4231	92.2112	156.927	54.8649	-1.44717	0.000683119	0.0901913	HLA-F	chr6	+	29722775	29738528	4342	protein_coding	major_histocompatibility_complex_class_I_F
ENSG00000025708	242.373	513.491	838.896	498.758	141.462	307.909	203.131	130.965	-1.41762	0.000690876	0.0907831	TYMP	chr22	-	50525752	50530056	3320	protein_coding	thymidine_phosphorylase
ENSG00000119917	105.407	616.034	1848.73	880.732	56.69	184.402	293.379	243.712	-2.14815	0.000697479	0.0911638	IFIT3	chr10	+	89327894	89340971	2640	protein_coding	interferon_induced_protein_with_tetratricopeptide_repeats_3
ENSG00000136810	3495.97	1734.31	2038.28	1767.45	1361.18	1007.61	768.426	877.468	-1.17024	0.00070035	0.0911638	TXN	chr9	-	110243811	110256640	1142	protein_coding	thioredoxin
ENSG00000080200	29.54	87.9948	63.488	160.941	314.709	244.057	212.378	266.808	1.59819	0.00070372	0.0911745	CRYBG3	chr3	+	97822040	97944963	10929	protein_coding	crystallin_beta-gamma_domain_containing_3
ENSG00000261553	4.91358	10.0496	7.29032	21.025	51.2397	26.1006	36.9406	49.1376	1.89394	0.000709755	0.0915286	RP11-29G8.3	chr13	+	75549773	75807120	4178	processed_transcript	NA
ENSG00000115461	1543	35911	46001.4	42960.9	1339.6	868.908	12509.9	3103.43	-2.82643	0.00071403	0.0916194	IGFBP5	chr2	-	216672105	216695525	6442	protein_coding	insulin_like_growth_factor_binding_protein_5
ENSG00000102452	28.5693	35.6301	29.938	36.7099	93.1064	91.1042	88.2297	74.1516	1.40051	0.000720244	0.0916194	NALCN	chr13	-	101053776	101416492	8951	protein_coding	sodium_leak_channel_non_selective
ENSG00000152137	526.162	484.562	682.497	533.9	267.198	280.901	312.891	161.785	-1.12237	0.000720372	0.0916194	HSPB8	chr12	+	119178642	119221131	2860	protein_coding	heat_shock_protein_family_B_(small)_member_8
ENSG00000146414	35.4564	41.3128	63.3942	124.264	193.639	144.313	225.694	222.51	1.56695	0.000729092	0.0923051	SHPRH	chr6	-	145864245	145964423	17637	protein_coding	SNF2_histone_linker_PHD_RING_helicase_E3_ubiquitin_protein_ligase
ENSG00000151388	217.851	5.73277	14.6269	25.6676	736.526	585.638	163.157	351.547	2.79685	0.00073273	0.092344	ADAMTS12	chr5	-	33523535	33892192	9778	protein_coding	ADAM_metallopeptidase_with_thrombospondin_type_1_motif_12
ENSG00000198018	134.008	99.1853	83.8283	159.832	384.551	353.548	227.769	212.842	1.30245	0.000743068	0.0932231	ENTPD7	chr10	+	99659506	99706240	3657	protein_coding	ectonucleoside_triphosphate_diphosphohydrolase_7
ENSG00000001617	625.701	454.433	347.974	274.016	147.06	173.556	203.126	209.99	-1.21327	0.00074774	0.0933866	SEMA3F	chr3	+	50155045	50189075	4826	protein_coding	sema_domain_immunoglobulin_domain_(Ig)_short_basic_domain_secreted_(semaphorin)_3F
ENSG00000022267	5348.35	10126.9	9531.15	7423.2	4875.69	3177.95	4040.05	2972.44	-1.10593	0.000782847	0.0967147	FHL1	chrX	+	136146702	136211359	5997	protein_coding	four_and_a_half_LIM_domains_1
ENSG00000157827	213.811	272.862	160.356	321.769	403.075	468.588	652.47	647.291	1.16274	0.000786355	0.0967147	FMNL2	chr2	+	152335237	152649834	6519	protein_coding	formin_like_2
ENSG00000100364	1847.48	3189.97	3859.87	2113.47	1217.73	1482.63	1342.92	989.192	-1.12941	0.000787132	0.0967147	KIAA0930	chr22	-	45190338	45240769	10019	protein_coding	KIAA0930
ENSG00000114423	419.742	507.928	577.368	611.168	876.029	873.163	1350.09	1327.32	1.06445	0.000788638	0.0967147	CBLB	chr3	-	105655461	105869552	11840	protein_coding	Cbl_proto-oncogene_B_E3_ubiquitin_protein_ligase
ENSG00000152256	130.076	91.3556	70.6622	90.0843	187.087	319.9	161.091	309.212	1.35252	0.000791828	0.0967147	PDK1	chr2	+	172555373	172608669	14883	protein_coding	pyruvate_dehydrogenase_kinase_isozyme_1
ENSG00000172733	1.96191	4.45785	5.90391	4.58853	4.56533	18.4777	35.8767	32.7806	2.40757	0.000803939	0.0977633	PURG	chr8	-	30995802	31033715	3771	protein_coding	purine-rich_element_binding_protein_G
ENSG00000005243	2371.69	2003.78	2175.66	1283.09	1075.33	1121.45	718.155	732.981	-1.1025	0.000807622	0.0977823	COPZ2	chr17	-	48026167	48038030	1851	protein_coding	coatomer_protein_complex_subunit_zeta_2
ENSG00000229097	2.95023	4.4572	4.76909	4.59014	15.8135	19.5034	17.4408	14.4354	1.9714	0.00081633	0.0984068	CALM2P2	chr10	+	70163685	70164124	440	processed_pseudogene	calmodulin_2_pseudogene_2
ENSG00000198832	4733.55	2247.76	2069.42	1372.4	1092.06	1379.57	970.522	796.548	-1.29801	0.000826123	0.0990373	SELM	chr22	-	31104772	31120069	3187	protein_coding	selenoprotein_M
ENSG00000248288	2.78e-17	2.78e-17	2.78e-17	2.78e-17	4.65627	8.57749	1.04449	2.87392	5.15268	0.000828704	0.0990373	CTD-2194F4.2	chr5	+	65209921	65210948	737	processed_pseudogene	NA
ENSG00000136960	210.842	667.077	345.626	693.852	737.279	904.633	1826.1	1664.45	1.41999	0.000837498	0.0996586	ENPP2	chr8	-	119557086	119673453	6729	protein_coding	ectonucleotide_pyrophosphatase/phosphodiesterase_2
ENSG00000115290	497.666	72.5479	106.585	35.5393	67.237	12.0288	26.6818	13.4444	-2.57218	0.000842547	0.0998087	GRB14	chr2	-	164492812	164621848	2958	protein_coding	growth_factor_receptor_bound_protein_14
ENSG00000165194	0	0.0166381	0.0272331	2.48659	5.56298	11.8408	3.09701	6.73893	3.07805	0.000845958	0.0998087	PCDH19	chrX	-	100291644	100410273	9756	protein_coding	protocadherin_19
ENSG00000145734	230.569	141.553	179.405	298.136	750.472	366.659	386.786	491.231	1.22981	0.000860042	0.10104	BDP1	chr5	+	71455615	71567820	12436	protein_coding	B_double_prime_1_subunit_of_RNA_polymerase_III_transcription_initiation_factor_IIIB
ENSG00000091879	4.93365	4.42156	0.0878336	3.02532	49.5364	24.931	6.18741	7.66242	2.76017	0.000868475	0.101367	ANGPT2	chr8	-	6499651	6563409	6775	protein_coding	angiopoietin_2
ENSG00000101752	438.472	352.025	361.105	529.499	991.536	797.212	765.341	867.848	1.02447	0.000870134	0.101367	MIB1	chr18	+	21704957	21870957	10033	protein_coding	mindbomb_E3_ubiquitin_protein_ligase_1
ENSG00000104290	21.6785	22.2601	14.4623	21.4028	29.7123	62.9151	73.8574	85.7549	1.65145	0.000881234	0.101935	FZD3	chr8	+	28494205	28574268	13787	protein_coding	frizzled_class_receptor_3
ENSG00000166165	307.415	466.631	455.368	264.882	139.627	169.189	220.546	93.3954	-1.26181	0.000882367	0.101935	CKB	chr14	-	103519659	103523111	2669	protein_coding	creatine_kinase_brain
ENSG00000218226	5.90499	8.90333	4.90318	12.4129	43.828	17.4279	26.6811	29.8573	1.84853	0.000909137	0.104592	TATDN2P2	chr6	-	158609706	158621636	2226	processed_pseudogene	TatD_DNase_domain_containing_2_pseudogene_2
ENSG00000138336	7.8736	7.86634	13.1258	17.7813	26.0144	44.4501	35.9138	50.1077	1.72776	0.000931654	0.106508	TET1	chr10	+	68560656	68694482	9288	protein_coding	tet_methylcytosine_dioxygenase_1
ENSG00000110344	194.101	176.072	194.973	432.033	712.25	539.073	513.992	542.277	1.20823	0.00093455	0.106508	UBE4A	chr11	+	118359585	118399211	6576	protein_coding	ubiquitination_factor_E4A
ENSG00000131634	452.278	419.848	269.081	195.31	117.283	190.798	138.497	76.0566	-1.35405	0.000937317	0.106508	TMEM204	chr16	+	1528688	1555580	2047	protein_coding	transmembrane_protein_204
ENSG00000019991	79.8399	22.397	38.3266	35.7846	112.607	66.2659	230.794	179.174	1.73607	0.000945229	0.106969	HGF	chr7	-	81699006	81770438	8897	protein_coding	hepatocyte_growth_factor_(hepapoietin_A;_scatter_factor)
ENSG00000140092	1282.9	1071.55	1546.78	1014.3	737.387	448.002	650.426	551.908	-1.04121	0.000952444	0.107347	FBLN5	chr14	-	91869412	91947987	4973	protein_coding	fibulin_5
ENSG00000253802	0.968584	34.2163	19.0314	5.08788	1.87369	1.09631	0.0063735	1.9335	-3.46375	0.000960633	0.107723	CTA-392C11.1	chr8	-	40298741	40343402	1583	lincRNA	NA
ENSG00000011405	307.421	249.56	236.821	441.763	750.404	553.192	671.974	654.014	1.08803	0.000964268	0.107723	PIK3C2A	chr11	-	17077730	17207983	9204	protein_coding	phosphatidylinositol-4-phosphate_3-kinase_catalytic_subunit_type_2_alpha
ENSG00000108691	849.356	451.218	693.417	1081.87	337.013	245.186	336.503	449.845	-1.1683	0.000967433	0.107723	CCL2	chr17	+	34255218	34257203	1986	protein_coding	chemokine_(C-C_motif)_ligand_2
ENSG00000233231	0	1.1173	0.0352549	2.43783	5.56055	8.65452	4.11962	9.65025	2.72801	0.000979123	0.108091	HNRNPA1P49	chr6	+	166334568	166335471	904	processed_pseudogene	heterogeneous_nuclear_ribonucleoprotein_A1_pseudogene_49
ENSG00000143867	882.847	1143.9	1165.53	1118.31	349.07	695.158	352.934	607.801	-1.10426	0.000982544	0.108091	OSR1	chr2	-	19351485	19358653	5309	protein_coding	odd-skipped_related_transciption_factor_1
ENSG00000090013	793.191	728.462	981.31	485.609	290.443	338.405	479.075	235.957	-1.15254	0.000983443	0.108091	BLVRB	chr19	-	40447789	40465840	1665	protein_coding	biliverdin_reductase_B
ENSG00000163815	59.0968	635.945	854.424	553.816	25.9649	64.0798	169.246	198.489	-2.19877	0.000986332	0.108091	CLEC3B	chr3	+	45001548	45036071	1105	protein_coding	C-type_lectin_domain_family_3_member_B
ENSG00000128274	334.998	667.114	711.119	385.586	187.102	193.091	342.618	148.304	-1.26781	0.000993547	0.108453	A4GALT	chr22	-	42692121	42721298	2943	protein_coding	alpha_14-galactosyltransferase
ENSG00000167703	111.323	443.127	185.455	356.89	90.2939	82.4626	137.445	67.3978	-1.53747	0.00100819	0.10956	SLC43A2	chr17	-	1569267	1628886	10606	protein_coding	solute_carrier_family_43_(amino_acid_system_L_transporter)_member_2
ENSG00000064225	14.7873	12.2428	11.9477	5.91847	21.3476	46.5991	42.0577	40.4579	1.74094	0.00101226	0.10956	ST3GAL6	chr3	+	98732236	98821201	6288	protein_coding	ST3_beta-galactoside_alpha-23-sialyltransferase_6
ENSG00000178343	197.144	3.4996	43.2	22.5968	12.1441	6.54499	4.12415	11.5761	-2.93635	0.00101901	0.10956	SHISA3	chr4	+	42397839	42402487	1971	protein_coding	shisa_family_member_3
ENSG00000123700	18.7383	4.56133	14.2694	7.49068	15.7376	45.56	59.4861	60.7086	1.99916	0.0010203	0.10956	KCNJ2	chr17	+	70168673	70180048	5577	protein_coding	potassium_channel_inwardly_rectifying_subfamily_J_member_2
ENSG00000181019	4264.51	3636.67	3936.57	3127.16	2013.76	2210.41	1583	1763.62	-0.982995	0.00102345	0.10956	NQO1	chr16	-	69706996	69726951	3254	protein_coding	NAD(P)H_dehydrogenase_quinone_1
ENSG00000229729	10.8295	18.8982	4.99555	27.0803	50.2627	56.3906	53.3482	48.1511	1.73291	0.00103884	0.10969	RP11-159G9.5	chr3	+	88059274	88138973	1690	lincRNA	NA
ENSG00000183615	26.5824	134.697	169.445	83.9019	12.0271	28.2007	37.9382	30.8301	-1.92277	0.00104104	0.10969	FAM167B	chr1	+	32247233	32248856	936	protein_coding	family_with_sequence_similarity_167_member_B
ENSG00000172602	5.90859	2.3198	14.0203	4.46056	0.938443	0.00907932	1.02227	0	-3.4507	0.0010424	0.10969	RND1	chr12	-	48857145	48865898	3099	protein_coding	Rho_family_GTPase_1
ENSG00000130147	1106.52	979.094	1010.2	1255.87	2456.92	2299.38	1522.48	2488.94	1.01039	0.00104322	0.10969	SH3BP4	chr2	+	234951973	235055714	7129	protein_coding	SH3-domain_binding_protein_4
ENSG00000253729	1344.97	1155.1	1135.77	1906.07	4038.74	2580.33	2288.83	2793.3	1.0779	0.00104444	0.10969	PRKDC	chr8	-	47773108	47960183	15417	protein_coding	protein_kinase_DNA-activated_catalytic_polypeptide
ENSG00000188290	229.577	218.36	389.46	186.979	106.207	42.3824	128.191	15.3573	-1.80795	0.00104842	0.109693	HES4	chr1	-	998962	1000172	1118	protein_coding	hes_family_bHLH_transcription_factor_4
ENSG00000169855	334.016	352.042	422.042	718.38	1088.35	1137.73	737.65	1012.33	1.12119	0.00106439	0.110815	ROBO1	chr3	-	78597240	79767815	10875	protein_coding	roundabout_guidance_receptor_1
ENSG00000148834	2167.75	942.384	1199.08	895.061	686.171	648.582	494.502	505.669	-1.15611	0.00106714	0.110815	GSTO1	chr10	+	104235356	104267459	1691	protein_coding	glutathione_S-transferase_omega_1
ENSG00000128585	246.327	221.713	217.681	408.193	550.205	506.548	597.082	676.184	1.08894	0.00108926	0.112637	MKLN1	chr7	+	131110096	131496636	12878	protein_coding	muskelin_1
ENSG00000198846	58.1118	503.203	266.613	271.146	41.8198	79.1864	102.576	97.3	-1.77466	0.00109282	0.112637	TOX	chr8	-	58805418	59119208	4131	protein_coding	thymocyte_selection_associated_high_mobility_group_box
ENSG00000197969	279.821	529.009	371.859	526.427	986.871	713.724	1024.88	858.211	1.06943	0.00111018	0.113766	VPS13A	chr9	+	77177353	77421541	20196	protein_coding	vacuolar_protein_sorting_13_homolog_A_(S._cerevisiae)
ENSG00000166750	584.283	1266.4	1446.35	1217.63	2227.86	2386.16	2805.87	2286.65	1.10437	0.00111197	0.113766	SLFN5	chr17	+	35243036	35273655	10709	protein_coding	schlafen_family_member_5
ENSG00000225405	0.975185	2.28222	7.01275	5.43377	2.78e-17	2.78e-17	2.78e-17	2.78e-17	-5.02986	0.0011234	0.114512	RPS15AP17	chr4	-	62105660	62106049	390	processed_pseudogene	ribosomal_protein_S15a_pseudogene_17
ENSG00000205502	0	8.78981	3.64957	6.19058	2.78e-17	2.78e-17	2.78e-17	2.78e-17	-5.26839	0.00112879	0.114641	C2CD4B	chr15	-	62163535	62165283	1579	protein_coding	C2_calcium-dependent_domain_containing_4B
ENSG00000130222	27.5798	29.024	60.6987	33.534	14.9281	11.932	11.2879	7.68305	-1.70512	0.00113739	0.115092	GADD45G	chr9	+	89605013	89606555	1322	protein_coding	growth_arrest_and_DNA_damage_inducible_gamma
ENSG00000177700	5092.23	1663.04	1735.92	1179.13	1150.76	1062.89	659.682	773.439	-1.4068	0.00114205	0.115144	POLR2L	chr11	-	837356	842545	1142	protein_coding	polymerase_(RNA)_II_(DNA_directed)_polypeptide_L_7.6kDa
ENSG00000068079	167.484	580.331	1205.69	508.617	73.4556	233.154	244.152	221.548	-1.67203	0.00115118	0.115644	IFI35	chr17	+	43006725	43014456	1973	protein_coding	interferon_induced_protein_35
ENSG00000221955	43.3409	106.795	80.0528	54.8569	242.065	442.31	103.649	122.287	1.67451	0.00115873	0.115854	SLC12A8	chr3	-	125082636	125212864	5586	protein_coding	solute_carrier_family_12_member_8
ENSG00000069869	238.459	124.843	143.571	233.116	592.182	315.68	358.056	426.699	1.19184	0.00116194	0.115854	NEDD4	chr15	-	55826922	55993746	9097	protein_coding	neural_precursor_cell_expressed_developmentally_down-regulated_4_E3_ubiquitin_protein_ligase
ENSG00000153707	17.7215	20.146	8.62474	84.1737	59.4955	168.082	119.018	218.698	2.10681	0.00116581	0.115854	PTPRD	chr9	-	8314246	10612723	11045	protein_coding	protein_tyrosine_phosphatase_receptor_type_D
ENSG00000183011	904.565	406.605	411.324	244.158	241.164	228.824	141.595	170.473	-1.32962	0.00119402	0.118233	NAA38	chr17	-	7856685	7885238	1943	protein_coding	N(alpha)-acetyltransferase_38_NatC_auxiliary_subunit
ENSG00000155287	306.425	457.79	639.362	404.005	228.103	189.835	224.673	201.303	-1.0977	0.00119901	0.118305	SLC25A28	chr10	-	99610522	99620609	1755	protein_coding	solute_carrier_family_25_(mitochondrial_iron_transporter)_member_28
ENSG00000180044	5.90779	14.295	4.87351	2.86289	102.586	73.6673	2.08661	24.0387	2.83431	0.0012043	0.118406	C3orf80	chr3	+	160225636	160228213	2578	protein_coding	chromosome_3_open_reading_frame_80
ENSG00000124788	299.53	408.786	469.751	460.667	1007.37	881.784	661.729	773.446	1.02033	0.00120925	0.118472	ATXN1	chr6	-	16299112	16761491	16487	protein_coding	ataxin_1
ENSG00000164418	0.984213	0.0214153	0.0351117	2.43865	30.9669	3.34024	2.07994	7.6844	3.42026	0.00122896	0.119795	GRIK2	chr6	+	101398788	102070083	7375	protein_coding	glutamate_receptor_ionotropic_kainate_2
ENSG00000170891	143.905	20.2043	69.318	24.9033	15.8558	2.26351	11.2915	20.2686	-2.36514	0.00123139	0.119795	CYTL1	chr4	-	5014586	5019472	1003	protein_coding	cytokine_like_1
ENSG00000162878	106.395	547.719	269.012	205.311	57.6651	163.586	56.4473	69.331	-1.69999	0.0012434	0.12054	PKDCC	chr2	+	42048020	42058528	3925	protein_coding	protein_kinase_domain_containing_cytoplasmic
ENSG00000125848	8.88749	0.0626533	4.76924	2.96097	28.8925	9.85289	38.9469	14.419	2.42505	0.00126264	0.121979	FLRT3	chr20	-	14322988	14337616	5190	protein_coding	fibronectin_leucine_rich_transmembrane_protein_3
ENSG00000134769	10.826	11.2321	17.9729	36.35	46.5048	46.693	87.18	70.3217	1.70087	0.00129883	0.124335	DTNA	chr18	+	34493290	34891844	12634	protein_coding	dystrobrevin_alpha
ENSG00000204388	564.6	344.255	584.465	393.277	236.48	170.337	279.033	196.482	-1.09554	0.0013066	0.124335	HSPA1B	chr6	+	31827735	31830255	2521	protein_coding	heat_shock_protein_family_A_(Hsp70)_member_1B
ENSG00000160888	1493.76	1025.94	1796.68	1929.66	654.488	265.843	1043.31	632.822	-1.2662	0.00131508	0.124335	IER2	chr19	+	13150415	13154908	3072	protein_coding	immediate_early_response_2
ENSG00000156453	22.6417	194.489	69.4122	34.8465	28.9594	18.4306	14.3722	5.73802	-2.24317	0.00131683	0.124335	PCDH1	chr5	-	141853111	141879246	5903	protein_coding	protocadherin_1
ENSG00000132623	14.7791	17.7833	6.16778	19.2256	24.129	40.174	73.8378	61.6626	1.77023	0.00131889	0.124335	ANKEF1	chr20	+	9986126	10058303	5815	protein_coding	ankyrin_repeat_and_EF-hand_domain_containing_1
ENSG00000126458	2035.7	1658.48	1732.15	774.281	816.512	879.569	592.989	482.538	-1.1614	0.00131966	0.124335	RRAS	chr19	-	49635292	49640201	1160	protein_coding	related_RAS_viral_(r-ras)_oncogene_homolog
ENSG00000185745	73.8768	515.788	1529.55	739.425	16.6526	159.421	234.892	159.9	-2.32323	0.00132235	0.124335	IFIT1	chr10	+	89392546	89406486	4613	protein_coding	interferon_induced_protein_with_tetratricopeptide_repeats_1
ENSG00000204389	386.249	359.789	447.017	313.835	180.607	156.219	207.228	182.043	-1.05219	0.00132291	0.124335	HSPA1A	chr6	+	31815464	31817946	2483	protein_coding	heat_shock_protein_family_A_(Hsp70)_member_1A
ENSG00000115232	9.84087	25.5205	9.72864	24.6243	117.457	41.284	49.2582	41.3881	1.82872	0.00133055	0.124631	ITGA4	chr2	+	181457202	181536187	7901	protein_coding	integrin_subunit_alpha_4
ENSG00000110203	2.94555	4.50554	11.7179	6.08158	0	0.00906907	0.00288615	1.95019	-3.37318	0.00133792	0.124899	FOLR3	chr11	+	72114869	72139892	1396	protein_coding	folate_receptor_3_(gamma)
ENSG00000239552	0.976196	5.50397	1.30382	5.49076	1.77443	29.2254	26.6624	27.9541	2.63675	0.00134808	0.125316	HOXB-AS2	chr17	+	48557262	48560333	845	antisense	HOXB_cluster_antisense_RNA_2
ENSG00000139567	18.7014	125.531	22.9586	66.5139	5.51909	14.0948	12.3157	20.2638	-2.15336	0.00135371	0.125316	ACVRL1	chr12	+	51906908	51923361	5040	protein_coding	activin_A_receptor_type_IL
ENSG00000224177	1.96269	6.60118	1.31688	5.4385	2.78e-17	2.78e-17	2.78e-17	2.78e-17	-5.00315	0.00135594	0.125316	LINC00570	chr2	+	11393981	11403077	1650	lincRNA	long_intergenic_non-protein_coding_RNA_570
ENSG00000255364	23.6614	21.0977	9.70872	8.96925	64.2677	74.7614	30.8021	42.3617	1.73638	0.00136369	0.125613	RP11-94A24.1	chr8	-	122414332	122428551	553	lincRNA	NA
ENSG00000232480	3.92635	5.66638	7.30347	28.9589	72.7023	42.3269	31.8234	42.3694	2.02494	0.00138114	0.126799	TGFB2-AS1	chr1	-	218344196	218345678	557	antisense	TGFB2_antisense_RNA_1_(head_to_head)
ENSG00000204262	9901.57	9708.15	10216.2	8766.84	23936	21444.9	15836	14688.9	0.975884	0.00140399	0.128473	COL5A2	chr2	-	189031896	189179879	7156	protein_coding	collagen_type_V_alpha_2
ENSG00000221968	1436.6	2398	2336.97	1334.3	869.545	1140.95	926.399	586.562	-1.09083	0.00141148	0.128581	FADS3	chr11	-	61873519	61892051	6283	protein_coding	fatty_acid_desaturase_3
ENSG00000165029	34.464	213.809	153.1	314.41	275.492	578.104	897.637	537.461	1.67575	0.00141446	0.128581	ABCA1	chr9	-	104781002	104928237	11350	protein_coding	ATP_binding_cassette_subfamily_A_member_1
ENSG00000184584	950.826	2059.43	2353.65	1633.09	748.5	861.182	851.509	863.998	-1.07306	0.00142737	0.129104	TMEM173	chr5	-	139475534	139482935	3850	protein_coding	transmembrane_protein_173
ENSG00000256973	0	1.1601	1.26934	6.48516	6.45258	13.0315	21.5181	14.448	2.53787	0.001432	0.129104	RP11-359J14.2	chr12	-	22460519	22463914	738	lincRNA	NA
ENSG00000188647	410.886	246.251	294.183	502.842	958.036	580.324	766.36	770.563	1.07928	0.00143746	0.129104	PTAR1	chr9	-	69709522	69759959	12200	protein_coding	protein_prenyltransferase_alpha_subunit_repeat_containing_1
ENSG00000136490	378.389	233.917	222.396	112.002	128.553	92.1894	59.5237	71.2583	-1.42712	0.00143883	0.129104	LIMD2	chr17	-	63695902	63701172	4745	protein_coding	LIM_domain_containing_2
ENSG00000123560	0.985531	1.10711	0.0279334	0.745551	2.73745	11.842	6.16123	6.73861	3.02123	0.00146349	0.130892	PLP1	chrX	+	103773718	103792619	6078	protein_coding	proteolipid_protein_1
ENSG00000196712	392.149	554.71	554.722	825.219	1174.91	1117.17	1139.79	1271.44	1.01467	0.00147445	0.131448	NF1	chr17	+	31094927	31382116	26685	protein_coding	neurofibromin_1
ENSG00000154645	4.90655	17.9262	75.8475	28.1889	8.41881	6.49996	5.13523	2.86534	-2.44455	0.00149255	0.132162	CHODL	chr21	+	17901263	18267373	3093	protein_coding	chondrolectin
ENSG00000003137	127.104	72.5241	202.998	145.916	70.8544	19.6203	58.4587	25.9729	-1.64521	0.00149653	0.132162	CYP26B1	chr2	-	72129238	72148038	5015	protein_coding	cytochrome_P450_family_26_subfamily_B_member_1
ENSG00000165061	1.95196	31.1045	40.3182	17.4432	7.53585	1.13527	1.04192	3.85421	-2.69545	0.00149724	0.132162	ZMAT4	chr8	-	40530590	40897833	3691	protein_coding	zinc_finger_matrin-type_4
ENSG00000138756	43.35	44.5816	38.3566	65.8828	109.84	130.141	99.5256	134.858	1.29749	0.00150152	0.132162	BMP2K	chr4	+	78776342	78916372	9938	protein_coding	BMP2_inducible_kinase
ENSG00000109743	685.781	875.466	968.239	802.02	389.14	493.467	481.146	312.054	-0.991165	0.00151701	0.132915	BST1	chr4	+	15702950	15738313	2980	protein_coding	bone_marrow_stromal_cell_antigen_1
ENSG00000095564	219.72	266.222	208.132	397.475	700.144	498.956	470.908	628.017	1.07246	0.0015209	0.132915	BTAF1	chr10	+	91923769	92030325	7582	protein_coding	B-TFIID_TATA-box_binding_protein_associated_factor_1
ENSG00000174804	415.799	827.436	570.227	406.209	335.21	224.547	266.737	194.544	-1.11923	0.00152445	0.132915	FZD4	chr11	-	86945679	86955391	7383	protein_coding	frizzled_class_receptor_4
ENSG00000188186	744.927	491.213	450.743	309.141	213.179	259.206	232.885	226.348	-1.09876	0.0015349	0.133389	LAMTOR4	chr7	+	100148907	100155944	1936	protein_coding	late_endosomal/lysosomal_adaptor_MAPK_and_MTOR_activator_4
ENSG00000137801	54822.7	49017.4	22818.7	26322.7	89759.4	77404.5	79910.5	80966.3	1.10052	0.00154441	0.133389	THBS1	chr15	+	39581079	39599466	9158	protein_coding	thrombospondin_1
ENSG00000188994	154.689	151.543	151.926	293.656	306.25	393.733	446.27	521.116	1.14657	0.00154805	0.133389	ZNF292	chr6	+	87152833	87264196	13128	protein_coding	zinc_finger_protein_292
ENSG00000104723	504.517	177.208	192.631	278.773	678.699	598.731	697.619	635.712	1.17785	0.00154913	0.133389	TUSC3	chr8	+	15417215	15766649	5190	protein_coding	tumor_suppressor_candidate_3
ENSG00000186479	2.78e-17	2.78e-17	2.78e-17	2.78e-17	5.60564	7.52095	4.10702	0	5.15618	0.00157328	0.135049	RGS7BP	chr5	+	64506257	64612312	4379	protein_coding	regulator_of_G-protein_signaling_7_binding_protein
ENSG00000187123	5.93721	0.0348592	1.24304	0	11.1543	9.79833	7.20085	21.2387	2.72875	0.00158636	0.135751	LYPD6	chr2	+	149329985	149474148	5033	protein_coding	LY6/PLAUR_domain_containing_6
ENSG00000042493	3293.96	2094.08	3593.34	2029.43	1185.14	1688.69	946.938	1452.52	-1.06203	0.00159416	0.135869	CAPG	chr2	-	85394748	85418432	2607	protein_coding	capping_protein_(actin_filament)_gelsolin-like
ENSG00000206538	561.627	1153.79	524.96	854.047	1341.53	1510.89	2383.17	1472.73	1.11605	0.0016054	0.135869	VGLL3	chr3	-	86937969	86991119	11574	protein_coding	vestigial_like_family_member_3
ENSG00000135720	525.171	658.298	566.74	1022.33	1692.59	1296.14	1255.73	1392.79	1.02311	0.00160786	0.135869	DYNC1LI2	chr16	-	66720893	66751798	8278	protein_coding	dynein_cytoplasmic_1_light_intermediate_chain_2
ENSG00000138135	17.725	37.7751	10.9781	39.9678	23.1721	159.33	79.0118	155.12	1.96153	0.00160802	0.135869	CH25H	chr10	-	89205629	89207314	1686	protein_coding	cholesterol_25-hydroxylase
ENSG00000129009	4586.69	9809.46	10873.6	7948	3504.26	4648.6	1937.98	4619.57	-1.17507	0.00161223	0.135869	ISLR	chr15	+	74173671	74176872	2671	protein_coding	immunoglobulin_superfamily_containing_leucine-rich_repeat
ENSG00000205363	75.8494	292.868	344.049	209.227	103.381	84.5993	84.1251	53.9092	-1.4978	0.00161728	0.135881	C15orf59	chr15	-	73735431	73752747	6573	protein_coding	chromosome_15_open_reading_frame_59
ENSG00000080345	363.585	284.095	284.63	515.09	1044.64	568.397	604.279	864.006	1.08895	0.00163472	0.136629	RIF1	chr2	+	151409883	151508013	18166	protein_coding	replication_timing_regulatory_factor_1
ENSG00000198146	54.1745	122.541	101.719	229.649	396.64	310.215	270.854	315.927	1.34547	0.00163604	0.136629	ZNF770	chr15	-	34978341	34988287	5439	protein_coding	zinc_finger_protein_770
ENSG00000154553	525.241	30.2494	105.426	183.999	48.4151	39.0804	16.4477	79.0462	-2.20409	0.00164171	0.13669	PDLIM3	chr4	-	185500660	185535612	9117	protein_coding	PDZ_and_LIM_domain_3
ENSG00000243710	0.967424	36.6241	39.1731	17.4301	3.71785	3.27158	3.08444	4.82464	-2.62061	0.00165287	0.136981	CFAP57	chr1	+	43172149	43254358	5764	protein_coding	cilia_and_flagella_associated_protein_57
ENSG00000067798	194.128	172.553	68.3524	77.6888	669.541	364.437	199.056	223.429	1.50565	0.00165507	0.136981	NAV3	chr12	+	77830905	78213008	11153	protein_coding	neuron_navigator_3
ENSG00000279541	4.92655	0.0661389	2.49771	10.3127	12.9827	28.1367	18.4729	21.1912	2.12168	0.00166688	0.137359	CTC-444N24.7	chr19	-	57293083	57294469	1387	TEC	NA
ENSG00000172399	13.8063	6.73727	11.8749	4.38778	1.86577	2.15564	0.00738436	1.92928	-2.52079	0.00166956	0.137359	MYOZ2	chr4	+	119135784	119187789	2597	protein_coding	myozenin_2
ENSG00000065923	406.974	181.609	153.167	131.154	496.211	640.959	428.844	488.339	1.23432	0.0016775	0.137605	SLC9A7	chrX	-	46599252	46759172	10033	protein_coding	solute_carrier_family_9_subfamily_A_(NHE7_cation_proton_antiporter_7)_member_7
ENSG00000089916	222.677	213.921	243.932	401.312	599.571	475.098	531.428	621.277	1.04019	0.0017538	0.143439	GPATCH2L	chr14	+	76151916	76254342	21987	protein_coding	G-patch_domain_containing_2_like
ENSG00000122420	32.4945	184.736	94.5446	158.309	109.755	353.607	573.454	496.077	1.70397	0.00176588	0.144002	PTGFR	chr1	+	78303884	78539749	4714	protein_coding	prostaglandin_F_receptor_(FP)
ENSG00000114251	2040.67	420.054	460.468	631.538	1946.68	1796.18	2991.55	3095.77	1.46805	0.00177307	0.144164	WNT5A	chr3	-	55465715	55490539	7531	protein_coding	wingless-type_MMTV_integration_site_family_member_5A
ENSG00000164761	3671.33	2619.82	4175.63	4872.1	1709.29	1584.66	2639.65	1572.9	-1.031	0.00178539	0.144742	TNFRSF11B	chr8	-	118923557	118952200	2827	protein_coding	tumor_necrosis_factor_receptor_superfamily_member_11b
ENSG00000281195	0	6.62411	0.107469	10.3407	21.3928	21.7147	17.4562	34.7094	2.42929	0.00182129	0.147221	ZNF638-IT1	chr2	+	71373938	71376320	1615	processed_transcript	ZNF638_intronic_transcript_1
ENSG00000175785	0	0.0996934	23.5633	24.1346	0	0.00475242	1.01864	0	-5.00322	0.00183643	0.148014	PRIMA1	chr14	-	93718298	93788481	3892	protein_coding	proline_rich_membrane_anchor_1
ENSG00000265972	439.446	879.807	423.344	723.468	636.711	2694.01	1130.58	1703.92	1.32158	0.00184585	0.148342	TXNIP	chr1	-	145992435	145996600	3625	protein_coding	thioredoxin_interacting_protein
ENSG00000138758	3144.18	3823.74	2772.3	3187.59	7597.92	5957.79	5460.95	5606.82	0.929537	0.00185317	0.148459	2021-09-11	chr4	+	76949703	77040384	9787	protein_coding	septin_11
ENSG00000142694	1283.89	1400.03	1150.02	703.296	375.137	760.23	550.917	473.884	-1.07051	0.00186571	0.148459	EVA1B	chr1	-	36322031	36324154	1211	protein_coding	eva-1_homolog_B_(C._elegans)
ENSG00000116691	330.087	375.307	292.922	234.354	170.398	163.756	126.197	117.492	-1.09188	0.00187413	0.148459	MIIP	chr1	+	12019466	12032045	2821	protein_coding	migration_and_invasion_inhibitory_protein
ENSG00000173156	671.014	613.713	503.358	529.29	315.613	331.874	253.412	289.92	-0.960273	0.00188115	0.148459	RHOD	chr11	+	67056818	67072013	1265	protein_coding	ras_homolog_family_member_D
ENSG00000115808	182.28	194.949	184.171	276.695	516.737	389.4	390.88	402.613	1.01843	0.00188626	0.148459	STRN	chr2	-	36843640	36966472	8345	protein_coding	striatin
ENSG00000149256	46.2912	253.605	64.7597	106.869	156.316	463.089	271.887	628.073	1.6871	0.00189076	0.148459	TENM4	chr11	-	78652831	79440948	16332	protein_coding	teneurin_transmembrane_protein_4
ENSG00000134352	2601.26	2359.15	2521.24	3703.41	5487.3	4545.65	6360.66	5209.98	0.949545	0.00189137	0.148459	IL6ST	chr5	-	55935095	55994993	9292	protein_coding	interleukin_6_signal_transducer
ENSG00000213722	1577.51	1454.68	1839.67	1009.64	836.05	755.982	680.189	745.519	-0.962303	0.00191084	0.148459	DDAH2	chr6	-	31727038	31730617	2538	protein_coding	dimethylarginine_dimethylaminohydrolase_2
ENSG00000213462	8.84881	24.5652	33.4619	58.5241	62.3119	90.0539	111.821	145.481	1.70136	0.00191193	0.148459	ERV3-1	chr7	-	64990809	65006743	4574	protein_coding	endogenous_retrovirus_group_3_member_1
ENSG00000060749	351.767	221.732	222.488	408.869	754.14	534.751	539.641	671.36	1.05148	0.00191241	0.148459	QSER1	chr11	+	32893178	32993316	10537	protein_coding	glutamine_and_serine_rich_1
ENSG00000135406	0.975308	8.74741	4.7506	1.36968	2.78e-17	2.78e-17	2.78e-17	2.78e-17	-5.03665	0.00191628	0.148459	PRPH	chr12	+	49293252	49298686	4353	protein_coding	peripherin
ENSG00000169860	2.78e-17	2.78e-17	2.78e-17	2.78e-17	1.82713	1.1358	5.1189	5.8029	4.86039	0.00191888	0.148459	P2RY1	chr3	+	152834693	152841439	6747	protein_coding	purinergic_receptor_P2Y_G-protein_coupled_1
ENSG00000185565	2.93738	42.0509	5.01793	29.2463	36.2126	38.0776	232.807	134.866	2.47124	0.00192773	0.148459	LSAMP	chr3	-	115802363	117139389	10330	protein_coding	limbic_system-associated_membrane_protein
ENSG00000135048	383.31	217.251	180.665	258.164	489.683	514.124	685.295	479.664	1.05995	0.00193685	0.148459	TMEM2	chr9	-	71683366	71816690	9625	protein_coding	transmembrane_protein_2
ENSG00000184160	48.2745	75.6647	74.0014	33.3812	14.8653	7.68064	27.6743	23.1334	-1.64675	0.00194212	0.148459	ADRA2C	chr4	+	3766348	3768526	2179	protein_coding	adrenoceptor_alpha_2C
ENSG00000201839	3.94183	1.18228	6.97934	2.18644	2.78e-17	2.78e-17	2.78e-17	2.78e-17	-4.89219	0.00194378	0.148459	SNORD114-3	chr14	+	100953349	100953423	75	snoRNA	small_nucleolar_RNA_C/D_box_114-3
ENSG00000136205	618.777	732.935	751.978	1110.88	1778.22	1752.72	1772.77	1136.56	1.00199	0.00194818	0.148459	TNS3	chr7	-	47275154	47582558	11797	protein_coding	tensin_3
ENSG00000163359	19193.2	55364	40980.9	73022.3	85821.3	114539	91197.6	144319	1.20889	0.00195168	0.148459	COL6A3	chr2	-	237324003	237414375	19633	protein_coding	collagen_type_VI_alpha_3
ENSG00000149798	850.342	644.96	806.909	751.617	609	285.301	267.781	264.857	-1.09707	0.00195515	0.148459	CDC42EP2	chr11	+	65314818	65322429	2224	protein_coding	CDC42_effector_protein_(Rho_GTPase_binding)_2
ENSG00000178776	0.989305	0.00619859	0.0101084	0	7.49419	5.4159	5.12924	0.934516	3.71176	0.00195909	0.148459	C5orf46	chr5	-	147880726	147906538	1232	protein_coding	chromosome_5_open_reading_frame_46
ENSG00000075539	240.422	179.387	162.715	299.636	545.594	387.245	399.091	493.167	1.04688	0.00195975	0.148459	FRYL	chr4	-	48497361	48780322	18152	protein_coding	FRY_like_transcription_coactivator
ENSG00000137491	0	0.0166381	0.0272331	2.48659	2.74154	8.63829	3.09549	10.6307	2.97025	0.00196597	0.148524	SLCO2B1	chr11	+	75100563	75206549	10351	protein_coding	solute_carrier_organic_anion_transporter_family_member_2B1
ENSG00000204186	83.7467	88.0299	65.9081	154.632	209.455	207.187	243.14	254.294	1.21596	0.00197595	0.148652	ZDBF2	chr2	+	206274663	206314428	10340	protein_coding	zinc_finger_DBF-type_containing_2
ENSG00000169976	1388.35	770.802	704.204	483.283	398.467	462.01	336.51	350.596	-1.11239	0.00197838	0.148652	SF3B5	chr6	-	144094881	144095573	693	protein_coding	splicing_factor_3b_subunit_5
ENSG00000010278	1413.95	980.247	1444.05	1370.39	853.768	609.579	582.73	647.269	-0.951296	0.00199845	0.149754	CD9	chr12	+	6199715	6238271	3299	protein_coding	CD9_molecule
ENSG00000165288	73.8935	87.9976	73.0083	110.906	202.028	164.898	188.772	219.621	1.16197	0.00200469	0.149817	BRWD3	chrX	-	80670854	80809688	12694	protein_coding	bromodomain_and_WD_repeat_domain_containing_3
ENSG00000168702	0	2.17906	0.0357425	1.56961	5.56052	5.45559	10.243	6.73738	2.69758	0.00203126	0.151223	LRP1B	chr2	-	140231423	142131701	17042	protein_coding	LDL_receptor_related_protein_1B
ENSG00000145715	401.029	305.258	319.283	534.917	945.927	803.699	643.261	725.286	0.997488	0.00203442	0.151223	RASA1	chr5	+	87267888	87391931	5232	protein_coding	RAS_p21_protein_activator_(GTPase_activating_protein)_1
ENSG00000119778	62.0735	51.2958	64.5651	77.2506	144.298	144.261	139.529	151.224	1.17941	0.00204285	0.151444	ATAD2B	chr2	-	23748664	23927114	10492	protein_coding	ATPase_family_AAA_domain_containing_2B
ENSG00000157601	162.556	813.224	3751.66	1345.09	49.2353	171.457	673.938	313.043	-2.32965	0.0020664	0.152781	MX1	chr21	+	41420304	41459214	8616	protein_coding	MX_dynamin-like_GTPase_1
ENSG00000105963	39.437	27.7976	14.4904	8.12477	10.3402	2.2238	5.13051	1.90045	-2.1639	0.00207471	0.152988	ADAP1	chr7	-	897901	955407	5062	protein_coding	ArfGAP_with_dual_PH_domains_1
ENSG00000180777	1.97775	0.0172857	1.17965	0	11.2458	3.31012	6.15909	4.80079	2.89376	0.00209278	0.153394	ANKRD30B	chr18	+	14728272	14852738	5982	protein_coding	ankyrin_repeat_domain_30B
ENSG00000126709	793.167	6753.21	19397.6	5780.77	137.681	1418.7	3031.51	1684.65	-2.38318	0.0020949	0.153394	IFI6	chr1	-	27666061	27672218	865	protein_coding	interferon_alpha-inducible_protein_6
ENSG00000197380	78.8097	286.001	163.761	88.3668	23.1963	75.8212	57.4439	42.3661	-1.63139	0.00209682	0.153394	DACT3	chr19	-	46647612	46661138	5361	protein_coding	dishevelled-binding_antagonist_of_beta-catenin_3
ENSG00000169783	2.93843	17.7996	24.8845	16.8226	3.74055	5.35493	1.03926	0.943437	-2.44516	0.00210238	0.153396	LINGO1	chr15	-	77613027	77820900	4902	protein_coding	leucine_rich_repeat_and_Ig_domain_containing_1
ENSG00000155640	31.5299	26.7733	29.9156	35.1912	91.2645	66.1946	61.5684	86.6975	1.30381	0.00211205	0.153698	C10orf12	chr10	+	96981284	96986212	4929	protein_coding	chromosome_10_open_reading_frame_12
ENSG00000075035	0	2.36598	26.1272	41.9561	2.84687	0.0166409	0.00528018	0.959658	-4.01471	0.00211902	0.153801	WSCD2	chr12	+	108129471	108250537	6557	protein_coding	WSC_domain_containing_2
ENSG00000140264	10638.6	6178.44	6180.46	3385.95	3305.98	3643.18	2795.62	2490.84	-1.1085	0.00212469	0.15381	SERF2	chr15	+	43777087	43802589	7347	protein_coding	small_EDRK-rich_factor_2
ENSG00000140961	183.268	238.302	254.486	98.2673	117.412	70.5104	60.5403	38.4895	-1.42912	0.00214006	0.154519	OSGIN1	chr16	+	83948282	83966332	3460	protein_coding	oxidative_stress_induced_growth_inhibitor_1
ENSG00000113296	6.88954	5.64804	9.58408	16.3147	51.2721	10.9554	45.126	33.7055	1.85646	0.00215136	0.154931	THBS4	chr5	+	79991311	80083287	4605	protein_coding	thrombospondin_4
ENSG00000163485	15.7431	230.537	202.052	370.21	9.21263	54.1905	43.0914	68.4352	-2.22313	0.00216654	0.155243	ADORA1	chr1	+	203090654	203167405	4191	protein_coding	adenosine_A1_receptor
ENSG00000139269	36.4663	35.5804	15.7166	22.8107	86.5515	193.954	18.5055	112.701	1.89156	0.00216688	0.155243	INHBE	chr12	+	57452323	57459280	3015	protein_coding	inhibin_beta_E
ENSG00000188404	0.972104	1.21319	16.2863	7.68195	0	0.00473905	0.00151071	0.972885	-4.17005	0.00217971	0.155759	SELL	chr1	-	169690667	169711698	2725	protein_coding	selectin_L
ENSG00000185507	134.97	295.222	713.153	287.848	78.1364	137.743	167.208	142.559	-1.44392	0.00219754	0.156248	IRF7	chr11	-	612553	615999	2628	protein_coding	interferon_regulatory_factor_7
ENSG00000154642	114.301	80.2624	101.634	114.627	235.54	145.416	256.474	288.983	1.17154	0.00219782	0.156248	C21orf91	chr21	-	17788967	17819386	6235	protein_coding	chromosome_21_open_reading_frame_91
ENSG00000125652	706.494	515.714	520.029	328.245	219.689	313.408	239.043	235.977	-1.03782	0.00222272	0.157614	ALKBH7	chr19	+	6372433	6375251	1455	protein_coding	alkB_homolog_7
ENSG00000049540	88595.9	35118.1	77819.1	9268.4	30613.4	7839.66	7705.66	1864.71	-2.13406	0.00224132	0.157953	ELN	chr7	+	74027789	74069907	6542	protein_coding	elastin
ENSG00000159753	76.9225	9.04874	13.3463	8.10123	9.40584	2.21796	3.0883	2.87281	-2.57568	0.00224244	0.157953	RLTPR	chr16	+	67644919	67657569	7699	protein_coding	RGD_motif_leucine_rich_repeats_tropomodulin_domain_and_proline-rich_containing
ENSG00000089127	26.5815	191.7	763.222	387.34	5.48634	25.0466	134.303	62.6142	-2.58689	0.00225444	0.157953	OAS1	chr12	+	112906777	112933222	4947	protein_coding	2'-5'-oligoadenylate_synthetase_1
ENSG00000164176	1588.34	1823.37	1760.95	2710.42	3538.71	4612.82	3173.16	4026.21	0.961265	0.00225567	0.157953	EDIL3	chr5	-	83940554	84384793	5738	protein_coding	EGF-like_repeats_and_discoidin_I-like_domains_3
ENSG00000211445	128.07	1385.44	793.835	1223.17	83.6927	116.156	385.705	387.264	-1.85911	0.00227315	0.157953	GPX3	chr5	+	151020438	151028993	3163	protein_coding	glutathione_peroxidase_3
ENSG00000113594	143.847	168.244	178.193	318.873	349.087	395.908	448.324	536.526	1.09394	0.00227435	0.157953	LIFR	chr5	-	38474963	38608354	11864	protein_coding	leukemia_inhibitory_factor_receptor_alpha
ENSG00000272181	4.92803	2.28854	7.03793	2.95726	0	0.00473905	0.00151071	0.972885	-3.56273	0.00228013	0.157953	RP11-245J9.6	chr3	+	64019508	64019925	418	antisense	NA
ENSG00000279331	1.97777	1.10753	0.0282318	0	5.56156	3.31485	4.11934	14.5107	3.00202	0.00228493	0.157953	RBM12B-AS1	chr8	+	93740121	93740773	653	TEC	RBM12B_antisense_RNA_1
ENSG00000167680	3.92688	28.6087	4.95194	6.70889	7.34675	39.1225	130.222	78.0368	2.51118	0.00228774	0.157953	SEMA6B	chr19	-	4542593	4559808	4412	protein_coding	sema_domain_transmembrane_domain_(TM)_and_cytoplasmic_domain_(semaphorin)_6B
ENSG00000112936	0	0.0116329	0.0190069	1.65138	1.7984	9.72224	15.3419	1.89295	3.64114	0.0022918	0.157953	C7	chr5	+	40909252	40982939	5223	protein_coding	complement_component_7
ENSG00000107036	232.533	257.304	198.563	337.803	595.864	431.714	482.185	521.095	0.983326	0.0022922	0.157953	RIC1	chr9	+	5629025	5776557	8591	protein_coding	RIC1_homolog_RAB6A_GEF_complex_partner_1
ENSG00000046604	1.95099	149.177	20.6172	286.652	598.617	678.959	627.862	624.154	2.46397	0.00229586	0.157953	DSG2	chr18	+	31498043	31549008	6190	protein_coding	desmoglein_2
ENSG00000279348	9.84096	11.2194	17.9364	30.1436	54.0007	36.9347	50.2731	63.5897	1.55297	0.00230614	0.158267	RP11-566E18.1	chr2	+	216211404	216213519	2116	TEC	NA
ENSG00000150540	47.3148	14.5971	14.5464	41.4443	71.6525	69.462	102.583	105.969	1.55839	0.00231511	0.15849	HNMT	chr2	+	137964020	138016364	4756	protein_coding	histamine_N-methyltransferase
ENSG00000110395	248.304	198.313	151.992	335.588	694.592	428.457	392.94	471.001	1.08687	0.00235212	0.160628	CBL	chr11	+	119206276	119308149	11231	protein_coding	Cbl_proto-oncogene_E3_ubiquitin_protein_ligase
ENSG00000102763	95.5744	104.695	64.7201	131.559	240.206	222.352	182.626	242.734	1.15962	0.00235833	0.160651	VWA8	chr13	-	41566837	41961120	7633	protein_coding	von_Willebrand_factor_A_domain_containing_8
ENSG00000187605	109.375	52.4717	90.9019	137.722	623.06	225.649	151.864	144.438	1.54999	0.00236405	0.160651	TET3	chr2	+	73986404	74108176	12271	protein_coding	tet_methylcytosine_dioxygenase_3
ENSG00000169071	0.967298	38.8546	7.41346	52.5349	37.1381	241.715	81.0735	204.24	2.49572	0.00238392	0.161478	ROR2	chr9	-	91563091	91950162	5818	protein_coding	receptor_tyrosine_kinase-like_orphan_receptor_2
ENSG00000177311	289.676	353.125	334.814	616.002	659.11	790.695	851.507	937.213	1.02175	0.00239239	0.161478	ZBTB38	chr3	+	141324213	141449792	13706	protein_coding	zinc_finger_and_BTB_domain_containing_38
ENSG00000276889	2.78e-17	2.78e-17	2.78e-17	2.78e-17	3.72901	1.13258	2.06201	5.80743	4.74427	0.00239368	0.161478	AL020997.1	chr1	+	27809701	27809788	88	miRNA	NA
ENSG00000233695	11.8154	30.9812	9.71496	12.8736	23.1916	69.3661	53.3507	71.3021	1.72552	0.00240008	0.161516	GAS6-AS1	chr13	+	113815630	113845744	7169	antisense	GAS6_antisense_RNA_1
ENSG00000214063	2337.2	2111.84	2196.02	1954.67	934.685	1296.09	1182.88	1214.61	-0.893779	0.00241919	0.162408	TSPAN4	chr11	+	842808	867116	5841	protein_coding	tetraspanin_4
ENSG00000205795	11.8051	47.8226	44.1542	42.076	7.40588	12.9966	12.3081	11.5583	-1.70997	0.00243401	0.163008	CYS1	chr2	-	10056780	10080944	2847	protein_coding	cystin_1
ENSG00000213465	547.843	539.097	676.489	342.767	220.617	337.255	217.506	258.136	-1.02635	0.0024459	0.16341	ARL2	chr11	+	65014113	65022184	2084	protein_coding	ADP_ribosylation_factor_like_GTPase_2
ENSG00000235899	1.95931	5.58034	11.6697	3.69908	0.9384	1.07115	0.00289564	0	-3.22287	0.00247892	0.165218	LINC01564	chr6	+	53628380	53631394	566	antisense	long_intergenic_non-protein_coding_RNA_1564
ENSG00000175573	1091.74	1235.23	1308.95	968.474	592.103	736.416	585.802	548.052	-0.902727	0.00248966	0.165536	C11orf68	chr11	-	65916808	65919117	1761	protein_coding	chromosome_11_open_reading_frame_68
ENSG00000189077	516.321	383.187	435.128	313.032	192.701	197.414	175.442	254.306	-1.00602	0.00250364	0.166066	TMEM120A	chr7	-	75986837	75994659	1997	protein_coding	transmembrane_protein_120A
ENSG00000117114	366.579	125.959	123.3	139.625	742.109	333.04	468.845	328.425	1.30868	0.00253126	0.167498	ADGRL2	chr1	+	81306160	81992436	7754	protein_coding	adhesion_G_protein-coupled_receptor_L2
ENSG00000127914	447.348	248.473	267.908	458.478	892.864	577.062	658.644	762.863	1.02247	0.00254691	0.168132	AKAP9	chr7	+	91940867	92110673	18210	protein_coding	A-kinase_anchoring_protein_9
ENSG00000135837	221.69	233.959	241.561	425.778	595.843	500.037	537.584	620.312	1.0033	0.00260886	0.171459	CEP350	chr1	+	179954738	180114880	14301	protein_coding	centrosomal_protein_350kDa
ENSG00000141429	4721.71	3383.83	3140.47	2514.48	5127.89	5986.02	11286	6121.17	1.05149	0.00261843	0.171459	GALNT1	chr18	+	35581117	35711834	5126	protein_coding	polypeptide_N-acetylgalactosaminyltransferase_1
ENSG00000111817	724.21	794.188	790.233	1076.44	1132.04	1681.15	1751.23	1977.48	0.95011	0.00262053	0.171459	DSE	chr6	+	116254173	116444860	15016	protein_coding	dermatan_sulfate_epimerase
ENSG00000196110	17.7319	12.3383	9.74909	37.9033	84.7884	44.5223	56.4303	51.0354	1.59142	0.00262203	0.171459	ZNF699	chr19	-	9294275	9309838	3623	protein_coding	zinc_finger_protein_699
ENSG00000147676	2.94058	4.55908	13.0994	22.6263	0	1.09641	0.00638767	3.89408	-2.99777	0.00264844	0.171994	MAL2	chr8	+	119165034	119245673	3430	protein_coding	mal_T-cell_differentiation_protein_2_(gene/pseudogene)
ENSG00000258955	0	6.61052	2.48133	7.06945	2.78e-17	2.78e-17	2.78e-17	2.78e-17	-5.06799	0.00264864	0.171994	LINC00519	chr14	-	51304416	51328386	682	lincRNA	long_intergenic_non-protein_coding_RNA_519
ENSG00000107719	45.3224	45.6866	35.9815	62.7989	25.2107	6.59455	13.3473	19.275	-1.54914	0.00264883	0.171994	PALD1	chr10	+	70478821	70568449	4555	protein_coding	phosphatase_domain_containing_paladin_1
ENSG00000184588	43.3539	45.6572	30.0221	50.4997	22.2379	97.692	326.164	172.422	1.86357	0.00265785	0.172177	PDE4B	chr1	+	65792514	66374579	8644	protein_coding	phosphodiesterase_4B
ENSG00000137834	750.805	1259.76	1861.08	1308.49	373.265	481.615	871.998	672.327	-1.1102	0.002666	0.172302	SMAD6	chr15	+	66702228	66782848	8563	protein_coding	SMAD_family_member_6
ENSG00000146950	127.157	27.9681	21.7607	41.8703	99.5438	171.385	161.077	283.237	1.70557	0.00267736	0.172634	SHROOM2	chrX	+	9786456	9949443	8191	protein_coding	shroom_family_member_2
ENSG00000160932	2594.36	5864.24	6506.56	3233.27	1175.78	2428.42	2698.13	1924.48	-1.14534	0.00274926	0.176203	LY6E	chr8	+	143017982	143023832	2640	protein_coding	lymphocyte_antigen_6_complex_locus_E
ENSG00000244486	1711.51	2156.32	1842.16	1309.87	708.447	993.495	1092.59	875.549	-0.935468	0.0027521	0.176203	SCARF2	chr22	-	20424585	20437859	3604	protein_coding	scavenger_receptor_class_F_member_2
ENSG00000271933	4.92051	7.7771	1.36329	11.7311	26.0818	23.8619	24.6203	17.317	1.79161	0.002756	0.176203	RP11-338I21.1	chr10	-	84138420	84140582	2163	antisense	NA
ENSG00000175414	280.818	236.182	208.136	380.618	640.548	566.171	393.971	620.314	1.00458	0.00275814	0.176203	ARL10	chr5	+	176365468	176401865	11459	protein_coding	ADP_ribosylation_factor_like_GTPase_10
ENSG00000201579	2.78e-17	2.78e-17	2.78e-17	2.78e-17	3.73402	4.31086	3.07941	0.941979	4.65931	0.00277739	0.177025	RNU6-343P	chr12	+	56588518	56588621	104	snRNA	RNA_U6_small_nuclear_343_pseudogene
ENSG00000108021	380.331	372.071	357.54	649.567	1125.62	767.938	732.515	863.993	0.987022	0.00279308	0.177333	FAM208B	chr10	+	5684838	5763740	10960	protein_coding	family_with_sequence_similarity_208_member_B
ENSG00000124486	937.039	1236.35	1035.32	1498.86	2571.44	2252.74	2000.54	2044.88	0.913618	0.00280769	0.177333	USP9X	chrX	+	41085635	41236579	13962	protein_coding	ubiquitin_specific_peptidase_9_X-linked
ENSG00000103489	1270.09	847.715	1001.88	1744.16	4636.5	1789.69	2766.89	1653.79	1.15683	0.0028132	0.177333	XYLT1	chr16	-	17101769	17470881	11004	protein_coding	xylosyltransferase_I
ENSG00000276564	0.974437	3.37962	7.04818	6.21261	0	0.00475242	1.01864	0	-3.59599	0.00281398	0.177333	CTA-276F8.1	chr16	+	14150833	14153235	2403	lincRNA	NA
ENSG00000120549	333.029	437.776	420.88	783.317	635.796	713.758	2127.69	1211.72	1.24673	0.0028142	0.177333	KIAA1217	chr10	+	23694746	24547848	10442	protein_coding	KIAA1217
ENSG00000172869	171.434	249.532	229.616	444.946	558.59	489.196	608.364	619.348	1.05285	0.00286281	0.179987	DMXL1	chr5	+	119037772	119249138	13680	protein_coding	Dmx-like_1
ENSG00000106991	5786.82	12945.9	10192.3	7868.5	4061.92	6350.32	3710.74	3978.03	-1.02335	0.00287311	0.180186	ENG	chr9	-	127815012	127854756	3935	protein_coding	endoglin
ENSG00000134250	1828.76	2078.46	2378.95	3428.48	4983.64	3936.1	4692.53	4996.16	0.937565	0.00287897	0.180186	NOTCH2	chr1	-	119911553	120069626	16804	protein_coding	notch_2
ENSG00000154608	0	0.00624807	1.1321	0	5.58615	7.55001	0.0165987	7.72616	3.81812	0.0028945	0.18075	CEP170P1	chr4	+	118467590	118554204	4737	transcribed_unprocessed_pseudogene	centrosomal_protein_170kDa_pseudogene_1
ENSG00000267404	2.78e-17	2.78e-17	2.78e-17	2.78e-17	3.72769	6.42819	2.06233	0.940561	4.77994	0.00291769	0.181255	RP11-49I11.2	chr18	+	36273574	36274599	1026	processed_pseudogene	NA
ENSG00000140873	2.96598	0.0260945	0.0428549	1.54001	5.56381	6.51856	5.13994	9.65312	2.3665	0.00292261	0.181255	ADAMTS18	chr16	-	77247813	77435114	6678	protein_coding	ADAM_metallopeptidase_with_thrombospondin_type_1_motif_18
ENSG00000182809	3423.05	2066.21	3035.12	1362.48	1626.54	1366.57	650.456	767.647	-1.16414	0.00293316	0.181255	CRIP2	chr14	+	105472962	105480170	4837	protein_coding	cysteine-rich_protein_2
ENSG00000113645	33.5248	15.6397	13.2716	12.8258	38.1135	31.5413	76.9261	87.6941	1.63194	0.00293949	0.181255	WWC1	chr5	+	168291651	168472303	10076	protein_coding	WW_and_C2_domain_containing_1
ENSG00000103066	589.226	556.935	656.243	506.354	310.949	312.373	331.368	280.282	-0.902134	0.00294262	0.181255	PLA2G15	chr16	+	68245304	68261062	4464	protein_coding	phospholipase_A2_group_XV
ENSG00000272434	2.94472	5.60572	16.3119	2.86568	0.930121	1.08092	1.02532	0	-3.00599	0.00294855	0.181255	RP13-131K19.6	chr3	+	49029316	49029706	391	antisense	NA
ENSG00000034152	1326.26	1055.92	1114.13	665.877	590.269	559.653	591.946	357.32	-0.987152	0.00295109	0.181255	MAP2K3	chr17	+	21284672	21315240	3783	protein_coding	mitogen-activated_protein_kinase_kinase_3
ENSG00000104517	392.145	677.233	642.015	1143.11	1321.99	1284.22	1521.43	1797.36	1.05299	0.00295503	0.181255	UBR5	chr8	-	102253012	102412841	13085	protein_coding	ubiquitin_protein_ligase_E3_component_n-recognin_5
ENSG00000078053	52.237	25.694	20.5033	44.4146	98.6929	74.8809	98.4852	94.3939	1.35121	0.00297901	0.181255	AMPH	chr7	-	38383704	38631567	5636	protein_coding	amphiphysin
ENSG00000077616	2.94989	2.28932	9.29623	2.95501	8.30841	15.2207	29.7208	21.1978	2.07081	0.00298082	0.181255	NAALAD2	chr11	+	90131515	90192894	7254	protein_coding	N-acetylated_alpha-linked_acidic_dipeptidase_2
ENSG00000169136	682.815	2848.88	992.374	1268.69	616.323	906.622	466.806	374.654	-1.29263	0.00298124	0.181255	ATF5	chr19	+	49928702	49933935	2954	protein_coding	activating_transcription_factor_5
ENSG00000165105	12.8423	2.2981	0.113113	3.73579	14.8442	16.3227	22.5729	37.615	2.22058	0.00298718	0.181255	RASEF	chr9	-	82979585	83063177	6649	protein_coding	RAS_and_EF-hand_domain_containing
ENSG00000171634	341.903	319.729	341.973	566.283	868.641	660.564	727.378	787.904	0.95436	0.00298758	0.181255	BPTF	chr17	+	67825524	67984378	15098	protein_coding	bromodomain_PHD_finger_transcription_factor
ENSG00000116127	84.7297	98.052	112.37	137.637	315.665	215.861	206.218	198.404	1.11134	0.00301296	0.181979	ALMS1	chr2	+	73385758	73610793	14054	protein_coding	ALMS1_centrosome_and_basal_body_associated_protein
ENSG00000104951	3.92116	42.2679	39.3896	48.3484	4.60863	7.60616	11.2704	8.67031	-2.04239	0.00301602	0.181979	IL4I1	chr19	-	49889654	49929539	2563	protein_coding	interleukin_4_induced_1
ENSG00000100644	2627.87	2751.19	1957.1	4285.58	6320.56	5899.21	4543.79	6003.68	0.969944	0.0030192	0.181979	HIF1A	chr14	+	61695513	61748259	5151	protein_coding	hypoxia_inducible_factor_1_alpha_subunit_(basic_helix-loop-helix_transcription_factor)
ENSG00000136068	1731.22	2095.11	2065.71	2015.84	5927.76	3377.52	3916.94	2460	0.987761	0.0030427	0.18252	FLNB	chr3	+	58008400	58172251	13952	protein_coding	filamin_B
ENSG00000254198	8.87359	4.5136	4.86902	8.4745	25.1535	29.2301	15.4053	17.32	1.67341	0.00304558	0.18252	RP11-598P20.3	chr8	-	43125995	43126397	403	processed_pseudogene	NA
ENSG00000188211	11.8043	29.0387	22.9017	99.3888	139.654	116.085	137.472	133.884	1.68577	0.00304793	0.18252	NCR3LG1	chr11	+	17351726	17377341	6438	protein_coding	natural_killer_cell_cytotoxicity_receptor_3_ligand_1
ENSG00000137767	325.17	215.011	268.938	164.035	84.6787	91.1481	138.484	125.227	-1.14524	0.00309369	0.184861	SQRDL	chr15	+	45631148	45691294	3088	protein_coding	sulfide_quinone_reductase-like_(yeast)
ENSG00000261101	0	0.0362644	0.0597742	6.59057	10.2327	7.63529	13.3267	10.593	2.49302	0.00311984	0.186023	RP4-545K15.5	chrX	+	101627868	101628523	656	sense_overlapping	NA
ENSG00000257896	2.78e-17	2.78e-17	2.78e-17	2.78e-17	1.83416	2.19516	2.06071	5.81156	4.64614	0.00312914	0.186177	RP11-210N13.1	chr12	+	43736628	43741067	1170	transcribed_unprocessed_pseudogene	NA
ENSG00000240891	3.94949	0.0413347	2.39601	2.27859	23.4028	8.72004	6.17662	8.64963	2.35825	0.00314978	0.186781	PLCXD2	chr3	+	111674676	111846447	2927	protein_coding	phosphatidylinositol-specific_phospholipase_C_X_domain_containing_2
ENSG00000102780	144.845	106.991	91.0115	193.508	388.28	252.749	234.948	290.885	1.11839	0.00315584	0.186781	DGKH	chr13	+	42040036	42256578	19637	protein_coding	diacylglycerol_kinase_eta
ENSG00000163870	860.193	819.79	975.4	635.39	450.6	467.464	419.604	437.292	-0.890108	0.0031595	0.186781	TPRA1	chr3	-	127573069	127598251	3596	protein_coding	transmembrane_protein_adipocyte_asscociated_1
ENSG00000171988	167.494	235.041	198.55	386.853	483.176	443.638	506.803	578.899	1.02465	0.00316709	0.186831	JMJD1C	chr10	-	63167221	63521850	11059	protein_coding	jumonji_domain_containing_1C
ENSG00000196159	88.6583	297.388	239.177	508.463	475.68	509.833	901.763	984.431	1.33987	0.00319925	0.188328	FAT4	chr4	+	125316399	125492932	16439	protein_coding	FAT_atypical_cadherin_4
ENSG00000134321	10.8167	38.0378	334.02	191.914	3.63227	31.414	42.0245	23.1082	-2.51479	0.00321139	0.188642	RSAD2	chr2	+	6865806	6898239	4834	protein_coding	radical_S-adenosyl_methionine_domain_containing_2
ENSG00000100697	308.402	299.675	302.536	522.752	861.208	583.564	625.817	743.599	0.972087	0.00322257	0.188841	DICER1	chr14	-	95086228	95158010	12294	protein_coding	dicer_1_ribonuclease_type_III
ENSG00000131495	658.229	311.928	327.625	199.105	178.758	181.119	140.562	166.632	-1.16516	0.00322841	0.188841	NDUFA2	chr5	-	140638740	140647785	1488	protein_coding	NADH:ubiquinone_oxidoreductase_subunit_A2
ENSG00000178096	136.965	133.635	117.177	88.4498	52.1284	52.0709	58.4727	48.1501	-1.17289	0.003253	0.189879	BOLA1	chr1	+	149887890	149900798	1461	protein_coding	bolA_family_member_1
ENSG00000126467	3.92762	27.4801	6.10893	3.58523	2.83505	1.09627	0.00636643	0.956426	-2.94082	0.00326205	0.189954	TSKS	chr19	-	49739753	49763330	2391	protein_coding	testis-specific_serine_kinase_substrate
ENSG00000124343	264.063	432.037	253.516	232.076	80.9326	142.074	196.944	104.006	-1.17281	0.00327078	0.189954	XG	chrX	+	2752050	2815927	2774	protein_coding	Xg_blood_group
ENSG00000198743	499.57	245.153	312.13	552.488	439.344	727.831	862.802	1813.81	1.25527	0.00327484	0.189954	SLC5A3	chr21	+	34073570	34106260	11574	protein_coding	solute_carrier_family_5_(sodium/myo-inositol_cotransporter)_member_3
ENSG00000135976	12.7981	18.959	15.6412	33.158	61.4579	34.7811	60.5255	64.5462	1.44607	0.00329094	0.190386	ANKRD36	chr2	+	97113496	97264521	9670	protein_coding	ankyrin_repeat_domain_36
ENSG00000197180	33.5035	40.0245	33.4434	14.2583	5.53547	12.9763	11.2808	9.62772	-1.60752	0.00329601	0.190386	CH17-340M24.3	chrX	-	154424380	154428479	598	lincRNA	uncharacterized_protein_BC009467
ENSG00000112796	4.94555	0.0341622	0.0562666	1.49037	1.78238	6.57941	29.6843	13.485	2.85656	0.00333329	0.192139	ENPP5	chr6	-	46159187	46170971	4264	protein_coding	ectonucleotide_pyrophosphatase/phosphodiesterase_5_(putative)
ENSG00000089327	1941.12	1139.48	1172.77	733.836	894.79	619.302	368.326	392.959	-1.13177	0.00340598	0.195246	FXYD5	chr19	+	35154730	35169883	2993	protein_coding	FXYD_domain_containing_ion_transport_regulator_5
ENSG00000041982	2969.76	8253.42	6054.95	9239.98	9312.72	17235.5	13534.9	17005.4	1.10619	0.00341214	0.195246	TNC	chr9	-	115019578	115118257	9636	protein_coding	tenascin_C
ENSG00000166004	41.3787	32.3856	39.5342	74.4134	132.222	83.5743	114.904	127.15	1.27975	0.00343882	0.195246	CEP295	chr11	+	93661639	93730358	9495	protein_coding	centrosomal_protein_295kDa
ENSG00000101400	267.994	643.691	535.5	423.873	201.07	265.702	252.37	194.552	-1.03349	0.00344014	0.195246	SNTA1	chr20	-	33407955	33443892	2342	protein_coding	syntrophin_alpha_1
ENSG00000156675	15.7496	44.4696	27.5758	42.9258	73.5236	80.2767	95.4034	85.7245	1.35232	0.0034512	0.195246	RAB11FIP1	chr8	-	37858618	37899467	9602	protein_coding	RAB11_family_interacting_protein_1_(class_I)
ENSG00000271503	5.89078	31.3026	156.892	34.9239	0	5.46617	20.4475	5.76213	-2.84073	0.00345289	0.195246	CCL5	chr17	-	35871491	35880793	1512	protein_coding	chemokine_(C-C_motif)_ligand_5
ENSG00000180891	1101.6	1145.01	1098.61	919.598	643.336	670.261	571.436	408.372	-0.894796	0.00346474	0.195246	CUEDC1	chr17	-	57861243	57955323	5577	protein_coding	CUE_domain_containing_1
ENSG00000114127	191.139	248.451	304.87	519.055	634.931	592.224	653.509	722.413	1.04137	0.00346623	0.195246	XRN1	chr3	-	142306607	142448062	11982	protein_coding	5'-3'_exoribonuclease_1
ENSG00000149541	861.201	497.908	462.711	295.363	232.731	300.403	263.659	209.962	-1.07202	0.0034878	0.195246	B3GAT3	chr11	-	62615296	62622175	2428	protein_coding	beta-13-glucuronyltransferase_3
ENSG00000196812	2.95509	2.25757	1.28872	4.71434	7.40446	11.9292	10.2652	15.4331	1.92788	0.00349122	0.195246	ZSCAN16	chr6	+	28124560	28130082	1328	protein_coding	zinc_finger_and_SCAN_domain_containing_16
ENSG00000142089	3415.14	5617.02	7834.62	3305.81	1230.7	2664.87	3244.94	2108.45	-1.12497	0.00349685	0.195246	IFITM3	chr11	-	319669	327537	1348	protein_coding	interferon_induced_transmembrane_protein_3
ENSG00000186564	31.5089	189.201	119.572	150.597	12.9481	68.1504	38.9816	23.0875	-1.77509	0.00350268	0.195246	FOXD2	chr1	+	47436017	47440691	4675	protein_coding	forkhead_box_D2
ENSG00000125686	264.059	321.924	308.487	476.876	779.271	618.25	546.825	705.071	0.949037	0.00350316	0.195246	MED1	chr17	-	39404285	39451286	7330	protein_coding	mediator_complex_subunit_1
ENSG00000226051	4.90983	3.47635	38.8814	18.3703	0.893183	2.19039	4.09438	3.86322	-2.52365	0.00351094	0.195246	ZNF503-AS1	chr10	+	75269819	75373500	3272	lincRNA	ZNF503_antisense_RNA_1
ENSG00000130429	3052.56	2090.69	2310.78	1434.33	1249.41	1355.73	947.957	1032.55	-0.954635	0.00351953	0.195246	ARPC1B	chr7	+	99374249	99394801	3979	protein_coding	actin_related_protein_2/3_complex_subunit_1B
ENSG00000055163	42.3835	23.444	33.4225	16.5895	39.0216	115.972	105.653	66.4425	1.49548	0.00351985	0.195246	CYFIP2	chr5	+	157266079	157395595	10582	protein_coding	cytoplasmic_FMR1_interacting_protein_2
ENSG00000260257	103.495	31.2926	33.6368	41.8863	15.8092	11.9852	20.5112	21.2036	-1.59061	0.00352108	0.195246	RP5-1085F17.3	chr20	+	32856621	32858751	2131	lincRNA	NA
ENSG00000132821	119.228	105.826	137.351	64.7047	67.1342	43.3797	26.6944	25.976	-1.3834	0.00352392	0.195246	VSTM2L	chr20	+	37903104	37945350	1959	protein_coding	V-set_and_transmembrane_domain_containing_2_like
ENSG00000135905	257.209	82.5254	107.684	72.3194	466.507	243.009	263.673	313.037	1.30686	0.0035246	0.195246	DOCK10	chr2	-	224765090	225042445	11065	protein_coding	dedicator_of_cytokinesis_10
ENSG00000108950	14.7581	51.3377	50.3867	209.533	37.1331	288.559	566.27	594.355	2.18824	0.00352804	0.195246	FAM20A	chr17	-	68535113	68601389	6203	protein_coding	family_with_sequence_similarity_20_member_A
ENSG00000189171	922.305	328.671	394.589	247.224	245.811	205	173.391	201.305	-1.19644	0.00353967	0.1955	S100A13	chr1	-	153618787	153631360	2216	protein_coding	S100_calcium_binding_protein_A13
ENSG00000163013	24.6369	11.2432	22.7024	26.066	53.048	82.3501	61.5532	34.6413	1.44225	0.00355086	0.195728	FBXO41	chr2	-	73254682	73284431	8011	protein_coding	F-box_protein_41
ENSG00000172986	132.021	229.421	182.965	266.762	217.771	645.251	428.836	488.352	1.13265	0.00357086	0.196031	GXYLT2	chr3	+	72888073	72998138	3667	protein_coding	glucoside_xylosyltransferase_2
ENSG00000185187	164.536	407.504	301.194	177.021	67.8988	160.431	115.927	96.3068	-1.25232	0.00358334	0.196031	SIGIRR	chr11	-	405716	417455	3496	protein_coding	single_immunoglobulin_and_toll-interleukin_1_receptor_(TIR)_domain
ENSG00000178502	6.88114	31.0294	7.37865	27.7368	47.4464	79.1107	46.1803	60.6824	1.66547	0.00359319	0.196031	KLHL11	chr17	-	41853545	41865431	2383	protein_coding	kelch_like_family_member_11
ENSG00000077063	16.7644	4.55776	14.2506	7.50366	18.5494	23.9256	53.3198	47.2213	1.72161	0.00359996	0.196031	CTTNBP2	chr7	-	117710651	117874139	7035	protein_coding	cortactin_binding_protein_2
ENSG00000156273	284.751	314.148	302.542	554.878	680.545	557.544	830.982	813.92	0.98394	0.00360254	0.196031	BACH1	chr21	+	29194071	29630751	7717	protein_coding	BTB_and_CNC_homology_1_basic_leucine_zipper_transcription_factor_1
ENSG00000133800	14.762	54.4763	29.9932	54.447	1.78902	7.62776	8.21586	21.269	-1.96971	0.00360903	0.196031	LYVE1	chr11	-	10556966	10611689	3515	protein_coding	lymphatic_vessel_endothelial_hyaluronan_receptor_1
ENSG00000163623	333.054	202.773	273.713	167.861	125.697	94.4015	101.574	131.971	-1.1055	0.00361184	0.196031	NKX6-1	chr4	-	84491987	84498450	3086	protein_coding	NK6_homeobox_1
ENSG00000250971	0.974683	7.6936	9.29039	0	2.78e-17	2.78e-17	2.78e-17	2.78e-17	-5.20836	0.00361292	0.196031	RP11-696F12.1	chr4	+	187060099	187060930	421	lincRNA	NA
ENSG00000112159	204.932	337.53	390.907	577.033	839.772	673.576	741.74	803.317	1.01696	0.00363874	0.196903	MDN1	chr6	-	89642499	89819723	18602	protein_coding	midasin_AAA_ATPase_1
ENSG00000184564	2.78e-17	2.78e-17	2.78e-17	2.78e-17	2.75008	1.15179	17.353	0	5.45593	0.00364322	0.196903	SLITRK6	chr13	-	85792790	85799488	4318	protein_coding	SLIT_and_NTRK_like_family_member_6
ENSG00000101596	352.751	245.111	242.794	411.898	731.795	523.904	533.485	644.388	0.956857	0.0036503	0.196903	SMCHD1	chr18	+	2655738	2805017	12210	protein_coding	structural_maintenance_of_chromosomes_flexible_hinge_domain_containing_1
ENSG00000103024	889.773	558.043	541.571	276.236	223.407	312.339	301.612	230.191	-1.08512	0.00367018	0.19733	NME3	chr16	-	1770286	1771730	1445	protein_coding	NME/NM23_nucleoside_diphosphate_kinase_3
ENSG00000250486	1.97568	1.11823	0.0359424	0.72143	2.73728	12.9054	7.18187	4.79815	2.66461	0.00367244	0.19733	FAM218A	chr4	+	164956948	164959122	2175	protein_coding	family_with_sequence_similarity_218_member_A
ENSG00000175701	343.906	180.48	174.615	112.801	100.571	92.184	77.9771	72.2241	-1.24147	0.00369819	0.198329	LINC00116	chr2	-	110211529	110245420	2051	protein_coding	long_intergenic_non-protein_coding_RNA_116
ENSG00000186577	473.955	356.431	344.311	228.187	194.594	189.794	159.024	149.282	-1.0171	0.00375333	0.200897	C6orf1	chr6	-	34246380	34249470	2229	protein_coding	chromosome_6_open_reading_frame_1
ENSG00000111678	551.809	354.191	263.112	170.833	165.728	151.852	156.965	130.018	-1.14718	0.00378001	0.201935	C12orf57	chr12	+	6942978	6946003	1806	protein_coding	chromosome_12_open_reading_frame_57
ENSG00000157106	438.456	757.414	665.932	1160.64	1638.57	1326.51	1442.44	1577.74	0.985171	0.00379965	0.202594	SMG1	chr16	-	18804853	18926454	25988	protein_coding	SMG1_phosphatidylinositol_3-kinase-related_kinase
ENSG00000251562	23060.7	4771.79	7074.74	4320.9	4366.4	3051.06	4266.77	3572.53	-1.3624	0.00381324	0.202929	MALAT1	chr11	+	65497762	65506516	8755	lincRNA	metastasis_associated_lung_adenocarcinoma_transcript_1_(non-protein_coding)
ENSG00000203327	0	2.1449	0.0196394	0	4.64795	3.28902	4.10971	6.75953	2.94599	0.00382772	0.203309	AC012358.7	chr2	-	55214387	55216126	916	antisense	NA
ENSG00000178685	458.16	1136.06	1436.66	740.047	228.949	545.504	520.125	401.65	-1.15229	0.00383919	0.203528	PARP10	chr8	-	143977153	144012772	6033	protein_coding	poly(ADP-ribose)_polymerase_family_member_10
ENSG00000273058	3.93063	5.62151	16.3847	5.2188	0.917167	1.09653	2.04581	0.956312	-2.51835	0.00385468	0.203959	RP11-385F5.5	chr1	-	236536162	236536704	543	antisense	NA
ENSG00000144357	375.414	272.949	288.183	404.191	753.207	618.24	557.081	590.438	0.908769	0.00389872	0.205839	UBR3	chr2	+	169827458	170084131	10063	protein_coding	ubiquitin_protein_ligase_E3_component_n-recognin_3_(putative)
ENSG00000116586	575.448	395.424	370.64	267.916	210.408	230.998	184.672	177.217	-1.00189	0.00390505	0.205839	LAMTOR2	chr1	+	156054752	156058510	1438	protein_coding	late_endosomal/lysosomal_adaptor_MAPK_and_MTOR_activator_2
ENSG00000165671	409.886	582.541	499.774	819.872	1259.66	1011.97	984.886	1133.7	0.924436	0.0039343	0.206584	NSD1	chr5	+	177133025	177300215	15242	protein_coding	nuclear_receptor_binding_SET_domain_protein_1
ENSG00000125107	267.005	620.413	644.339	951.333	1559.45	1219.13	1067.99	1365.83	1.06938	0.00393673	0.206584	CNOT1	chr16	-	58519951	58629886	10852	protein_coding	CCR4-NOT_transcription_complex_subunit_1
ENSG00000170832	166.511	197.189	210.441	318.012	389.134	436.021	418.577	496.062	0.961813	0.00394154	0.206584	USP32	chr17	-	60179094	60422470	7755	protein_coding	ubiquitin_specific_peptidase_32
ENSG00000112541	93.6073	44.68	106.311	107.048	339.921	148.657	175.444	179.14	1.25994	0.00397985	0.208199	PDE10A	chr6	-	165327287	165986603	12348	protein_coding	phosphodiesterase_10A
ENSG00000203883	2.94036	39.5164	0.164506	2.79406	0	0.00911596	2.03421	0	-4.20433	0.00402301	0.20937	SOX18	chr20	-	64047582	64049641	1864	protein_coding	SRY-box_18
ENSG00000141933	353.741	325.206	285.722	169.345	80.9336	179.968	125.166	131.958	-1.12963	0.0040258	0.20937	TPGS1	chr19	+	507497	519654	3642	protein_coding	tubulin_polyglutamylase_complex_subunit_1
ENSG00000085871	139.929	123.586	92.1102	53.2098	46.5664	46.618	43.0873	26.9408	-1.32126	0.00403042	0.20937	MGST2	chr4	+	139665768	139740745	3182	protein_coding	microsomal_glutathione_S-transferase_2
ENSG00000008394	850.339	677.267	952.702	816.549	441.284	504.327	485.254	371.78	-0.870893	0.00403244	0.20937	MGST1	chr12	+	16347142	16609259	7440	protein_coding	microsomal_glutathione_S-transferase_1
ENSG00000067900	551.793	339.786	306.182	532.537	1233.65	731.066	713.023	747.435	0.984305	0.0041016	0.212337	ROCK1	chr18	-	20946906	21111851	11113	protein_coding	Rho-associated_coiled-coil_containing_protein_kinase_1
ENSG00000102802	840.485	735.171	875.052	884.576	595.891	348.213	433.966	423.803	-0.887921	0.00411477	0.212337	MEDAG	chr13	+	30906191	30925572	2374	protein_coding	mesenteric_estrogen-dependent_adipogenesis
ENSG00000201684	0.989305	0.00619859	0.0101084	0	4.66748	5.39	3.08457	1.90674	3.38636	0.00412266	0.212337	RN7SKP239	chr11	+	67362414	67362708	295	misc_RNA	RNA_7SK_small_nuclear_pseudogene_239
ENSG00000250320	19.7019	28.8979	16.8445	23.6908	46.5042	118.04	34.9074	52.96	1.49489	0.00412409	0.212337	CTD-2269F5.1	chr5	+	84384427	84490765	1370	antisense	NA
ENSG00000187801	20.7047	8.98753	6.16106	19.2556	88.6057	33.6765	30.797	27.9007	1.69994	0.00413132	0.212337	ZFP69B	chr1	+	40450102	40463718	2386	protein_coding	ZFP69_zinc_finger_protein_B
ENSG00000253710	58.1326	51.2801	39.6044	87.3396	136.855	121.502	133.371	143.521	1.17323	0.00413553	0.212337	ALG11	chr13	+	52012398	52029664	7716	protein_coding	ALG11_alpha-12-mannosyltransferase
ENSG00000135441	218.77	115.871	116.014	56.9984	66.16	53.1303	41.0466	29.8278	-1.41345	0.0041497	0.21267	BLOC1S1	chr12	+	55716037	55720087	1656	protein_coding	biogenesis_of_lysosomal_organelles_complex-1_subunit_1
ENSG00000108510	392.153	401.038	450.734	712.191	1006.42	828.673	840.231	1017.15	0.91569	0.00417417	0.21353	MED13	chr17	-	61942605	62065282	12677	protein_coding	mediator_complex_subunit_13
ENSG00000281183	6.88515	8.97791	15.4867	20.0984	69.9484	23.9364	29.7673	34.6623	1.60934	0.00419087	0.213799	NPTN-IT1	chr15	-	73567012	73569294	2283	sense_intronic	NPTN_intronic_transcript_1
ENSG00000253414	23.6819	3.45307	7.28198	7.50983	1.85857	3.21413	2.05138	0	-2.4904	0.00419486	0.213799	RP11-150O12.6	chr8	-	37516410	37517021	510	sense_intronic	NA
ENSG00000123500	19.7663	0.0717959	0.119878	1.32644	7.34634	15.309	9.2716	271.893	3.79896	0.00422202	0.214788	COL10A1	chr6	-	116118923	116158747	3816	protein_coding	collagen_type_X_alpha_1
ENSG00000242759	53.2164	29.04	46.5826	36.5859	115.474	87.8762	86.1847	91.4982	1.20208	0.00423935	0.215275	LINC00882	chr3	-	106836811	107240641	3882	lincRNA	long_intergenic_non-protein_coding_RNA_882
ENSG00000151718	301.504	298.564	333.581	515.09	803.476	607.414	637.099	698.324	0.921566	0.0042522	0.215533	WWC2	chr4	+	183099293	183320777	9966	protein_coding	WW_and_C2_domain_containing_2
ENSG00000198785	6.87611	156.438	15.8037	28.79	3.66049	6.5541	12.3002	15.449	-2.44007	0.00429802	0.216936	GRIN3A	chr9	-	101569353	101738580	8121	protein_coding	glutamate_receptor_ionotropic_N-methyl-D-aspartate_3A
ENSG00000213145	6.88204	23.3103	14.4123	22.292	6.5585	0.0470731	5.12514	4.81926	-1.97301	0.00430958	0.216936	CRIP1	chr14	+	105486317	105488947	2485	protein_coding	cysteine-rich_protein_1_(intestinal)
ENSG00000165185	7.87279	14.4539	13.1434	13.7817	21.3557	29.3163	37.9542	47.2273	1.45499	0.00432197	0.216936	KIAA1958	chr9	+	112486847	112669397	13119	protein_coding	KIAA1958
ENSG00000185658	176.361	255.094	245.127	408.966	470.129	522.795	524.245	615.501	0.972709	0.00432734	0.216936	BRWD1	chr21	-	39184176	39321559	19794	protein_coding	bromodomain_and_WD_repeat_domain_containing_1
ENSG00000205663	0	0.00624807	1.1321	0	3.69319	6.49071	11.2459	0	3.84625	0.00433371	0.216936	RP11-706O15.5	chrX	-	3891438	3920746	3700	lincRNA	NA
ENSG00000052126	78.8112	98.1026	130.348	247.203	190.783	250.601	439.071	442.142	1.25175	0.0043439	0.216936	PLEKHA5	chr12	+	19129752	19376400	12558	protein_coding	pleckstrin_homology_domain_containing_A5
ENSG00000203797	6.87773	22.3447	67.5597	23.5556	3.67848	2.23958	12.2798	8.68156	-2.14146	0.00434705	0.216936	DDO	chr6	-	110391771	110415562	2130	protein_coding	D-aspartate_oxidase
ENSG00000041353	17.7207	19.0454	26.4142	75.5274	17.5835	99.8424	241.038	183.039	1.9612	0.00435553	0.216936	RAB27B	chr18	+	54717860	54895516	7432	protein_coding	RAB27B_member_RAS_oncogene_family
ENSG00000198087	269.009	159.332	128.075	207.038	538.179	376.376	290.352	363.12	1.03688	0.00435598	0.216936	CD2AP	chr6	+	47477789	47627263	6751	protein_coding	CD2-associated_protein
ENSG00000138792	2.95962	3.29971	2.38561	0	20.5648	5.50074	19.4662	3.8137	2.50403	0.00436032	0.216936	ENPEP	chr4	+	110365733	110565285	7802	protein_coding	glutamyl_aminopeptidase_(aminopeptidase_A)
ENSG00000186260	58.1171	112.525	119.565	192.843	221.541	245.15	274.946	347.741	1.1709	0.00436594	0.216936	MKL2	chr16	+	14071321	14266773	16578	protein_coding	MKL/myocardin-like_2
ENSG00000169499	308.432	130.408	160.274	153.414	466.46	375.29	369.334	340.962	1.04364	0.00437981	0.217132	PLEKHA2	chr8	+	38901235	38973909	6325	protein_coding	pleckstrin_homology_domain_containing_A2
ENSG00000166265	0	2.18137	2.30219	0	4.6151	6.52724	11.2649	6.7354	2.68251	0.00439261	0.217132	CYYR1	chr21	-	26466209	26573284	3266	protein_coding	cysteine/tyrosine-rich_1
ENSG00000204217	604	626.02	687.418	982.535	1504.51	1174.67	1207.51	1454.45	0.880602	0.00439339	0.217132	BMPR2	chr2	+	202376936	202567751	11893	protein_coding	bone_morphogenetic_protein_receptor_type_II
ENSG00000279192	0	10.0467	10.7753	21.8398	43.7663	29.3387	42.0615	44.3137	1.8885	0.00441244	0.217686	PWAR5	chr15	+	24985053	24988232	3180	TEC	Prader_Willi/Angelman_region_RNA_5
ENSG00000148680	31.5664	1.24182	17.8568	6.64895	56.792	32.6163	65.648	62.6184	1.9159	0.00444069	0.218509	HTR7	chr10	-	90740823	90857698	3131	protein_coding	5-hydroxytryptamine_(serotonin)_receptor_7_adenylate_cyclase-coupled
ENSG00000120913	1957.86	1881.21	1454.9	933.975	662.838	826.473	1070.01	615.467	-0.97192	0.00444614	0.218509	PDLIM2	chr8	+	22578279	22598025	12388	protein_coding	PDZ_and_LIM_domain_2_(mystique)
ENSG00000056586	499.566	313.07	376.641	543.245	1071.63	658.408	716.098	853.402	0.928598	0.00445376	0.218509	RC3H2	chr9	-	122844556	122905341	11545	protein_coding	ring_finger_and_CCCH-type_domains_2
ENSG00000198780	0.982728	2.19457	1.21502	0.699834	19.7147	3.32565	5.14558	4.79125	2.60316	0.00446066	0.218509	FAM169A	chr5	-	74777574	74866951	6860	protein_coding	family_with_sequence_similarity_169_member_A
ENSG00000143067	102.48	72.4485	63.4875	103.223	164.764	164.888	179.538	222.518	1.09543	0.00447694	0.21892	ZNF697	chr1	-	119619422	119647773	5041	protein_coding	zinc_finger_protein_697
ENSG00000278886	3.94055	2.28004	2.47203	6.27141	0	0.00473905	0.00151071	0.972885	-3.39285	0.00450422	0.219866	RP11-108A14.1	chr8	-	18864681	18865247	567	TEC	NA
ENSG00000163735	2.95109	5.52668	2.47535	4.61178	5.50728	31.3099	8.2319	23.1409	2.09124	0.00454342	0.22139	CXCL5	chr4	-	73995642	73998779	2538	protein_coding	chemokine_(C-X-C_motif)_ligand_5
ENSG00000131389	401.997	860.973	772.278	1111.67	635.774	1783.11	2664.27	2197.09	1.20976	0.00455991	0.221803	SLC6A6	chr3	+	14402576	14489349	8254	protein_coding	solute_carrier_family_6_(neurotransmitter_transporter)_member_6
ENSG00000166025	801.07	697.312	777.083	1056.57	2312.68	1219.16	1299.85	1502.6	0.926464	0.0045735	0.222075	AMOTL1	chr11	+	94706431	94876753	10035	protein_coding	angiomotin_like_1
ENSG00000155657	20.6718	75.7082	64.5772	101.133	148.003	124.788	210.298	189.761	1.35747	0.00458177	0.222088	TTN	chr2	-	178525989	178830802	118976	protein_coding	titin
ENSG00000134259	946.934	415.521	419.701	275.493	365.074	192.006	113.905	192.629	-1.25163	0.00460664	0.222903	NGF	chr1	-	115285918	115338236	1047	protein_coding	nerve_growth_factor_(beta_polypeptide)
ENSG00000105711	58.1123	229.466	381.038	272.776	44.6134	99.7543	113.856	79.9385	-1.47595	0.00462226	0.223123	SCN1B	chr19	+	35030684	35040448	4625	protein_coding	sodium_channel_voltage_gated_type_I_beta_subunit
ENSG00000087086	13783.8	32138.4	29824.8	17733	5645.5	13884.1	14740.3	9517.44	-1.09414	0.00462728	0.223123	FTL	chr19	+	48965301	48966878	878	protein_coding	ferritin_light_polypeptide
ENSG00000113600	0.97353	5.56605	5.95359	7.7902	0	1.07125	1.02231	0	-3.04949	0.00463693	0.2232	C9	chr5	-	39284262	39424868	2951	protein_coding	complement_component_9
ENSG00000111275	391.161	696.128	889.22	580.466	345.407	249.514	408.298	288.95	-0.983867	0.00465404	0.223636	ALDH2	chr12	+	111766887	111817529	9720	protein_coding	aldehyde_dehydrogenase_2_family_(mitochondrial)
ENSG00000231074	205.934	177.135	187.72	212.385	497.203	389.378	263.68	366.976	0.953281	0.00467275	0.224146	HCG18	chr6	-	30287397	30327150	13918	antisense	HLA_complex_group_18_(non-protein_coding)
ENSG00000278703	2.9516	9.81311	0.0976901	2.1746	2.78e-17	2.78e-17	2.78e-17	2.78e-17	-4.982	0.0046811	0.224159	RP11-706P11.2	chr18	-	57588611	57589091	481	lincRNA	NA
ENSG00000228816	2.78e-17	2.78e-17	2.78e-17	2.78e-17	1.83788	4.30246	1.03924	3.8632	4.53808	0.00468983	0.22419	AK3P5	chr10	+	32944481	32944999	519	processed_pseudogene	adenylate_kinase_3_pseudogene_5
ENSG00000023516	494.63	382.138	471.095	898.671	1165.62	867.74	1124.4	1224.25	0.96292	0.00469807	0.224197	AKAP11	chr13	+	42272153	42323267	9920	protein_coding	A-kinase_anchoring_protein_11
ENSG00000151422	159.611	226.136	199.737	384.574	576.315	389.424	459.615	523.026	1.00442	0.0047074	0.224249	FER	chr5	+	108747822	109196841	13614	protein_coding	fer_(fps/fes_related)_tyrosine_kinase
ENSG00000182117	1843.58	758.591	786.709	553.551	662.025	468.548	338.568	305.307	-1.15138	0.00471812	0.224249	NOP10	chr15	-	34341713	34343177	554	protein_coding	NOP10_ribonucleoprotein
ENSG00000205213	251.252	195.023	353.784	414.986	602.352	743.998	461.677	582.735	0.975415	0.00472342	0.224249	LGR4	chr11	-	27365961	27472775	6340	protein_coding	leucine-rich_repeat_containing_G_protein-coupled_receptor_4
ENSG00000260034	0	1.15564	2.3929	4.81497	12.1137	3.3383	16.3914	10.5919	2.26001	0.00474147	0.224721	LCMT1-AS2	chr16	-	25140577	25149032	7990	antisense	LCMT1_antisense_RNA_2
ENSG00000198774	17.7401	29.8453	3.80632	8.20277	37.196	30.4449	63.592	68.4174	1.73606	0.00476886	0.225314	RASSF9	chr12	-	85800697	85836570	5682	protein_coding	Ras_association_(RalGDS/AF-6)_domain_family_(N-terminal)_member_9
ENSG00000104894	1.95803	7.77763	3.70726	12.5427	10.1667	27.0926	27.6912	27.9459	1.80585	0.00477636	0.225314	CD37	chr19	+	49335171	49343335	4161	protein_coding	CD37_molecule
ENSG00000167508	741.963	643.768	558.298	347.328	273.698	399.062	249.308	238.857	-0.980509	0.00480099	0.225314	MVD	chr16	-	88651935	88663161	4717	protein_coding	mevalonate_diphosphate_decarboxylase
ENSG00000138688	246.315	393.248	534.338	806.262	882.558	869.897	1095.67	1231	1.04192	0.00480346	0.225314	KIAA1109	chr4	+	122152333	122362758	20470	protein_coding	KIAA1109
ENSG00000172403	19.6841	153.691	123.202	263.311	136.755	546.608	746.822	389.12	1.69908	0.00480832	0.225314	SYNPO2	chr4	+	118850688	119061247	14034	protein_coding	synaptopodin_2
ENSG00000136237	4.92621	2.296	2.50018	8.65105	8.31528	14.1298	20.5081	23.1438	1.79478	0.00481471	0.225314	RAPGEF5	chr7	-	22118238	22357144	10245	protein_coding	Rap_guanine_nucleotide_exchange_factor_5
ENSG00000164171	232.566	53.6118	104.116	139.033	681.666	295.054	221.621	200.309	1.40033	0.00483322	0.225314	ITGA2	chr5	+	52989326	53094779	7910	protein_coding	integrin_subunit_alpha_2
ENSG00000106123	47.3222	7.93788	18.0651	30.624	187.315	34.8192	103.612	43.3008	1.82139	0.00484962	0.225314	EPHB6	chr7	+	142855061	142871094	5325	protein_coding	EPH_receptor_B6
ENSG00000111305	16.7898	1.21072	3.69667	2.88273	0	1.07125	1.02231	0	-3.31472	0.00484965	0.225314	GSG1	chr12	-	13083560	13103683	3005	protein_coding	germ_cell_associated_1
ENSG00000138650	11.8143	32.1028	10.9018	14.4195	368.175	73.8282	3.11339	15.3554	2.72243	0.00485313	0.225314	PCDH10	chr4	+	133149315	133208606	10161	protein_coding	protocadherin_10
ENSG00000137203	43.3468	14.6377	62.1121	95.9258	10.2043	6.58418	5.15616	32.8536	-1.9687	0.00485599	0.225314	TFAP2A	chr6	-	10393186	10419659	8245	protein_coding	transcription_factor_AP-2_alpha_(activating_enhancer_binding_protein_2_alpha)
ENSG00000162688	136.959	113.67	98.1748	210.353	309.097	228.902	285.207	334.244	1.04655	0.00485675	0.225314	AGL	chr1	+	99850084	99924023	8434	protein_coding	amylo-alpha-1_6-glucosidase_4-alpha-glucanotransferase
ENSG00000231616	2.78e-17	2.78e-17	2.78e-17	2.78e-17	1.84224	3.24083	3.07515	1.91669	4.40744	0.00485962	0.225314	RP11-575L7.4	chr9	+	83831586	83868532	3790	antisense	NA
ENSG00000064692	1.95938	8.82914	3.68053	7.74795	8.29833	13.0893	51.2233	19.2493	2.02063	0.00487212	0.225517	SNCAIP	chr5	+	122311354	122464219	7325	protein_coding	synuclein_alpha_interacting_protein
ENSG00000280604	2.78e-17	2.78e-17	2.78e-17	2.78e-17	1.83806	3.2478	1.0392	4.8395	4.53094	0.00490125	0.226146	PCBP3-OT1	chr21	+	45914296	45919483	4807	sense_overlapping	PCBP3_overlapping_transcript_1
ENSG00000179085	356.728	150.418	120.898	82.9738	71.6928	89.9584	62.5868	43.3133	-1.40857	0.00490204	0.226146	DPM3	chr1	-	155139891	155140595	622	protein_coding	dolichyl-phosphate_mannosyltransferase_polypeptide_3
ENSG00000161013	2659.4	3148.79	3655.56	2582.54	1258.67	2013	1866.13	1411.08	-0.879217	0.00493941	0.227492	MGAT4B	chr5	-	179797597	179806952	5495	protein_coding	mannosyl_(alpha-13-)-glycoprotein_beta-14-N-acetylglucosaminyltransferase_isozyme_B
ENSG00000198416	0	0.0172205	2.2724	0.744732	4.6288	3.30585	12.2724	3.83327	2.81207	0.00495243	0.227713	ZNF658B	chr9	-	39443815	39508885	3897	transcribed_unprocessed_pseudogene	zinc_finger_protein_658B_pseudogene
ENSG00000243854	2.78e-17	2.78e-17	2.78e-17	2.78e-17	0.890532	1.12977	5.11368	4.83525	4.65209	0.00499351	0.22862	RN7SL67P	chr12	+	19303480	19303775	296	misc_RNA	RNA_7SL_cytoplasmic_67_pseudogene
ENSG00000165949	313.311	4057.35	2440.97	1021.78	488.74	1190.67	457.573	217.634	-1.73393	0.00499711	0.22862	IFI27	chr14	+	94104836	94116698	4147	protein_coding	interferon_alpha-inducible_protein_27
ENSG00000142168	2805.25	1519.33	1794.39	1384.73	1117.21	1037.97	953.079	882.285	-0.910886	0.00500103	0.22862	SOD1	chr21	+	31659622	31668931	2019	protein_coding	superoxide_dismutase_1_soluble
ENSG00000197603	97.5295	197.176	211.608	337.987	438.494	398.08	458.583	468.122	1.06089	0.0050098	0.22862	C5orf42	chr5	-	37106228	37249428	15146	protein_coding	chromosome_5_open_reading_frame_42
ENSG00000187837	307.455	104.804	147.109	105.965	39.0371	70.4913	92.308	59.7085	-1.34592	0.00501337	0.22862	HIST1H1C	chr6	-	26055787	26056428	642	protein_coding	histone_cluster_1_H1c
ENSG00000167984	10.8219	26.7398	38.0819	30.6139	4.60481	8.6819	11.2737	9.63654	-1.62259	0.00505641	0.229845	NLRC3	chr16	-	3539033	3577400	6686	protein_coding	NLR_family_CARD_domain_containing_3
ENSG00000239653	1.96023	6.64753	3.66392	7.7932	28.0093	8.75621	15.3972	18.3004	1.78069	0.00505682	0.229845	PSMD6-AS2	chr3	+	64004022	64012148	2456	antisense	PSMD6_antisense_RNA_2
ENSG00000182670	1649.44	1595.02	1286.4	1874.62	3067.65	2893.75	2375	3131.39	0.840011	0.00509682	0.230509	TTC3	chr21	+	37073226	37203112	15883	protein_coding	tetratricopeptide_repeat_domain_3
ENSG00000124151	314.315	310.803	309.696	487.557	613.51	565.12	709.93	752.275	0.891516	0.00510226	0.230509	NCOA3	chr20	+	47501902	47656877	8402	protein_coding	nuclear_receptor_coactivator_3
ENSG00000170160	5.91323	1.20267	0.117743	12.7067	90.6299	9.86902	9.26672	16.3374	2.62732	0.00510391	0.230509	CCDC144A	chr17	+	16689537	16777881	15566	protein_coding	coiled-coil_domain_containing_144A
ENSG00000078177	44.3257	59.0973	76.5162	120.27	156.385	120.459	209.276	212.886	1.21584	0.00511007	0.230509	N4BP2	chr4	+	40056826	40158252	9835	protein_coding	NEDD4_binding_protein_2
ENSG00000245711	0	0.0402749	2.39116	5.67249	4.59141	16.2011	9.24175	13.4976	2.32546	0.00511301	0.230509	NADK2-AS1	chr5	+	36221055	36221902	720	antisense	NADK2_antisense_RNA_1
ENSG00000255176	0.974226	5.54966	3.64565	7.84358	21.4585	15.1963	13.346	12.5052	1.75534	0.00512617	0.230727	AP002954.3	chr11	+	118636620	118638097	1388	antisense	NA
ENSG00000125995	1196.23	434.47	460.355	221.962	284.912	310.144	179.552	187.803	-1.26452	0.00514391	0.231151	ROMO1	chr20	+	35699272	35700984	702	protein_coding	reactive_oxygen_species_modulator_1
ENSG00000120868	130.065	90.2964	88.5989	175.943	349.182	196.369	231.865	254.282	1.08625	0.00518586	0.232659	APAF1	chr12	+	98645141	98735433	7908	protein_coding	apoptotic_peptidase_activating_factor_1
ENSG00000057019	2298.81	947.924	580.014	695.655	3959.61	3456.61	1421.95	2060.28	1.26884	0.00520241	0.232867	DCBLD2	chr3	-	98795941	98901689	11274	protein_coding	discoidin_CUB_and_LCCL_domain_containing_2
ENSG00000118971	24.6106	43.6136	456.037	315.771	62.4088	26.1205	72.8147	41.3999	-2.04827	0.00520869	0.232867	CCND2	chr12	+	4273772	4305350	7157	protein_coding	cyclin_D2
ENSG00000159231	123.17	74.7144	134.977	97.7036	62.4225	41.2472	43.096	43.334	-1.17609	0.00522211	0.232867	CBR3	chr21	+	36134912	36146566	1169	protein_coding	carbonyl_reductase_3
ENSG00000130005	589.233	612.544	523.586	241.864	178.704	303.643	248.272	236.944	-1.02302	0.0052241	0.232867	GAMT	chr19	-	1397084	1401570	1743	protein_coding	guanidinoacetate_N-methyltransferase
ENSG00000184990	846.426	405.49	413.71	286.974	295.166	224.532	208.27	213.821	-1.05121	0.00524694	0.23351	SIVA1	chr14	+	104753100	104768494	4776	protein_coding	SIVA1_apoptosis-inducing_factor
ENSG00000227619	24.6636	2.35137	4.96182	14.5976	0.912246	0.0231961	0.00734134	4.86834	-2.88553	0.0052636	0.233876	RP11-492E3.2	chr9	+	129575409	129584556	2449	antisense	NA
ENSG00000139146	40.4225	22.2927	9.77322	18.9958	95.0397	62.9179	37.9832	59.7102	1.47553	0.00527972	0.234217	FAM60A	chr12	-	31280584	31327058	5748	protein_coding	family_with_sequence_similarity_60_member_A
ENSG00000268713	34.481	35.6782	60.7404	28.8694	14.8867	19.4852	14.3679	12.5064	-1.37391	0.00529568	0.23455	CTC-444N24.8	chr19	+	57261354	57262738	1385	lincRNA	NA
ENSG00000010295	444.364	1446.77	1243.19	1158.05	327.649	497.849	701.701	510.497	-1.07467	0.00532352	0.235407	IFFO1	chr12	-	6538375	6556083	5203	protein_coding	intermediate_filament_family_orphan_1
ENSG00000107186	244.348	326.408	352.719	645.861	639.56	709.363	832.014	935.291	0.988441	0.00535974	0.236631	MPDZ	chr9	-	13105704	13279590	11273	protein_coding	multiple_PDZ_domain_protein
ENSG00000106211	12178.7	6231.91	5990.41	2745.02	4277.09	3631.24	2197.52	1658.6	-1.20625	0.0053945	0.237787	HSPB1	chr7	+	76302544	76304295	1634	protein_coding	heat_shock_protein_family_B_(small)_member_1
ENSG00000164919	839.526	406.61	441.192	325.96	317.514	198.531	235.965	239.833	-1.0206	0.00541547	0.238098	COX6C	chr8	-	99873200	99894062	3066	protein_coding	cytochrome_c_oxidase_subunit_VIc
ENSG00000135363	791.273	151.625	327.584	91.3093	229.396	17.4774	35.9376	27.884	-2.13059	0.00542091	0.238098	LMO2	chr11	-	33858576	33892289	3109	protein_coding	LIM_domain_only_2
ENSG00000159228	1166.65	558.102	772.24	419.881	442.257	375.276	309.837	323.625	-1.00684	0.00542731	0.238098	CBR1	chr21	+	36069941	36073166	2450	protein_coding	carbonyl_reductase_1
ENSG00000171408	107.405	59.135	58.7528	150.063	35.2709	181.22	684.204	382.408	1.7716	0.00545135	0.238774	PDE7B	chr6	+	135851696	136195574	5946	protein_coding	phosphodiesterase_7B
ENSG00000188257	0	49.7487	1.42764	29.2349	0	1.10868	3.06691	2.90276	-3.4269	0.00546064	0.238804	PLA2G2A	chr1	-	19975431	19980416	1685	protein_coding	phospholipase_A2_group_IIA
ENSG00000168243	0	0.00612027	0.00998041	0.811124	0.866934	0.0600693	20.4325	5.76854	4.28714	0.00548101	0.239317	GNG4	chr1	-	235547687	235650754	5401	protein_coding	guanine_nucleotide_binding_protein_(G_protein)_gamma_4
ENSG00000238123	0	0.0375636	3.49167	3.99821	10.2556	6.54545	7.19028	10.6055	2.10687	0.00549165	0.239405	MID1IP1-AS1	chrX	-	38801568	38803883	376	antisense	MID1IP1_antisense_RNA_1
ENSG00000180530	75.859	65.8244	92.1361	202.178	269.068	208.285	219.555	292.829	1.179	0.00555498	0.241785	NRIP1	chr21	-	14961235	15065000	7940	protein_coding	nuclear_receptor_interacting_protein_1
ENSG00000156869	31.5367	13.4747	26.3043	30.6374	57.696	36.962	82.0602	87.6782	1.36793	0.00558296	0.242622	FRRS1	chr1	-	99708703	99766631	3868	protein_coding	ferric-chelate_reductase_1
ENSG00000151693	219.713	335.305	386.135	578.557	1114.48	721.287	562.219	674.231	1.01471	0.00560353	0.243135	ASAP2	chr2	+	9206765	9405683	7248	protein_coding	ArfGAP_with_SH3_domain_ankyrin_repeat_and_PH_domain_2
ENSG00000183978	550.814	341.989	382.565	282.459	221.588	215.831	172.365	198.416	-0.946004	0.00563783	0.244242	COA3	chr17	-	42795147	42798704	1922	protein_coding	cytochrome_c_oxidase_assembly_factor_3
ENSG00000113732	2692.91	2280.01	2248.62	1600.89	1285.71	1253.82	1280.34	1108.64	-0.839867	0.00564715	0.244264	ATP6V0E1	chr5	+	172983757	173035445	1623	protein_coding	ATPase_H+_transporting_lysosomal_9kDa_V0_subunit_e1
ENSG00000182168	0.970464	5.6397	4.92076	23.6244	2.69768	16.3869	56.43	160.061	2.73975	0.0056991	0.246126	UNC5C	chr4	-	95162504	95549206	10685	protein_coding	unc-5_netrin_receptor_C
ENSG00000136840	619.77	661.611	693.322	553.713	338.873	446.805	292.398	313.994	-0.860723	0.00572957	0.247058	ST6GALNAC4	chr9	-	127907886	127917038	2630	protein_coding	ST6_(alpha-N-acetyl-neuraminyl-23-beta-galactosyl-13)-N-acetylgalactosaminide_alpha-26-sialyltransferase_4
ENSG00000164099	347.891	82.5242	46.8867	37.8519	550.284	254.961	439.086	343.85	1.62346	0.00577919	0.24881	PRSS12	chr4	-	118280038	118353003	5725	protein_coding	protease_serine_12
ENSG00000226510	3.94544	4.40641	3.5591	0	2.78e-17	2.78e-17	2.78e-17	2.78e-17	-4.60502	0.00579768	0.249219	UPK1A-AS1	chr19	-	35667948	35673291	795	antisense	UPK1A_antisense_RNA_1
ENSG00000196611	534.049	271.902	383.867	854.415	40.8584	238.574	226.719	274.55	-1.38876	0.00583203	0.250308	MMP1	chr11	-	102789920	102798160	1970	protein_coding	matrix_metallopeptidase_1
ENSG00000112715	2948.11	2797.94	1990.54	3047.89	4657.77	6925.18	3121.88	5628.99	0.914807	0.0058587	0.250948	VEGFA	chr6	+	43770184	43786487	14431	protein_coding	vascular_endothelial_growth_factor_A
ENSG00000197779	24.6217	24.5935	34.7152	65.3383	86.5698	79.2085	93.3584	103.072	1.27086	0.00587869	0.250948	ZNF81	chrX	+	47836902	48002561	8443	protein_coding	zinc_finger_protein_81
ENSG00000268205	441.428	333.101	432.749	469.066	160.081	207.182	246.215	276.46	-0.913542	0.00588367	0.250948	CTC-444N24.11	chr19	+	57304305	57308562	4258	lincRNA	NA
ENSG00000117691	844.438	711.715	591.795	416.861	287.649	438.124	333.425	285.093	-0.931746	0.00589057	0.250948	NENF	chr1	+	212432887	212446379	1297	protein_coding	neudesin_neurotrophic_factor
ENSG00000253811	3.94557	1.16984	5.79533	0.618241	2.78e-17	2.78e-17	2.78e-17	2.78e-17	-4.58874	0.00589661	0.250948	CTD-2363C16.1	chr5	+	158983006	158984789	563	antisense	NA
ENSG00000199719	2.78e-17	2.78e-17	2.78e-17	2.78e-17	0.896097	3.24092	3.07517	2.89108	4.41043	0.00590481	0.250948	RN7SKP74	chr20	-	18295143	18295451	309	misc_RNA	RNA_7SK_small_nuclear_pseudogene_74
ENSG00000134909	113.3	153.745	157.848	255.422	383.59	293.964	308.808	363.133	0.98614	0.0059103	0.250948	ARHGAP32	chr11	-	128965060	129279324	12841	protein_coding	Rho_GTPase_activating_protein_32
ENSG00000177363	92.5979	875.415	1042.2	858.688	57.6179	307.963	303.651	251.403	-1.63937	0.00593383	0.251318	LRRN4CL	chr11	-	62686402	62689899	2585	protein_coding	LRRN4_C-terminal_like
ENSG00000151474	246.325	419.801	240.388	282.583	653.584	675.677	486.294	437.274	0.921734	0.00593716	0.251318	FRMD4A	chr10	-	13643706	14462142	13328	protein_coding	FERM_domain_containing_4A
ENSG00000163625	229.565	425.501	438.742	659.516	866.756	712.632	890.493	947.804	0.962211	0.00596135	0.251809	WDFY3	chr4	-	84669610	84966391	16856	protein_coding	WD_repeat_and_FYVE_domain_containing_3
ENSG00000123104	161.579	248.416	230.805	441.131	515.761	468.585	531.426	624.171	0.982335	0.0059669	0.251809	ITPR2	chr12	-	26336515	26833198	12750	protein_coding	inositol_145-trisphosphate_receptor_type_2
ENSG00000164066	58.1248	71.3173	81.2867	100.983	166.647	167.032	143.637	172.417	1.05705	0.00597703	0.251853	INTU	chr4	+	127623271	127726737	16066	protein_coding	inturned_planar_cell_polarity_protein
ENSG00000121879	170.455	180.483	188.932	279.014	424.544	291.819	378.567	472.951	0.935613	0.00602932	0.25367	PIK3CA	chr3	+	179148114	179240093	9411	protein_coding	phosphatidylinositol-45-bisphosphate_3-kinase_catalytic_subunit_alpha
ENSG00000121900	371.483	286.245	255.862	158.648	169.503	147.472	100.553	74.1317	-1.1236	0.00606732	0.254882	TMEM54	chr1	-	32894594	32901438	1417	protein_coding	transmembrane_protein_54
ENSG00000250286	3.93444	5.58298	8.26745	5.30366	0	2.13586	1.02795	0.959433	-2.37624	0.00608332	0.25496	RP11-94C24.8	chr17	-	50537294	50538754	886	processed_transcript	NA
ENSG00000123349	1854.4	1598.31	1212.25	929.423	760.619	770.081	716.094	810.06	-0.871678	0.00610388	0.25496	PFDN5	chr12	+	53295291	53299450	3380	protein_coding	prefoldin_subunit_5
ENSG00000233110	0	1.11807	1.19729	1.56926	10.3106	3.30489	5.13621	4.80401	2.45365	0.00610782	0.25496	RP11-301L8.2	chr4	+	185587909	185594003	1789	antisense	NA
ENSG00000180992	1192.28	453.42	536.851	425.265	371.495	370.905	245.209	264.865	-1.05777	0.00611984	0.25496	MRPL14	chr6	-	44113454	44127457	959	protein_coding	mitochondrial_ribosomal_protein_L14
ENSG00000145495	738.995	669.452	606.195	996.264	1257.76	1161.66	1396.27	1599.9	0.846328	0.00613259	0.25496	2021-03-06	chr5	+	10353703	10440388	11336	protein_coding	membrane_associated_ring-CH-type_finger_6
ENSG00000170955	2923.48	2133	2300.01	1370.92	1301.55	1467.43	1007.46	796.544	-0.932288	0.00613321	0.25496	PRKCDBP	chr11	-	6318946	6320647	1672	protein_coding	protein_kinase_C_delta_binding_protein
ENSG00000111052	24.6458	17.8189	9.72176	15.2129	18.5294	29.3695	105.606	59.7262	1.65286	0.00613353	0.25496	LIN7A	chr12	-	80792520	80937925	6795	protein_coding	lin-7_homolog_A_(C._elegans)
ENSG00000271334	9.86795	2.30876	4.83219	5.31063	0.930294	0.0130249	0.00413865	1.94375	-2.72578	0.00615387	0.255422	CTD-2078B5.2	chr5	+	39520431	39524708	599	lincRNA	NA
ENSG00000175084	5.91165	4.49345	5.97916	6.11873	25.1717	25.9811	5.1611	22.1603	1.77837	0.00617818	0.256048	DES	chr2	+	219418377	219426739	2464	protein_coding	desmin
ENSG00000197249	2.936	70.3134	142.321	417.385	8.29062	15.2654	52.2723	37.5888	-2.4739	0.0061891	0.256118	SERPINA1	chr14	-	94376747	94390693	4902	protein_coding	serpin_peptidase_inhibitor_clade_A_(alpha-1_antiproteinase_antitrypsin)_member_1
ENSG00000179965	237.47	229.416	219.928	112.805	75.3737	110.601	98.4869	91.4993	-1.08707	0.00619979	0.256178	ZNF771	chr16	+	30407297	30431108	5637	protein_coding	zinc_finger_protein_771
ENSG00000127838	596.15	356.433	260.742	201.414	153.593	177.874	176.457	172.412	-1.05555	0.00621422	0.256392	PNKD	chr2	+	218270392	218346793	5184	protein_coding	paroxysmal_nonkinesigenic_dyskinesia
ENSG00000105677	1214.93	830.936	799.798	591.806	500.885	508.67	474.999	371.778	-0.888608	0.00625031	0.257498	TMEM147	chr19	+	35545595	35547526	1932	protein_coding	transmembrane_protein_147
ENSG00000179271	1829.8	549.226	734.094	407.61	496.269	451.168	263.681	323.621	-1.19753	0.00629504	0.258157	GADD45GIP1	chr19	-	12953119	12957236	1782	protein_coding	GADD45G_interacting_protein_1
ENSG00000112902	457.176	1205.07	769.941	1118.44	1411.36	1700.68	1756.37	2017.93	0.955461	0.00629601	0.258157	SEMA5A	chr5	-	9035026	9546075	12097	protein_coding	sema_domain_seven_thrombospondin_repeats_(type_1_and_type_1-like)_transmembrane_domain_(TM)_and_short_cytoplasmic_domain_(semaphorin)_5A
ENSG00000119632	984.365	564.748	616.868	331.252	355.663	381.739	259.568	235.962	-1.01774	0.00630452	0.258157	IFI27L2	chr14	-	94127779	94130253	1662	protein_coding	interferon_alpha-inducible_protein_27-like_2
ENSG00000168542	24078.5	52772.1	42359.2	58133.6	62119.9	113268	91912.6	76990.1	0.957077	0.00630885	0.258157	COL3A1	chr2	+	188974320	189012746	6811	protein_coding	collagen_type_III_alpha_1
ENSG00000096070	222.673	318.557	282.182	416.499	605.154	569.429	560.152	540.352	0.874621	0.00632368	0.258157	BRPF3	chr6	+	36196744	36232790	6613	protein_coding	bromodomain_and_PHD_finger_containing_3
ENSG00000118058	356.676	475.654	551.116	834.443	1055.75	881.829	1062.85	1160.67	0.90708	0.00633683	0.258157	KMT2A	chr11	+	118436490	118526832	21961	protein_coding	lysine_(K)-specific_methyltransferase_2A
ENSG00000138795	23.653	18.9513	9.74825	25.3359	44.6693	40.1704	49.2454	60.7004	1.31324	0.00635066	0.258157	LEF1	chr4	-	108047545	108168956	5361	protein_coding	lymphoid_enhancer-binding_factor_1
ENSG00000258976	2.9683	0.0218287	0.0357948	0.721854	7.45608	10.7709	5.13913	2.86184	2.60474	0.00635541	0.258157	CTD-2207P18.2	chr14	-	74614693	74616647	717	lincRNA	NA
ENSG00000130303	16.7284	158.246	621.796	78.3505	12.0124	25.0139	109.65	7.65432	-2.50001	0.00635827	0.258157	BST2	chr19	-	17402939	17405648	1119	protein_coding	bone_marrow_stromal_cell_antigen_2
ENSG00000196914	890.726	1044.83	1299.44	1789.99	2343.32	2047.78	2315.49	2500.49	0.873338	0.00635942	0.258157	ARHGEF12	chr11	+	120336914	120489936	24404	protein_coding	Rho_guanine_nucleotide_exchange_factor_12
ENSG00000066294	2.78e-17	2.78e-17	2.78e-17	2.78e-17	1.83039	4.31808	0.0127035	6.78295	4.76131	0.00638024	0.258536	CD84	chr1	-	160541095	160579516	9255	protein_coding	CD84_molecule
ENSG00000127419	406.938	536.796	515.14	231.194	214.123	255.936	206.214	186.847	-0.96828	0.00640424	0.258536	TMEM175	chr4	+	932387	958656	3623	protein_coding	transmembrane_protein_175
ENSG00000128656	24.6396	24.4579	17.9817	12.0323	19.4609	59.6428	76.92	62.6181	1.46327	0.00641178	0.258536	CHN1	chr2	-	174799363	175005369	4971	protein_coding	chimerin_1
ENSG00000173267	54.2089	52.2431	21.6907	17.3098	11.1593	19.428	8.22239	8.64938	-1.60624	0.00641524	0.258536	SNCG	chr10	+	86958618	86963260	1247	protein_coding	synuclein_gamma
ENSG00000174501	25.6285	10.1251	10.9187	27.7208	54.0055	48.8186	31.8251	64.5578	1.40669	0.00641539	0.258536	ANKRD36C	chr2	-	95836919	95991831	8574	protein_coding	ankyrin_repeat_domain_36C
ENSG00000128512	145.835	82.5154	76.6846	181.316	222.479	208.292	285.2	320.767	1.08849	0.00646103	0.259904	DOCK4	chr7	-	111726110	112206411	11348	protein_coding	dedicator_of_cytokinesis_4
ENSG00000104267	0	0.0313655	5.64438	0.680271	0	31.305	24.5993	11.5348	3.30207	0.00646807	0.259904	CA2	chr8	+	85463852	85481493	2123	protein_coding	carbonic_anhydrase_II
ENSG00000123908	482.806	495.686	471.077	699.105	1205.68	780.967	963.335	911.186	0.844969	0.00652044	0.261629	AGO2	chr8	-	140520156	140635619	15833	protein_coding	argonaute_2_RISC_catalytic_component
ENSG00000111348	39.412	67.7536	13.3979	36.6097	21.5018	13.018	9.24707	6.71202	-1.62923	0.00654457	0.262082	ARHGDIB	chr12	-	14942017	14961728	2102	protein_coding	Rho_GDP_dissociation_inhibitor_(GDI)_beta
ENSG00000083168	256.175	292.996	381.327	495.973	779.269	504.401	666.846	725.3	0.906773	0.00655062	0.262082	KAT6A	chr8	-	41929479	42051990	11852	protein_coding	K(lysine)_acetyltransferase_6A
ENSG00000237672	0	0.0116329	0.0190069	1.65138	1.81577	4.34939	7.16465	4.81574	2.96198	0.00657442	0.262655	KRR1P1	chr13	-	20070250	20072136	803	processed_pseudogene	KRR1_small_subunit_(SSU)_processome_component_homolog_(yeast)_pseudogene_1
ENSG00000116675	44.3622	10.1551	27.4889	22.0581	76.3274	29.3967	159.977	56.802	1.62678	0.00659536	0.263112	DNAJC6	chr1	+	65248219	65415869	6954	protein_coding	DnaJ_heat_shock_protein_family_(Hsp40)_member_C6
ENSG00000070371	171.444	201.579	175.757	171.058	519.568	476.086	205.21	263.892	1.02466	0.00661604	0.263558	CLTCL1	chr22	-	19179473	19291716	10049	protein_coding	clathrin_heavy_chain-like_1
ENSG00000111058	33.4909	71.1538	53.7475	30.3582	72.5542	87.9088	191.805	115.581	1.31025	0.0066287	0.263684	ACSS3	chr12	+	80936414	81261205	14301	protein_coding	acyl-CoA_synthetase_short-chain_family_member_3
ENSG00000248487	96.565	85.778	89.6594	75.5314	29.7509	39.0539	53.3278	34.6631	-1.14618	0.00665827	0.26448	ABHD14A	chr3	+	51971426	51981199	2378	protein_coding	abhydrolase_domain_containing_14A
ENSG00000172915	9.83424	47.7871	29.9414	44.473	56.7319	108.418	89.2554	95.3625	1.40112	0.00667444	0.264502	NBEA	chr13	+	34942287	35673022	11949	protein_coding	neurobeachin
ENSG00000234405	2.78e-17	2.78e-17	2.78e-17	2.78e-17	0	3.25493	3.07942	5.81113	4.66267	0.00667789	0.264502	LL0XNC01-250H12.3	chrX	+	103497523	103500317	632	antisense	NA
ENSG00000164713	1758.8	3084.12	2960.99	1691.79	671.176	1760.22	1322.4	996.903	-0.999061	0.00669449	0.264723	BRI3	chr7	+	98252379	98310441	5139	protein_coding	brain_protein_I3
ENSG00000065060	250.273	235.04	243.889	252.073	955.369	368.829	360.115	337.091	1.04244	0.00670756	0.264723	UHRF1BP1	chr6	+	34792015	34883138	9908	protein_coding	UHRF1_binding_protein_1
ENSG00000110711	857.243	747.373	675.46	546.018	356.55	398.059	432.932	398.765	-0.832791	0.00671213	0.264723	AIP	chr11	+	67483041	67491103	1640	protein_coding	aryl_hydrocarbon_receptor_interacting_protein
ENSG00000159714	198.033	565.731	530.655	379.569	147.048	207.164	262.617	194.561	-1.04412	0.00674065	0.265471	ZDHHC1	chr16	-	67394419	67416833	3261	protein_coding	zinc_finger_DHHC-type_containing_1
ENSG00000168621	226.681	40.2399	63.5157	46.324	356.636	180.112	215.454	276.444	1.44784	0.00676034	0.265868	GDNF	chr5	-	37812677	37839686	4273	protein_coding	glial_cell_derived_neurotrophic_factor
ENSG00000089472	217.751	252.854	385.885	173.201	370.485	450.149	822.744	435.352	1.01429	0.00681285	0.26668	HEPH	chrX	+	66162549	66268867	7113	protein_coding	hephaestin
ENSG00000126267	1875.11	879.981	895.471	566.526	644.287	543.389	459.619	440.169	-1.01419	0.00683193	0.26668	COX6B1	chr19	+	35648223	35658861	936	protein_coding	cytochrome_c_oxidase_subunit_VIb_polypeptide_1_(ubiquitous)
ENSG00000196367	336.968	573.631	548.741	822.179	1025.02	1034.73	1049.51	1121.18	0.890204	0.00683492	0.26668	TRRAP	chr7	+	98877933	99013243	13218	protein_coding	transformation/transcription_domain-associated_protein
ENSG00000147655	8.84619	7.96382	247.942	156.869	0.852239	6.58693	7.20438	42.5371	-2.87508	0.00683806	0.26668	RSPO2	chr8	-	107899316	108083648	4115	protein_coding	R-spondin_2
ENSG00000198258	2913.67	911.209	880.016	689.497	835.174	582.448	466.806	491.218	-1.18292	0.00684039	0.26668	UBL5	chr19	+	9827892	9830115	1931	protein_coding	ubiquitin_like_5
ENSG00000244041	5.89722	28.7362	8.51622	14.4967	5.62736	2.20375	1.04199	4.82832	-2.02769	0.00684295	0.26668	LINC01011	chr6	+	2987967	2991173	2811	lincRNA	long_intergenic_non-protein_coding_RNA_1011
ENSG00000214773	4.9321	4.43196	1.30563	3.00621	0	1.05957	0.00151854	0	-3.24402	0.00684839	0.26668	RP11-717D12.1	chr3	-	47601715	47604677	1428	sense_intronic	NA
ENSG00000206503	5971.08	9671.34	10999	5381.25	3994.9	4611.76	5274.21	2995.55	-0.92403	0.00685792	0.26668	HLA-A	chr6	+	29941260	29945884	2710	protein_coding	major_histocompatibility_complex_class_I_A
ENSG00000157470	4.91062	22.1743	6.16998	25.5417	2.77339	2.20446	6.13629	2.88022	-2.03574	0.00688841	0.267379	FAM81A	chr15	+	59372693	59523549	5578	protein_coding	family_with_sequence_similarity_81_member_A
ENSG00000202474	2.78e-17	2.78e-17	2.78e-17	2.78e-17	0.89604	4.29379	2.05765	2.89102	4.41481	0.00690843	0.267379	RNA5SP283	chr9	-	62802320	62802438	119	rRNA	RNA_5S_ribosomal_pseudogene_283
ENSG00000099250	1702.65	2092.85	1558.93	1873.77	2486.66	3600.89	3046.97	3582.18	0.814922	0.00691885	0.267379	NRP1	chr10	-	33177492	33336262	11522	protein_coding	neuropilin_1
ENSG00000104067	633.557	823.137	816.516	1103.96	1714.92	1357.96	1415.77	1515.12	0.829718	0.0069198	0.267379	TJP1	chr15	-	29699367	29968865	11265	protein_coding	tight_junction_protein_1
ENSG00000134982	215.781	243.949	206.912	346.238	526.962	442.54	394.989	498.945	0.877989	0.00692413	0.267379	APC	chr5	+	112707498	112846239	12440	protein_coding	adenomatous_polyposis_coli
ENSG00000169594	48.3068	38.882	9.79427	11.1875	145.365	68.3716	48.2433	69.3341	1.61128	0.00697106	0.268658	BNC1	chr15	-	83255903	83284716	4797	protein_coding	basonuclin_1
ENSG00000224431	0.974484	7.69976	2.49052	6.21553	12.0739	20.5513	14.3666	12.5081	1.73802	0.00697661	0.268658	AC063976.7	chr5	+	132199456	132203487	3556	processed_pseudogene	NA
ENSG00000277892	1.9668	2.24824	5.77148	0.627548	2.78e-17	2.78e-17	2.78e-17	2.78e-17	-4.46567	0.00699109	0.268747	MIR6746	chr11	-	61878216	61878278	63	miRNA	microRNA_6746
ENSG00000143520	0	0.0116329	0.0190069	1.65138	4.6528	2.2182	3.0884	7.73702	2.93577	0.00700749	0.268747	FLG2	chr1	-	152348735	152360006	9124	protein_coding	filaggrin_family_member_2
ENSG00000189056	45.3643	1.24996	20.3435	15.1375	441.613	2.2823	209.272	11.5036	3.00907	0.00700801	0.268747	RELN	chr7	-	103471784	103989516	12642	protein_coding	reelin
ENSG00000118257	157.632	674.866	308.598	767.291	550.137	1417.54	1086.45	1447.73	1.23761	0.00712384	0.272811	NRP2	chr2	+	205681990	205798133	13896	protein_coding	neuropilin_2
ENSG00000037749	99.5102	70.2883	102.902	223.533	341.718	236.478	231.867	269.695	1.11822	0.00713497	0.272861	MFAP3	chr5	+	154038906	154220478	4792	protein_coding	microfibrillar_associated_protein_3
ENSG00000130748	398.099	229.465	193.759	118.89	110.791	134.441	94.3927	82.8145	-1.15316	0.00715516	0.272881	TMEM160	chr19	-	47045907	47048630	663	protein_coding	transmembrane_protein_160
ENSG00000127824	267.042	197.126	150.712	95.2245	50.214	83.5093	94.3734	85.7306	-1.17663	0.00715518	0.272881	TUBA4A	chr2	-	219249711	219278170	4079	protein_coding	tubulin_alpha_4a
ENSG00000151835	889.759	423.375	589.461	1047.51	2329.45	874.286	1199.31	1647.09	1.03574	0.00718061	0.273195	SACS	chr13	-	23328823	23433728	15909	protein_coding	sacsin_molecular_chaperone
ENSG00000145012	1198.16	906.734	1084.32	1604.31	2521.17	1706.15	2065.17	2331.93	0.847011	0.00719889	0.273195	LPP	chr3	+	188153284	188890671	25535	protein_coding	LIM_domain_containing_preferred_translocation_partner_in_lipoma
ENSG00000149328	24.655	2.35794	12.0171	16.0935	39.0822	23.944	47.1885	61.6804	1.62723	0.00720003	0.273195	GLB1L2	chr11	+	134331874	134378341	7280	protein_coding	galactosidase_beta_1_like_2
ENSG00000111913	8.85303	33.2505	16.8039	19.0673	41.8485	36.9478	112.788	37.5349	1.55004	0.00721055	0.273195	FAM65B	chr6	-	24804282	25042168	8018	protein_coding	family_with_sequence_similarity_65_member_B
ENSG00000163939	537.99	464.502	386.256	656.317	1062.29	890.48	753.034	948.76	0.836723	0.00722018	0.273195	PBRM1	chr3	-	52545352	52685917	9654	protein_coding	polybromo_1
ENSG00000152669	44.3306	61.2598	84.6831	45.6946	14.8434	16.3238	39.9702	21.1814	-1.34788	0.0072246	0.273195	CCNO	chr5	-	55231152	55233680	1809	protein_coding	cyclin_O
ENSG00000145794	12.794	5.71802	25.1456	62.6232	22.2395	74.9129	53.379	317.07	2.13469	0.00723312	0.273195	MEGF10	chr5	+	127290831	127465737	9007	protein_coding	multiple_EGF-like-domains_10
ENSG00000168071	21.6768	16.7624	32.0763	14.3492	10.2807	8.65914	5.14193	4.7962	-1.53388	0.00724224	0.273195	CCDC88B	chr11	+	64340223	64357534	8331	protein_coding	coiled-coil_domain_containing_88B
ENSG00000276180	58.1347	69.0023	72.7942	23.39	22.3407	19.5485	25.6409	20.2185	-1.33895	0.00726756	0.273778	HIST1H4I	chr6	+	27138588	27139881	1294	protein_coding	histone_cluster_1_H4i
ENSG00000169047	431.562	555.845	612.097	936.783	746.594	1209.35	1373.69	1527.67	0.936822	0.00728745	0.273837	IRS1	chr2	-	226731317	226799759	9953	protein_coding	insulin_receptor_substrate_1
ENSG00000183808	92.6173	80.256	90.9094	133.863	210.409	164.903	214.413	209.017	1.00335	0.00728888	0.273837	RBM12B	chr8	-	93729356	93741017	7618	protein_coding	RNA_binding_motif_protein_12B
ENSG00000115896	395.146	170.489	203.284	125.789	153.72	64.0603	89.2603	72.2175	-1.23629	0.00730994	0.273943	PLCL1	chr2	+	197804702	198572581	8013	protein_coding	phospholipase_C_like_1
ENSG00000173801	51.2549	21.2531	31.1214	28.1701	54.874	62.9572	125.128	80.9063	1.29306	0.00731659	0.273943	JUP	chr17	-	41754604	41786931	4942	protein_coding	junction_plakoglobin
ENSG00000151883	80.7936	92.4372	88.4658	82.4546	136.812	129.131	259.529	194.572	1.06442	0.00732954	0.273943	PARP8	chr5	+	50665899	50846522	10056	protein_coding	poly(ADP-ribose)_polymerase_family_member_8
ENSG00000101220	917.365	595.894	480.655	275.471	316.558	344.861	202.124	245.605	-1.03227	0.00733123	0.273943	C20orf27	chr20	-	3753508	3768387	2415	protein_coding	chromosome_20_open_reading_frame_27
ENSG00000061987	287.707	336.409	326.422	512.02	636.79	628.01	597.09	798.515	0.862074	0.00736366	0.274642	MON2	chr12	+	62466817	62600479	16014	protein_coding	MON2_homolog_regulator_of_endosome-to-Golgi_trafficking
ENSG00000102683	16.7291	178.908	89.5808	14.9266	33.7155	17.3235	3.1075	1.88323	-2.414	0.00738494	0.274642	SGCG	chr13	+	23180952	23325165	1624	protein_coding	sarcoglycan_gamma
ENSG00000139220	7.88427	7.78691	2.54837	9.26843	23.287	10.9241	18.4741	29.8914	1.55885	0.00738661	0.274642	PPFIA2	chr12	-	81257975	81759553	8573	protein_coding	protein_tyrosine_phosphatase_receptor_type_f_polypeptide_(PTPRF)_interacting_protein_(liprin)_alpha_2
ENSG00000230982	4.93245	0.0550799	3.59175	4.65993	17.7289	16.2396	4.13137	14.4517	1.93193	0.00738956	0.274642	DSTNP1	chr21	-	46653558	46654022	465	processed_pseudogene	destrin_(actin_depolymerizing_factor)_pseudogene_1
ENSG00000279591	19.7265	14.431	7.29496	3.57123	0.899615	0.0316108	5.10378	2.89475	-2.26322	0.00743281	0.27588	AC002044.1	chr16	-	73015047	73016016	970	TEC	NA
ENSG00000081320	629.628	510.173	515.295	621.059	904.907	724.585	1183.9	1244.48	0.833768	0.00745701	0.276181	STK17B	chr2	-	196133566	196176503	6580	protein_coding	serine/threonine_kinase_17b
ENSG00000269113	7.86298	40.047	39.3717	42.1565	7.41008	8.70729	13.3269	12.531	-1.61325	0.00746908	0.276181	TRABD2B	chr1	-	47760528	47996895	7034	protein_coding	TraB_domain_containing_2B
ENSG00000005075	453.283	221.691	185.424	131.121	149.949	105.223	92.344	91.4874	-1.17401	0.0074708	0.276181	POLR2J	chr7	-	102473118	102478907	1355	protein_coding	polymerase_(RNA)_II_(DNA_directed)_polypeptide_J_13.3kDa
ENSG00000167468	3711.73	5591.33	4363.34	2990.37	1404.81	2616.06	2656.08	2273.17	-0.896072	0.0074835	0.276224	GPX4	chr19	+	1103926	1106791	2019	protein_coding	glutathione_peroxidase_4
ENSG00000138593	359.641	286.336	337.195	580.824	809.985	600.917	717.116	753.23	0.880212	0.00750161	0.276224	SECISBP2L	chr15	-	48988476	49046563	8699	protein_coding	SECIS_binding_protein_2-like
ENSG00000143970	214.794	230.611	199.771	427.357	568.854	401.357	511.933	565.41	0.931031	0.00750186	0.276224	ASXL2	chr2	-	25733753	25878516	13023	protein_coding	additional_sex_combs_like_2_transcriptional_regulator
ENSG00000232229	1.97789	0.0169885	0.02781	0.745942	3.69435	2.22684	7.17085	7.7263	2.64613	0.00751392	0.276301	LINC00865	chr10	+	89829510	89840861	4272	lincRNA	long_intergenic_non-protein_coding_RNA_865
ENSG00000099795	1558.83	653.88	622.946	392.343	458.087	488.013	264.705	272.562	-1.12146	0.00754109	0.276933	NDUFB7	chr19	-	14566078	14572062	531	protein_coding	NADH:ubiquinone_oxidoreductase_subunit_B7
ENSG00000163697	345.842	476.708	454.271	498.095	879.811	818.878	699.682	711.8	0.808999	0.00757898	0.277956	APBB2	chr4	-	40810027	41216714	12956	protein_coding	amyloid_beta_(A4)_precursor_protein-binding_family_B_member_2
ENSG00000114439	466.058	369.866	475.811	631.119	936.594	758.176	800.219	945.876	0.823876	0.00766198	0.280456	BBX	chr3	+	107522936	107811324	11877	protein_coding	bobby_sox_homolog_(Drosophila)
ENSG00000237927	0	6.62161	3.63763	7.04077	0	0.00475242	1.01864	0	-3.56778	0.00766738	0.280456	RP3-393E18.2	chr6	-	159586955	159589169	2002	lincRNA	NA
ENSG00000228214	17.7582	3.44543	9.57432	6.75188	2.80791	0.0289192	3.06972	1.9225	-2.1787	0.00769244	0.280929	LINC00693	chr3	+	28574791	28758340	2299	antisense	long_intergenic_non-protein_coding_RNA_693
ENSG00000094916	905.524	607.1	593.053	907.58	2265.22	1142.15	1007.47	1317.66	0.92748	0.00770058	0.280929	CBX5	chr12	-	54230940	54280133	15040	protein_coding	chromobox_5
ENSG00000162733	900.572	2187.56	2023.91	3246.01	3945.56	3553.23	4505.81	4502.04	0.981663	0.00774627	0.282225	DDR2	chr1	+	162631373	162787400	10730	protein_coding	discoidin_domain_receptor_tyrosine_kinase_2
ENSG00000271973	2.78e-17	2.78e-17	2.78e-17	2.78e-17	1.84717	3.23269	2.05571	1.91933	4.26142	0.00777008	0.282721	RP11-572O6.1	chr3	+	48672455	48672733	279	lincRNA	NA
ENSG00000078098	514.333	732.87	443.665	882.479	835.981	1407.8	1048.49	1550.79	0.911629	0.00779613	0.283083	FAP	chr2	-	162170684	162245151	7003	protein_coding	fibroblast_activation_protein_alpha
ENSG00000259429	2.94855	8.79667	0.112679	6.99716	18.6206	13.0635	11.3041	27.9744	1.86704	0.00780182	0.283083	UBE2Q2P2	chr15	+	82355142	82420075	1855	transcribed_unprocessed_pseudogene	ubiquitin_conjugating_enzyme_E2Q_family_member_2_pseudogene_2
ENSG00000130193	277.879	209.384	167.437	112.05	100.56	78.1265	99.5098	84.7534	-1.07705	0.00781066	0.283083	THEM6	chr8	+	142727203	142736927	3055	protein_coding	thioesterase_superfamily_member_6
ENSG00000174373	31.5241	29.0244	27.6203	62.2247	108.964	69.4612	75.9274	93.4346	1.20136	0.0078549	0.284314	RALGAPA1	chr14	-	35538352	35809304	13265	protein_coding	Ral_GTPase_activating_protein_alpha_subunit_1_(catalytic)
ENSG00000162722	1.97246	0.0297794	0.0489711	3.22259	65.5795	7.68158	0.0259145	0.919485	3.67485	0.00792891	0.286487	TRIM58	chr1	+	247857199	247878205	3225	protein_coding	tripartite_motif_containing_58
ENSG00000270497	0	1.11807	1.19729	1.56926	3.6907	5.43204	8.19228	4.80695	2.35661	0.00793559	0.286487	RP1-290F12.3	chrX	-	53065053	53065548	496	processed_pseudogene	NA
ENSG00000105518	202.989	162.61	144.688	99.0969	60.4827	82.4106	71.8169	76.0944	-1.06561	0.00794766	0.28655	TMEM205	chr19	-	11342776	11346518	1606	protein_coding	transmembrane_protein_205
ENSG00000114395	433.6	128.178	100.626	69.9569	103.44	53.1865	48.2346	52.9585	-1.50401	0.00796035	0.286634	CYB561D2	chr3	+	50350695	50358460	2086	protein_coding	cytochrome_b561_family_member_D2
ENSG00000113657	2436.71	2078.48	2776.99	3295.46	4634.51	4461.02	4215.49	5016.39	0.791509	0.00797605	0.286699	DPYSL3	chr5	-	147390811	147510056	7164	protein_coding	dihydropyrimidinase_like_3
ENSG00000116106	61.0804	62.448	74.1829	134.798	125.626	135.639	199.026	294.793	1.17981	0.00798374	0.286699	EPHA4	chr2	-	221418027	221574202	7554	protein_coding	EPH_receptor_A4
ENSG00000184515	25.6075	9.06533	86.6492	30.4357	7.41217	4.41305	19.4514	9.62536	-1.87897	0.00799315	0.286699	BEX5	chrX	-	102153708	102156057	1063	protein_coding	brain_expressed_X-linked_5
ENSG00000138448	3296.93	1941.44	1293.66	1981.41	7187.43	4104.19	3031.6	2947.39	1.02041	0.00801855	0.287238	ITGAV	chr2	+	186590065	186680901	8211	protein_coding	integrin_subunit_alpha_V
ENSG00000125743	2704.76	1168.46	1058.09	698.657	813.722	726.683	538.62	641.488	-1.04904	0.00804651	0.287868	SNRPD2	chr19	-	45687454	45692569	1608	protein_coding	small_nuclear_ribonucleoprotein_D2_polypeptide
ENSG00000110218	156.66	155.991	175.776	262.23	434.808	396.953	254.446	347.712	0.931952	0.00806268	0.287873	PANX1	chr11	+	94128928	94181972	2769	protein_coding	pannexin_1
ENSG00000146540	1985.46	1251.96	1257.62	604.692	671.253	870.87	554.004	458.459	-0.997115	0.00806743	0.287873	C7orf50	chr7	-	996986	1138260	4961	protein_coding	chromosome_7_open_reading_frame_50
ENSG00000105583	639.502	347.558	359.886	233.506	221.59	217.996	168.262	193.599	-0.978887	0.008106	0.28865	WDR83OS	chr19	-	12668071	12671356	2656	protein_coding	WD_repeat_domain_83_opposite_strand
ENSG00000272009	5.91553	3.38539	4.79304	4.55666	1.8929	1.08081	0.00415117	0	-2.4616	0.00811728	0.28865	RP1-313I6.12	chr6	-	28078792	28081130	686	antisense	NA
ENSG00000140691	471.986	284.081	325.196	277.925	213.225	194.136	148.77	162.771	-0.918241	0.00812163	0.28865	ARMC5	chr16	+	31458080	31467166	5545	protein_coding	armadillo_repeat_containing_5
ENSG00000149311	400.033	450.044	479.443	844.405	873.249	890.497	1048.48	1195.36	0.881522	0.00813085	0.28865	ATM	chr11	+	108222484	108369102	22317	protein_coding	ATM_serine/threonine_kinase
ENSG00000227744	0.972261	11.0219	8.29911	5.27387	1.88257	1.0891	0.0053077	0.959573	-2.54234	0.0081717	0.289729	FLJ43879	chr2	-	238919302	238926269	3489	lincRNA	FLJ43879_protein
ENSG00000112144	160.6	173.811	208.022	287.431	499.059	302.659	379.592	382.388	0.912694	0.00820306	0.29047	ICK	chr6	-	53001279	53061802	6259	protein_coding	intestinal_cell_(MAK-like)_kinase
ENSG00000125170	661.157	603.715	688.538	548.366	450.647	315.651	350.865	296.651	-0.822733	0.00822094	0.290732	DOK4	chr16	-	57471922	57487327	4788	protein_coding	docking_protein_4
ENSG00000175756	2484.05	1024.79	1031.77	533.632	710.383	722.309	495.528	422.821	-1.10967	0.00823678	0.290777	AURKAIP1	chr1	-	1373730	1375495	1669	protein_coding	aurora_kinase_A_interacting_protein_1
ENSG00000074966	0	2.1449	0.0196394	0	0	7.56532	11.2519	4.80458	3.23627	0.00825441	0.290777	TXK	chr4	-	48066393	48134256	3472	protein_coding	TXK_tyrosine_kinase
ENSG00000259318	2.78e-17	2.78e-17	2.78e-17	2.78e-17	2.78861	0.0360818	3.07706	4.8399	4.51103	0.00826916	0.290777	RP11-454L9.2	chr14	-	55394940	55395233	294	processed_pseudogene	NA
ENSG00000134533	2.93569	37.9955	114.515	142.625	1.7797	13.0405	15.3889	28.9667	-2.32305	0.0082776	0.290777	RERG	chr12	-	15107783	15348675	4157	protein_coding	RAS-like_estrogen-regulated_growth_inhibitor
ENSG00000049130	378.382	227.269	246.309	205.336	634.053	382.922	582.71	391.04	0.912887	0.00828003	0.290777	KITLG	chr12	-	88492793	88580851	6040	protein_coding	KIT_ligand
ENSG00000152082	1097.7	412.179	324.143	205.164	307.303	245.099	149.803	153.123	-1.25282	0.00829219	0.290777	MZT2B	chr2	+	130181737	130190729	1815	protein_coding	mitotic_spindle_organizing_protein_2B
ENSG00000172318	2.9618	2.21735	0.0566448	1.48908	4.60731	5.46985	7.18836	15.4641	2.17899	0.00831058	0.290777	B3GALT1	chr2	+	167868948	167874041	5094	protein_coding	Beta-13-galactosyltransferase_1
ENSG00000164220	568.59	140.458	198.54	53.8732	78.1888	70.5361	60.5467	122.369	-1.53381	0.00831853	0.290777	F2RL2	chr5	-	76615482	76623434	3429	protein_coding	coagulation_factor_II_(thrombin)_receptor-like_2
ENSG00000069431	5.92361	5.49752	0.088936	1.39434	13.9779	8.72333	13.3346	12.5205	1.86715	0.00832141	0.290777	ABCC9	chr12	-	21797401	21941402	11421	protein_coding	ATP_binding_cassette_subfamily_C_member_9
ENSG00000090006	1395.23	1586.03	1179.95	905.769	720.588	837.292	680.186	636.667	-0.817457	0.0083271	0.290777	LTBP4	chr19	+	40592883	40629818	8108	protein_coding	latent_transforming_growth_factor_beta_binding_protein_4
ENSG00000269997	2.95714	3.31915	1.2741	2.25617	12.1278	4.40924	10.2585	11.5679	1.91441	0.00838462	0.292103	RP11-214K3.21	chr12	-	123966077	123966629	553	sense_intronic	NA
ENSG00000170579	0	0.00624807	1.1321	0	4.67348	5.3823	3.08301	0.939385	3.27221	0.00839447	0.292103	DLGAP1	chr18	-	3496032	4455335	12106	protein_coding	discs_large_(Drosophila)_homolog-associated_protein_1
ENSG00000152661	5036.02	3711.33	2591.9	5917.13	5558	7323.34	8174.48	12029.5	0.938953	0.00840501	0.292103	GJA1	chr6	+	121435692	121449727	3037	protein_coding	gap_junction_protein_alpha_1
ENSG00000168077	1100.59	2451.6	3606.54	4769.19	1554.77	1498.93	1212.64	1539.21	-1.03882	0.00840721	0.292103	SCARA3	chr8	+	27633868	27676776	4031	protein_coding	scavenger_receptor_class_A_member_3
ENSG00000105379	589.251	317.481	327.604	189.175	181.548	217.958	123.129	168.556	-1.0415	0.00845128	0.292694	ETFB	chr19	-	51345169	51366418	6526	protein_coding	electron-transfer-flavoprotein_beta_polypeptide
ENSG00000177283	1183.36	3067.45	2699.3	3547.6	556.649	1686.5	1336.76	1425.56	-1.06853	0.00845399	0.292694	FZD8	chr10	-	35638249	35642278	4030	protein_coding	frizzled_class_receptor_8
ENSG00000268945	7.88877	1.20777	10.5466	3.69259	1.89307	0.0130077	0.00413322	0.963308	-2.79058	0.0084812	0.292694	CTD-2192J16.26	chr19	-	12682693	12687279	635	lincRNA	NA
ENSG00000225978	4.90865	17.8496	33.1934	22.1999	0.879614	1.14381	12.2488	2.87392	-2.15719	0.00848343	0.292694	HAR1A	chr20	+	63102205	63104386	1882	lincRNA	highly_accelerated_region_1A_(non-protein_coding)
ENSG00000112851	748.845	784.168	808.156	1060.38	1347.13	1229.99	1678.39	1652.87	0.796219	0.00849267	0.292694	ERBB2IP	chr5	+	65926475	66082549	10216	protein_coding	erbb2_interacting_protein
ENSG00000107872	277.879	186.025	174.588	121.242	73.5177	115.992	105.658	54.8698	-1.11725	0.00849436	0.292694	FBXL15	chr10	+	102419189	102423136	2593	protein_coding	F-box_and_leucine-rich_repeat_protein_15
ENSG00000170043	1366.67	912.248	927.687	591.773	590.275	620.359	429.87	402.599	-0.894313	0.00850695	0.292694	TRAPPC1	chr17	-	7930345	7932123	1171	protein_coding	trafficking_protein_particle_complex_1
ENSG00000168938	1345.96	1173.98	1148.83	898.932	747.609	689.811	641.2	562.497	-0.790048	0.00850867	0.292694	PPIC	chr5	-	123023250	123036741	2098	protein_coding	peptidylprolyl_isomerase_C_(cyclophilin_C)
ENSG00000259518	1.98037	0.0119035	0.0194509	0	10.3155	7.56295	5.13527	0	3.24158	0.00853179	0.292994	LINC01583	chr15	+	82088594	82097694	2568	lincRNA	long_intergenic_non-protein_coding_RNA_1583
ENSG00000164649	80.799	61.3143	82.4477	70.9982	175.983	120.438	131.327	171.461	1.01909	0.00854921	0.292994	CDCA7L	chr7	-	21900900	21946084	4074	protein_coding	cell_division_cycle_associated_7-like
ENSG00000262180	0	1.15068	3.494	3.14501	7.42519	14.023	9.23359	4.78915	2.11247	0.00856793	0.292994	OCLM	chr1	+	186400572	186401455	884	protein_coding	oculomedin
ENSG00000100300	6282.49	3174.45	2931.3	1569.45	2024.03	2224.47	1241.37	1131.74	-1.07573	0.00858957	0.292994	TSPO	chr22	+	43151514	43163242	1455	protein_coding	translocator_protein
ENSG00000253368	111.324	420.827	252.248	213.017	52.0567	114.957	162.06	91.4905	-1.24499	0.00859547	0.292994	TRNP1	chr1	+	26993707	27000898	1976	protein_coding	TMF1-regulated_nuclear_protein_1
ENSG00000165449	33.493	24.612	44.2348	69.0794	14.8808	13.0512	26.6406	9.60345	-1.41378	0.00859666	0.292994	SLC16A9	chr10	-	59650761	59736002	4429	protein_coding	solute_carrier_family_16_member_9
ENSG00000072736	72.8993	140.326	133.884	165.149	253.226	259.224	242.12	255.248	0.977871	0.00860072	0.292994	NFATC3	chr16	+	68084751	68229259	8806	protein_coding	nuclear_factor_of_activated_T-cells_cytoplasmic_calcineurin-dependent_3
ENSG00000274272	22.6719	15.6174	19.09	9.7365	5.57775	5.43592	5.13522	6.74818	-1.52487	0.00860193	0.292994	RP11-44M6.7	chr7	-	100572232	100578700	4401	processed_transcript	NA
ENSG00000104823	340.917	464.435	493.623	322.217	154.493	213.68	266.725	237.918	-0.892489	0.00863002	0.29359	ECH1	chr19	-	38815422	38832005	2467	protein_coding	enoyl-CoA_hydratase_1_peroxisomal
ENSG00000160838	6.89175	14.3598	3.74545	9.17365	1.85265	3.22372	1.03541	1.92227	-2.02996	0.0086428	0.293606	LRRC71	chr1	+	156920650	156933094	2631	protein_coding	leucine_rich_repeat_containing_71
ENSG00000007541	473.94	599.198	594.064	364.953	258.797	326.443	292.386	256.202	-0.84107	0.00866081	0.293606	PIGQ	chr16	+	566995	584136	6404	protein_coding	phosphatidylinositol_glycan_anchor_biosynthesis_class_Q
ENSG00000225706	0.989305	0.00619859	0.0101084	0	0.885579	4.32569	3.08302	5.80248	3.29327	0.00866225	0.293606	PTPRD-AS1	chr9	+	8858130	8862255	2494	lincRNA	PTPRD_antisense_RNA_1
ENSG00000158716	224.668	184.865	129.216	109.038	57.6817	108.37	53.3658	77.057	-1.12661	0.00870556	0.294714	DUSP23	chr1	+	159780932	159782543	825	protein_coding	dual_specificity_phosphatase_23
ENSG00000199012	2.78e-17	2.78e-17	2.78e-17	2.78e-17	1.84197	5.34479	2.0577	0.944959	4.42248	0.00873642	0.295397	MIR412	chr14	+	101065447	101065537	91	miRNA	microRNA_412
ENSG00000116096	298.557	259.545	300.021	229.817	129.386	148.594	180.547	120.383	-0.909518	0.00879305	0.296452	SPR	chr2	+	72887360	72892158	1480	protein_coding	sepiapterin_reductase_(78-dihydrobiopterin:NADP+_oxidoreductase)
ENSG00000143198	965.626	879.929	904.936	685.055	384.461	586.741	475.002	523.024	-0.80271	0.00879433	0.296452	MGST3	chr1	+	165630861	165661796	8401	protein_coding	microsomal_glutathione_S-transferase_3
ENSG00000256436	2.78e-17	2.78e-17	2.78e-17	2.78e-17	1.84744	1.11821	3.07253	2.8948	4.25313	0.00879967	0.296452	TAS2R31	chr12	-	11030387	11031407	1021	protein_coding	taste_2_receptor_member_31
ENSG00000113742	177.355	107.049	172.21	314.326	462.737	292.9	397.029	384.317	0.99314	0.00882692	0.297009	CPEB4	chr5	+	173888280	173961976	10272	protein_coding	cytoplasmic_polyadenylation_element_binding_protein_4
ENSG00000100911	1070.09	572.571	712.495	483.333	396.605	418.649	330.355	394.914	-0.881319	0.00884511	0.29726	PSME2	chr14	-	24143362	24147570	3582	protein_coding	proteasome_activator_subunit_2
ENSG00000078295	15.7431	230.544	295.083	297.382	13.8673	26.1272	92.2914	89.6317	-1.91592	0.0088746	0.29789	ADCY2	chr5	+	7396208	7830081	17538	protein_coding	adenylate_cyclase_2_(brain)
ENSG00000126432	5768.14	2918.28	2834.47	1732.18	2127.38	1995.65	1150.07	1280.08	-1.01597	0.00890879	0.298676	PRDX5	chr11	+	64318088	64321811	893	protein_coding	peroxiredoxin_5
ENSG00000188013	0	2.23439	1.26141	4.81574	16.8347	5.48713	15.3673	2.85201	2.20422	0.00892132	0.298735	MEIS3P2	chr17	+	20589293	20590367	1075	processed_pseudogene	Meis_homeobox_3_pseudogene_2
ENSG00000261668	0.979009	3.30885	2.39767	2.27614	2.78e-17	2.78e-17	2.78e-17	2.78e-17	-4.24622	0.00897667	0.299818	RP11-50D9.3	chr4	-	127840198	127844040	3843	antisense	NA
ENSG00000175048	161.577	442.089	339.493	342.996	122.85	139.946	218.497	153.144	-1.01888	0.00897935	0.299818	ZDHHC14	chr6	+	157381133	157678146	11121	protein_coding	zinc_finger_DHHC-type_containing_14
ENSG00000169733	1419.87	1178.41	916.976	669.696	558.588	709.294	531.431	511.45	-0.856624	0.00899463	0.299818	RFNG	chr17	-	82047902	82051831	3865	protein_coding	RFNG_O-fucosylpeptide_3-beta-N-acetylglucosaminyltransferase
ENSG00000140563	23.6313	33.5042	49.0389	93.6941	73.4796	101.999	142.596	188.832	1.33782	0.00900566	0.299818	MCTP2	chr15	+	94231538	94483952	12978	protein_coding	multiple_C2_domains_transmembrane_2
ENSG00000068078	33.4874	60.1396	47.9006	84.2929	34.5234	12.0088	24.6188	18.2845	-1.33102	0.00900795	0.299818	FGFR3	chr4	+	1793307	1808872	4834	protein_coding	fibroblast_growth_factor_receptor_3
ENSG00000169738	796.173	446.666	374.279	240.347	251.377	245.119	239.038	196.477	-0.99431	0.00901854	0.299818	DCXR	chr17	-	82035136	82037732	1902	protein_coding	dicarbonyl/L-xylulose_reductase
ENSG00000182154	1798.27	726.28	663.607	420.597	477.621	563.93	336.514	299.53	-1.10488	0.00906334	0.300946	MRPL41	chr9	+	137551199	137552555	1262	protein_coding	mitochondrial_ribosomal_protein_L41
ENSG00000182253	230.547	428.9	831.8	780.886	282.088	267.915	282.128	287.035	-1.02132	0.00908154	0.30119	SYNM	chr15	+	99098217	99135593	7819	protein_coding	synemin
ENSG00000087842	162.565	327.404	339.374	221.413	73.4819	179.952	148.746	90.5162	-1.0921	0.00909813	0.301379	PIR	chrX	-	15384799	15493564	2512	protein_coding	pirin
ENSG00000060237	857.22	1533.76	1502.7	2320.16	2794.85	3158.38	2737.14	2785.59	0.88482	0.00911017	0.301418	WNK1	chr12	+	752593	911452	14370	protein_coding	WNK_lysine_deficient_protein_kinase_1
ENSG00000220205	592.192	477.836	494.898	302.28	294.218	203.954	292.378	224.414	-0.878423	0.00912799	0.301608	VAMP2	chr17	-	8159149	8163546	3268	protein_coding	vesicle_associated_membrane_protein_2
ENSG00000213339	490.688	703.878	638.316	429.139	311.875	352.484	299.573	312.074	-0.825232	0.00913767	0.301608	QTRT1	chr19	+	10701430	10713437	3430	protein_coding	queuine_tRNA-ribosyltransferase_1
ENSG00000179295	803.039	665.029	768.735	1215.55	1978.42	1398.09	1327.54	1463.1	0.83653	0.00914886	0.301619	PTPN11	chr12	+	112418351	112509913	7017	protein_coding	protein_tyrosine_phosphatase_non-receptor_type_11
ENSG00000182901	26.6246	12.303	15.5543	7.414	9.41449	3.28036	2.06663	1.90412	-1.85533	0.00916847	0.301906	RGS7	chr1	-	240775514	241357230	2578	protein_coding	regulator_of_G-protein_signaling_7
ENSG00000164164	212.825	199.437	242.699	334.005	556.774	365.56	401.141	476.79	0.863017	0.00920114	0.302102	OTUD4	chr4	-	145110838	145180161	9085	protein_coding	OTU_deubiquitinase_4
ENSG00000153107	32.5005	63.4872	45.5516	101.977	180.661	123.675	102.609	147.373	1.18232	0.00920545	0.302102	ANAPC1	chr2	-	111766271	111884690	13327	protein_coding	anaphase_promoting_complex_subunit_1
ENSG00000229800	2.78e-17	2.78e-17	2.78e-17	2.78e-17	0.896341	1.12239	3.07499	4.84419	4.39641	0.00921486	0.302102	ATP8A2P2	chr13	+	32477274	32478841	1568	processed_pseudogene	ATPase_aminophospholipid_transporter_class_I_type_8A_member_2_pseudogene_2
ENSG00000054654	63.0553	66.8615	55.1131	106.43	254.244	63.0229	169.279	198.432	1.23001	0.00921799	0.302102	SYNE2	chr14	+	63852983	64226433	31374	protein_coding	spectrin_repeat_containing_nuclear_envelope_2
ENSG00000110719	1812.03	1640.66	1619.81	1076.87	1055.78	890.47	853.564	696.378	-0.81437	0.0092312	0.302177	TCIRG1	chr11	+	68039016	68050895	4384	protein_coding	T-cell_immune_regulator_1_ATPase_H+_transporting_lysosomal_V0_subunit_A3
ENSG00000250303	134.014	68.0393	107.586	103.102	42.8018	43.4118	52.3192	55.8758	-1.08458	0.00927189	0.303151	RP11-356J5.12	chr11	+	112270749	112362534	5018	lincRNA	NA
ENSG00000119314	538.981	370.962	315.747	566.168	1062.32	665.996	695.581	829.321	0.859541	0.00930765	0.303375	PTBP3	chr9	-	112217716	112333667	8239	protein_coding	polypyrimidine_tract_binding_protein_3
ENSG00000164896	1533.18	1238.57	1201.42	747.607	722.465	735.351	612.478	584.653	-0.830021	0.00930966	0.303375	FASTK	chr7	-	151076593	151080866	3805	protein_coding	Fas-activated_serine/threonine_kinase
ENSG00000164190	238.437	363.111	304.918	506.695	696.395	553.189	587.856	743.608	0.868056	0.00931155	0.303375	NIPBL	chr5	+	36876759	37066413	12529	protein_coding	Nipped-B_homolog_(Drosophila)
ENSG00000162885	50.2359	92.465	100.407	136.977	177.798	181.155	243.129	189.745	1.05655	0.0093371	0.303715	B3GALNT2	chr1	-	235449923	235504481	5702	protein_coding	beta-13-N-acetylgalactosaminyltransferase_2
ENSG00000128487	475.928	256.256	254.759	368.216	627.491	672.446	543.744	610.67	0.855836	0.00934388	0.303715	SPECC1	chr17	+	20009344	20319026	13676	protein_coding	sperm_antigen_with_calponin_homology_and_coiled-coil_domains_1
ENSG00000259207	37.4659	9.03227	15.6559	22.9324	130.525	54.2653	35.9327	32.7093	1.56685	0.00936404	0.304013	ITGB3	chr17	+	47253846	47311816	4394	protein_coding	integrin_subunit_beta_3
ENSG00000184281	1177.49	622.671	607.361	390.082	454.37	376.357	331.377	267.747	-0.967884	0.00940769	0.30449	TSSC4	chr11	+	2400488	2403878	2659	protein_coding	tumor_suppressing_subtransferable_candidate_4
ENSG00000146858	35.4647	55.628	26.4728	56.6734	115.473	96.5362	75.9321	95.354	1.13236	0.00941501	0.30449	ZC3HAV1L	chr7	-	139025706	139036029	1753	protein_coding	zinc_finger_CCCH-type_antiviral_1-like
ENSG00000185614	80.8177	55.673	40.7426	24.178	25.1965	28.0966	8.23226	7.66853	-1.53427	0.00942461	0.30449	FAM212A	chr3	+	49803254	49805030	1040	protein_coding	family_with_sequence_similarity_212_member_A
ENSG00000164715	124.14	174.886	167.407	246.944	406.879	299.382	326.244	304.363	0.904563	0.00942862	0.30449	LMTK2	chr7	+	98106885	98209633	9139	protein_coding	lemur_tyrosine_kinase_2
ENSG00000163749	0.980538	2.21961	3.47697	0.665335	4.60528	5.47266	10.2526	13.5188	2.17049	0.00945498	0.30449	CCDC158	chr4	-	76312997	76421868	5860	protein_coding	coiled-coil_domain_containing_158
ENSG00000119703	6.90938	2.2817	2.47495	3.79263	10.2178	10.8668	13.3339	13.4901	1.58914	0.00946115	0.30449	ZC2HC1C	chr14	+	75064170	75079987	4812	protein_coding	zinc_finger_C2HC-type_containing_1C
ENSG00000204314	69.9562	84.6125	87.1834	46.3935	31.6458	40.0909	32.8302	24.058	-1.15909	0.00946997	0.30449	PRRT1	chr6	-	32148359	32154373	4261	protein_coding	proline-rich_transmembrane_protein_1
ENSG00000212907	2020.9	2845.81	2000.08	3265.7	6140.93	4040.21	3756.91	4132.15	0.834513	0.0094913	0.30449	MT-ND4L	chrMT	+	10470	10766	297	protein_coding	mitochondrially_encoded_NADH:ubiquinone_oxidoreductase_core_subunit_4L
ENSG00000141971	540.959	347.557	455.401	232.742	211.334	248.341	193.904	175.287	-0.92683	0.00949485	0.30449	MVB12A	chr19	+	17405722	17433724	4053	protein_coding	multivesicular_body_subunit_12A
ENSG00000185043	1628.78	600.445	746.032	461.876	526.986	484.795	339.591	323.615	-1.03676	0.00949794	0.30449	CIB1	chr15	-	90229975	90234047	1367	protein_coding	calcium_and_integrin_binding_1
ENSG00000253875	0	5.49236	1.2967	5.51973	2.78e-17	2.78e-17	2.78e-17	2.78e-17	-4.68994	0.0095094	0.30449	RP11-16P20.3	chr8	+	27733338	27756426	584	antisense	NA
ENSG00000165828	2.78e-17	2.78e-17	2.78e-17	2.78e-17	0.896228	3.2406	1.03807	4.84402	4.4043	0.00951049	0.30449	PRAP1	chr10	+	133309410	133352683	1478	protein_coding	proline-rich_acidic_protein_1
ENSG00000140545	6396.74	9127.87	15474.6	7788.27	6014.28	4196.41	6528.9	3796.94	-0.917344	0.00955715	0.305631	MFGE8	chr15	-	88898683	88913411	6837	protein_coding	milk_fat_globule-EGF_factor_8_protein
ENSG00000154102	4.9069	48.8257	41.6477	18.1459	5.54745	8.67783	10.2515	8.66847	-1.76019	0.00957803	0.305945	C16orf74	chr16	-	85690084	85751129	2181	protein_coding	chromosome_16_open_reading_frame_74
ENSG00000006468	83.7431	113.618	76.6642	176.015	106.972	270.08	173.403	553.944	1.29307	0.00959181	0.306033	ETV1	chr7	-	13891228	13991425	9616	protein_coding	ets_variant_1
ENSG00000162729	792.214	481.244	773.335	416.11	418.059	341.654	315.987	249.446	-0.893532	0.00960977	0.306159	IGSF8	chr1	-	160091340	160098943	2592	protein_coding	immunoglobulin_superfamily_member_8
ENSG00000120937	140.031	0.126066	0.214818	1.97026	4.72519	1.11324	0.00909949	1.92262	-4.11586	0.00961783	0.306159	NPPB	chr1	-	11857464	11858931	694	protein_coding	natriuretic_peptide_B
ENSG00000186105	0	3.33554	2.43294	5.55207	2.78e-17	2.78e-17	2.78e-17	2.78e-17	-4.57459	0.00963248	0.306273	LRRC70	chr5	+	62578735	62581448	2249	protein_coding	leucine_rich_repeat_containing_70
ENSG00000149932	1012.93	693.933	748.335	391.606	311.849	469.594	380.616	360.232	-0.902724	0.00965707	0.306331	TMEM219	chr16	+	29940885	29973052	2428	protein_coding	transmembrane_protein_219
ENSG00000116539	277.847	472.292	428.056	846.013	987.789	849.283	912.043	1094.21	0.924112	0.00966385	0.306331	ASH1L	chr1	-	155335268	155562807	13296	protein_coding	ash1_(absent_small_or_homeotic)-like_(Drosophila)
ENSG00000100600	1645.52	822.085	1258.74	670.445	918.101	400.277	522.192	255.206	-1.06855	0.00966745	0.306331	LGMN	chr14	-	92703807	92748702	3899	protein_coding	legumain
ENSG00000172458	223.682	100.353	209.084	125.889	86.5964	81.3433	57.4683	84.7674	-1.08528	0.00969533	0.306864	IL17D	chr13	+	20702127	20723098	3327	protein_coding	interleukin_17D
ENSG00000152818	407.908	789.743	808.169	1494.56	1712.1	1261.47	1992.32	1950.5	0.982074	0.0097316	0.307476	UTRN	chr6	+	144285701	144853034	14604	protein_coding	utrophin
ENSG00000235481	3.93908	7.6913	1.32416	3.77303	0	1.07119	0.00289982	0.967563	-2.78804	0.00975895	0.307476	UBE2R2-AS1	chr9	-	33785950	33818795	647	antisense	UBE2R2_antisense_RNA_1
ENSG00000184185	21.6548	130.328	148.186	221.939	13.8745	47.7071	50.2613	58.7856	-1.61112	0.0097595	0.307476	KCNJ12	chr17	+	21376197	21419872	5617	protein_coding	potassium_channel_inwardly_rectifying_subfamily_J_member_12
ENSG00000116191	168.498	79.197	129.152	172.001	284.876	135.681	332.389	413.253	1.08575	0.00976736	0.307476	RALGPS2	chr1	+	178725147	178921841	9178	protein_coding	Ral_GEF_with_PH_domain_and_SH3_binding_motif_2
ENSG00000096696	1663.31	147.2	497.406	138.659	10127.9	766.952	1376.81	259.046	2.35638	0.00977011	0.307476	DSP	chr6	+	7541575	7586717	10093	protein_coding	desmoplakin
ENSG00000120093	201.002	285.075	185.393	234.508	275.516	407.826	471.914	511.482	0.878881	0.00983222	0.309046	HOXB3	chr17	-	48548870	48604912	7456	protein_coding	homeobox_B3
ENSG00000168140	5763.19	6139.44	7490.52	5405.04	2518.3	4288.52	4050.3	3396.26	-0.798911	0.00984229	0.309046	VASN	chr16	+	4371848	4383528	2806	protein_coding	vasorin
ENSG00000197956	11599.3	5637.16	6399.23	4129.23	4543.31	4130.18	2941.31	2925.24	-0.933191	0.00986537	0.309272	S100A6	chr1	-	153534599	153536244	971	protein_coding	S100_calcium_binding_protein_A6
ENSG00000123066	341.892	680.566	677.842	1083.5	1215.86	1060.8	1463.97	1565.23	0.930063	0.00988135	0.309272	MED13L	chr12	-	115953872	116277338	17290	protein_coding	mediator_complex_subunit_13-like
ENSG00000274093	0.983013	0.0256411	0.0421036	3.26607	5.57307	10.7562	3.09477	4.8032	2.26873	0.00989489	0.309272	RP11-140H17.2	chr16	+	69632141	69632571	431	sense_intronic	NA
ENSG00000236467	2.9483	2.29917	8.21509	6.17011	13.0097	17.3387	11.2991	19.2802	1.6085	0.00990732	0.309272	KCNMA1-AS1	chr10	+	76888044	76980624	7061	antisense	KCNMA1_antisense_RNA_1
ENSG00000130762	81.7664	132.589	293.597	98.3324	89.4415	61.8338	57.4586	43.3162	-1.26314	0.00991242	0.309272	ARHGEF16	chr1	+	3454426	3481113	5563	protein_coding	Rho_guanine_nucleotide_exchange_factor_16
ENSG00000114315	568.523	546.991	967.045	1252.28	265.296	84.7275	746.775	223.434	-1.33652	0.009933	0.309272	HES1	chr3	+	194136145	194138732	2062	protein_coding	hes_family_bHLH_transcription_factor_1
ENSG00000134762	0	1.07914	0.0101612	0	1.82341	4.33289	8.17382	0.938121	3.38703	0.00993721	0.309272	DSC3	chr18	-	30990008	31042815	7056	protein_coding	desmocollin_3
ENSG00000119408	436.489	739.536	561.916	738.758	582.723	1303.69	1337.78	1441.94	0.913471	0.00994825	0.309272	NEK6	chr9	+	124257606	124353307	4419	protein_coding	NIMA-related_kinase_6
ENSG00000198265	225.627	325.272	335.962	538.064	582.781	597.647	680.18	759.02	0.877375	0.0099499	0.309272	HELZ	chr17	-	67070438	67245989	15677	protein_coding	helicase_with_zinc_finger
ENSG00000087088	1710.53	1746.46	1739.32	1037.89	684.242	1176.73	840.228	790.782	-0.836009	0.00996302	0.309333	BAX	chr19	+	48954815	48961798	2587	protein_coding	BCL2-associated_X_protein
ENSG00000100393	212.811	643.76	532.01	848.965	1092.05	1015.22	1143.89	1143.33	0.973315	0.00997967	0.309504	EP300	chr22	+	41091786	41180079	12426	protein_coding	E1A_binding_protein_p300
ENSG00000125249	194.102	213.894	248.647	298.039	393.795	401.324	487.301	406.467	0.821918	0.0100217	0.31046	RAP2A	chr13	+	97434222	97469128	5570	protein_coding	RAP2A_member_of_RAS_oncogene_family
ENSG00000157551	15.7565	7.92595	16.8346	44.8753	25.0484	61.8393	51.31	121.444	1.59507	0.0100602	0.310898	KCNJ15	chr21	+	38157034	38307357	9728	protein_coding	potassium_channel_inwardly_rectifying_subfamily_J_member_15
ENSG00000187498	9999.16	6085.91	2631.38	1153.07	35941.4	16327.8	7274.79	3559	1.66713	0.0100644	0.310898	COL4A1	chr13	-	110148963	110307149	8188	protein_coding	collagen_type_IV_alpha_1
ENSG00000110876	107.401	88.0417	140.9	77.7607	43.733	53.1392	52.3205	49.1197	-1.05917	0.0100695	0.310898	SELPLG	chr12	-	108622277	108633959	2494	protein_coding	selectin_P_ligand
ENSG00000137831	1680.99	930.108	758.076	1182.47	4259.48	1730.01	1534.79	1697.15	1.01843	0.010083	0.31097	UACA	chr15	-	70654554	70763593	11031	protein_coding	uveal_autoantigen_with_coiled-coil_domains_and_ankyrin_repeats
ENSG00000167397	485.786	250.679	339.489	199.913	162.918	197.362	136.459	156.996	-0.963897	0.0101034	0.311252	VKORC1	chr16	-	31090842	31095980	2191	protein_coding	vitamin_K_epoxide_reductase_complex_subunit_1
ENSG00000102531	424.674	372.074	367.099	620.484	767.132	618.28	866.893	904.463	0.822054	0.0101369	0.311636	FNDC3A	chr13	+	48975912	49209779	7698	protein_coding	fibronectin_type_III_domain_containing_3A
ENSG00000276261	6.88847	12.2265	10.7626	11.4838	1.83798	4.30227	0.0114376	4.83942	-1.8651	0.0101409	0.311636	RP11-1060J15.9	chr12	+	27700066	27700574	509	antisense	NA
ENSG00000138083	0.975317	6.59993	1.31622	6.26801	0	0.00473905	0.00151071	0.972885	-3.40028	0.0101496	0.311636	SIX3	chr2	+	44941898	44946077	2523	protein_coding	SIX_homeobox_3
ENSG00000030419	9.8418	17.813	13.2359	24.6683	8.27881	38.0188	93.3095	70.3413	1.67013	0.0101917	0.312582	IKZF2	chr2	-	212999691	213152427	12240	protein_coding	IKAROS_family_zinc_finger_2
ENSG00000130313	967.597	1036.92	847.579	517.674	409.611	570.468	475	432.47	-0.835753	0.0102551	0.314136	PGLS	chr19	+	17511629	17521288	2847	protein_coding	6-phosphogluconolactonase
ENSG00000158691	23.6481	21.1862	10.9526	33.8529	57.7317	45.5861	49.2498	57.7978	1.21791	0.0102685	0.314136	ZSCAN12	chr6	-	28378955	28399734	5495	protein_coding	zinc_finger_and_SCAN_domain_containing_12
ENSG00000282390	0.972136	2.31839	18.5537	4.46603	0	1.08096	1.02533	0.96318	-2.93679	0.0102763	0.314136	RP11-29A19.2	chr10	-	1290018	1293002	2985	sense_intronic	NA
ENSG00000172586	604.035	262.939	301.33	225.13	206.71	196.293	120.052	166.629	-1.01393	0.0102962	0.314316	CHCHD1	chr10	+	73782047	73783652	1483	protein_coding	coiled-coil-helix-coiled-coil-helix_domain_containing_1
ENSG00000162924	2.93806	6.80126	21.4293	35.6996	54.001	41.2583	53.3471	55.8708	1.60265	0.0103145	0.314316	REL	chr2	+	60881521	60931610	11255	protein_coding	v-rel_avian_reticuloendotheliosis_viral_oncogene_homolog
ENSG00000108479	503.525	279.612	264.283	211.393	146.146	206.023	139.535	152.179	-0.966799	0.0103307	0.314316	GALK1	chr17	-	75751594	75765711	2891	protein_coding	galactokinase_1
ENSG00000176046	3045.65	3353.72	3537.23	2213.52	2051.01	1714.79	1703.02	1599.88	-0.781277	0.0103345	0.314316	NUPR1	chr16	-	28532708	28539174	5674	protein_coding	nuclear_protein_1_transcriptional_regulator
ENSG00000165323	0	35.4682	16.8184	29.2276	53.0197	108.364	49.2643	79.952	1.82817	0.0103389	0.314316	FAT3	chr11	+	92352096	92896470	19280	protein_coding	FAT_atypical_cadherin_3
ENSG00000266472	818.824	559.157	503.35	392.438	334.232	296.12	319.061	315.929	-0.845025	0.0103845	0.314509	MRPS21	chr1	+	150293720	150308979	1641	protein_coding	mitochondrial_ribosomal_protein_S21
ENSG00000235863	14.7584	67.9688	107.368	98.7348	12.0327	23.8743	35.8831	26.974	-1.54394	0.010391	0.314509	B3GALT4	chr6	+	33277132	33284832	2356	protein_coding	Beta-13-galactosyltransferase_4
ENSG00000136514	5.89127	39.0017	71.3747	45.1132	1.78692	6.56351	18.4329	15.439	-1.92312	0.0104036	0.314509	RTP4	chr3	+	187368332	187372076	1554	protein_coding	receptor_(chemosensory)_transporter_protein_4
ENSG00000126934	2126.33	2933.77	2747.06	1737.63	947.703	1548.8	1630.16	1235.79	-0.831707	0.0104149	0.314509	MAP2K2	chr19	-	4090321	4124129	5236	protein_coding	mitogen-activated_protein_kinase_kinase_2
ENSG00000155897	2.78e-17	2.78e-17	2.78e-17	2.78e-17	0	2.19034	3.07732	5.81617	4.53645	0.0104175	0.314509	ADCY8	chr8	-	130780301	131042426	5961	protein_coding	adenylate_cyclase_8_(brain)
ENSG00000158714	0.984041	2.17974	0.0360912	0.721005	2.7457	7.56341	3.09383	9.66494	2.40198	0.010423	0.314509	SLAMF8	chr1	+	159826750	159837249	2996	protein_coding	SLAM_family_member_8
ENSG00000105404	5170.06	2305.68	2173.42	1326.55	1542.68	1723.39	1018.75	1098.04	-1.02778	0.0104269	0.314509	RABAC1	chr19	-	41956681	41959390	1999	protein_coding	Rab_acceptor_1_(prenylated)
ENSG00000278864	8.8518	23.3829	21.5388	33.0971	74.5364	58.5609	36.9528	47.1832	1.31468	0.0104392	0.314509	RP11-45M22.2	chr17	+	17181504	17183257	1754	TEC	NA
ENSG00000198862	230.566	196.081	165.111	317.229	540.957	342.782	364.21	426.7	0.879742	0.0104534	0.314509	LTN1	chr21	-	28928144	28992956	8876	protein_coding	listerin_E3_ubiquitin_protein_ligase_1
ENSG00000275484	2.95367	5.49598	1.29892	3.02309	0	1.05957	0.00151854	0	-3.14623	0.0104587	0.314509	CTC-1337H24.4	chr11	+	67374416	67374932	517	lincRNA	NA
ENSG00000263968	0	0.00624807	1.1321	0	1.83038	3.26074	2.06217	5.80692	3.16193	0.0104936	0.315216	RN7SL381P	chr16	+	85659378	85659675	298	misc_RNA	RNA_7SL_cytoplasmic_381_pseudogene
ENSG00000107159	1.96741	3.3167	0.0727304	3.93259	0	24.8561	4.13379	34.7668	2.70077	0.0105321	0.315224	CA9	chr9	+	35673856	35681159	1670	protein_coding	carbonic_anhydrase_IX
ENSG00000196976	325.163	314.079	302.429	191.535	100.493	197.332	153.886	134.839	-0.949496	0.010535	0.315224	LAGE3	chrX	-	154477769	154479257	949	protein_coding	L_antigen_family_member_3
ENSG00000105519	108.368	186.069	332.116	287.35	64.1739	116.04	122.076	119.447	-1.11512	0.0105385	0.315224	CAPS	chr19	+	5911707	5916208	4428	protein_coding	calcyphosine
ENSG00000165617	1020.84	519.061	358.795	229.618	3002.68	1694.13	556.081	476.735	1.4286	0.0105393	0.315224	DACT1	chr14	+	58633967	58648321	4490	protein_coding	dishevelled-binding_antagonist_of_beta-catenin_1
ENSG00000232040	2.78e-17	2.78e-17	2.78e-17	2.78e-17	2.7944	0.0338451	3.07485	3.86755	4.3822	0.0105574	0.315278	ZBED9	chr6	-	28571630	28616212	5824	protein_coding	zinc_finger_BED-type_containing_9
ENSG00000105472	2282.04	1019.26	1888.74	1428.33	768.971	1009.76	1008.47	897.704	-0.844811	0.0105638	0.315278	CLEC11A	chr19	+	50723329	50725718	1469	protein_coding	C-type_lectin_domain_family_11_member_A
ENSG00000056998	8.85321	23.3496	21.4874	22.9937	9.20878	58.5796	82.0514	88.6565	1.63049	0.0105827	0.3155	GYG2	chrX	+	2828788	2882818	3646	protein_coding	glycogenin_2
ENSG00000240445	0.974682	9.84335	2.48638	3.76992	15.8357	17.3263	11.2967	12.5105	1.71455	0.0106008	0.3157	FOXO3B	chr17	-	18670946	18672873	1928	processed_pseudogene	forkhead_box_O3B_pseudogene
ENSG00000185813	520.255	520.145	485.36	400.915	238.307	337.273	297.512	228.262	-0.806636	0.0106362	0.316176	PCYT2	chr17	-	81900965	81911464	6897	protein_coding	phosphate_cytidylyltransferase_2_ethanolamine
ENSG00000246763	22.6586	22.3104	26.2938	28.3126	71.7201	74.7867	29.7794	55.8598	1.21605	0.010645	0.316176	RGMB-AS1	chr5	-	98769618	98773469	2344	antisense	RGMB_antisense_RNA_1
ENSG00000178726	126.111	199.358	211.529	190.21	112.764	101.852	11.3232	43.3129	-1.43154	0.0106631	0.316176	THBD	chr20	-	23045633	23049741	4109	protein_coding	thrombomodulin
ENSG00000260618	0	5.42267	0.062897	2.30086	7.42621	9.75322	7.19055	10.605	2.08329	0.0106722	0.316176	RP11-23N2.4	chr15	+	52577842	52598709	1211	antisense	NA
ENSG00000188933	2.95665	0.0458778	0.0758822	6.44608	37.4475	7.66929	1.0557	15.4079	2.61018	0.0106905	0.316176	USP32P1	chr17	+	16786489	16804455	7676	transcribed_unprocessed_pseudogene	ubiquitin_specific_peptidase_32_pseudogene_1
ENSG00000133083	115.265	349.66	239.152	360.744	458.026	546.64	477.057	583.713	0.955091	0.0106964	0.316176	DCLK1	chr13	-	35768652	36131306	14375	protein_coding	doublecortin_like_kinase_1
ENSG00000161714	563.588	1512.58	2104.94	1592.71	468.231	600.915	1002.29	785.021	-1.01512	0.0106966	0.316176	PLCD3	chr17	-	45108967	45133354	6740	protein_coding	phospholipase_C_delta_3
ENSG00000150977	553.761	403.254	577.293	332.868	356.644	214.789	257.505	171.421	-0.899302	0.0107248	0.31649	RILPL2	chr12	-	123410683	123436717	6141	protein_coding	Rab_interacting_lysosomal_protein-like_2
ENSG00000272144	0	13.2985	17.6517	7.54125	0	1.10302	3.06357	1.92916	-2.57888	0.0107344	0.31649	CTD-2035E11.5	chr5	+	43061395	43062441	1047	lincRNA	NA
ENSG00000172164	187.21	121.513	108.99	358.012	378.902	310.251	416.52	489.328	1.03719	0.0107415	0.31649	SNTB1	chr8	-	120535745	120813273	6747	protein_coding	syntrophin_beta_1_(dystrophin-associated_protein_A1_59kDa_basic_component_1)
ENSG00000183495	319.231	638.196	457.957	839.779	1118.14	1070.51	899.737	1047.97	0.874467	0.0107547	0.316545	EP400	chr12	+	131949920	132081102	18705	protein_coding	E1A_binding_protein_p400
ENSG00000279670	2.78e-17	2.78e-17	2.78e-17	2.78e-17	3.74845	3.24018	0.0106979	2.8914	4.39211	0.0107915	0.317115	RP11-70L8.5	chr9	+	21892188	21893857	1670	TEC	NA
ENSG00000183018	8.85431	6.8044	33.1188	21.476	5.58583	5.42678	6.15197	3.83799	-1.71917	0.010797	0.317115	SPNS2	chr17	+	4498838	4539035	4111	protein_coding	spinster_homolog_2_(Drosophila)
ENSG00000224877	846.429	414.387	435.19	179.185	247.663	289.527	196.984	138.668	-1.10264	0.0108481	0.317918	C17orf89	chr17	+	81239239	81241281	1376	protein_coding	chromosome_17_open_reading_frame_89
ENSG00000167548	407.908	861.001	786.657	1397.49	1887.15	1452.33	1544.01	1685.61	0.927406	0.0108634	0.317918	KMT2D	chr12	-	49018975	49059774	20476	protein_coding	lysine_(K)-specific_methyltransferase_2D
ENSG00000175471	0.979288	1.15531	1.26104	4.81714	6.48204	4.40492	18.4202	6.72526	2.03785	0.0108696	0.317918	MCTP1	chr5	-	94703741	95284575	12089	protein_coding	multiple_C2_domains_transmembrane_1
ENSG00000158747	1029.66	1044.82	1134.51	1583.68	408.642	634.516	755.066	866.913	-0.846772	0.0108702	0.317918	NBL1	chr1	+	19640554	19658456	3465	protein_coding	neuroblastoma_1_DAN_family_BMP_antagonist
ENSG00000106400	1565.71	904.458	854.809	540.564	592.134	548.809	454.49	479.668	-0.897148	0.0108859	0.318042	ZNHIT1	chr7	+	101217668	101224190	5510	protein_coding	zinc_finger_HIT-type_containing_1
ENSG00000177340	2.78e-17	2.78e-17	2.78e-17	2.78e-17	1.84708	4.28366	1.03685	1.91929	4.26687	0.0109561	0.319756	FLJ13224	chr12	+	31324316	31325829	1514	antisense	uncharacterized_LOC79857
ENSG00000271533	25.6013	49.0533	59.7656	92.7829	97.7106	107.417	146.699	163.767	1.17833	0.0110179	0.321223	RP3-368A4.6	chrX	-	74209976	74213660	3685	sense_intronic	NA
ENSG00000117676	9.87976	2.28239	1.31828	2.1662	15.8217	23.7817	4.1337	19.2772	1.97125	0.0110641	0.322232	RPS6KA1	chr1	+	26529761	26575030	5884	protein_coding	ribosomal_protein_S6_kinase_90kDa_polypeptide_1
ENSG00000166923	12724.6	7492.79	5082.01	10967.7	15087.7	11878.7	20386.9	20498	0.903674	0.0111051	0.323085	GREM1	chr15	+	32717974	32745107	14606	protein_coding	gremlin_1_DAN_family_BMP_antagonist
ENSG00000047410	555.717	598.176	652.756	979.513	1527.81	1039.1	1037.21	1293.59	0.813319	0.0111728	0.324715	TPR	chr1	-	186311652	186375693	12350	protein_coding	translocated_promoter_region_nuclear_basket_protein
ENSG00000236324	2.78e-17	2.78e-17	2.78e-17	2.78e-17	0.899315	4.28397	2.05581	1.9192	4.27329	0.0111904	0.324886	RP3-403L10.3	chr6	-	157885114	157892786	372	antisense	NA
ENSG00000141741	548.851	282.968	332.358	192.246	202.053	204.956	143.64	132.9	-0.987867	0.0112023	0.32489	MIEN1	chr17	-	39728496	39730787	2292	protein_coding	migration_and_invasion_enhancer_1
ENSG00000243415	0.987271	0.0117668	0.0192266	0.774958	3.71796	2.20814	4.10315	4.82472	2.65753	0.0112365	0.325327	RP11-274H2.2	chr3	+	146064042	146105204	807	antisense	NA
ENSG00000143631	61.0792	126.859	20.6079	142.438	975.117	123.764	29.7912	251.371	1.97384	0.0112706	0.325327	FLG	chr1	-	152302175	152325203	12747	protein_coding	filaggrin
ENSG00000258168	2.97101	0.0171683	0.0281062	0	2.75313	4.35837	5.13091	7.72925	2.56025	0.0112717	0.325327	RP11-588H23.3	chr12	+	70468080	70543040	6368	antisense	NA
ENSG00000108582	650.303	1139.43	944.457	1430.17	1726.99	1931.69	1853.83	1816.61	0.815218	0.0113048	0.325327	CPD	chr17	+	30378905	30469989	12532	protein_coding	carboxypeptidase_D
ENSG00000166206	2.9521	3.35929	2.46444	5.46474	3.64673	7.65826	14.3617	28.0118	1.86819	0.0113049	0.325327	GABRB3	chr15	-	26543546	26939539	12730	protein_coding	gamma-aminobutyric_acid_(GABA)_A_receptor_beta_3
ENSG00000162601	198.043	202.779	224.808	378.411	520.442	327.619	418.582	602.029	0.894752	0.0113255	0.325327	MYSM1	chr1	-	58654739	58700092	8938	protein_coding	Myb-like_SWIRM_and_MPN_domains_1
ENSG00000112893	671	832.05	691.071	1243.84	1684.19	1481.59	1225.98	1652.87	0.813585	0.0113367	0.325327	MAN2A1	chr5	+	109689366	109869625	11815	protein_coding	mannosidase_alpha_class_2A_member_1
ENSG00000181817	523.222	384.284	395.698	252.63	229.032	214.76	219.546	192.63	-0.861158	0.0113396	0.325327	LSM10	chr1	-	36391238	36397892	1496	protein_coding	LSM10_U7_small_nuclear_RNA_associated
ENSG00000143793	481.866	160.486	186.604	123.478	144.367	111.707	83.1131	76.068	-1.19642	0.0113414	0.325327	C1orf35	chr1	-	228100726	228105411	4308	protein_coding	chromosome_1_open_reading_frame_35
ENSG00000158552	405.968	308.533	261.878	226.712	159.196	216.848	113.895	141.579	-0.929417	0.0113441	0.325327	ZFAND2B	chr2	+	219195237	219209651	3396	protein_coding	zinc_finger_AN1-type_domain_2B
ENSG00000103260	612.869	1080.27	708.911	433.648	211.267	542.2	410.359	277.381	-0.976194	0.0113464	0.325327	METRN	chr16	+	715115	719655	3692	protein_coding	meteorin_glial_cell_differentiation_regulator
ENSG00000134243	445.364	286.371	480.591	745.081	988.735	779.869	917.167	865.918	0.858601	0.011378	0.325426	SORT1	chr1	-	109309568	109397951	9160	protein_coding	sortilin_1
ENSG00000169933	4.91653	2.3359	9.54773	17.2065	7.35647	23.9028	51.254	36.6176	1.78877	0.0113799	0.325426	FRMPD4	chrX	+	12138466	12724523	8478	protein_coding	FERM_and_PDZ_domain_containing_4
ENSG00000233276	1636.62	2757.73	2017.9	1395.41	520.348	1414.25	1290.58	846.642	-0.939158	0.0113851	0.325426	GPX1	chr3	-	49357176	49358600	1425	protein_coding	glutathione_peroxidase_1
ENSG00000155368	1292.79	524.69	503.423	463.465	469.275	311.316	325.222	314.956	-0.970317	0.011439	0.3263	DBI	chr2	+	119366921	119372560	2509	protein_coding	diazepam_binding_inhibitor_(GABA_receptor_modulator_acyl-CoA_binding_protein)
ENSG00000132329	549.848	144.932	356.149	120.379	138.74	74.9156	187.706	77.988	-1.2877	0.0114693	0.3263	RAMP1	chr2	+	237858893	237912114	1234	protein_coding	receptor_(G_protein-coupled)_activity_modifying_protein_1
ENSG00000137502	205.927	197.211	265.365	314.099	398.444	310.266	523.207	550.974	0.858663	0.0114714	0.3263	RAB30	chr11	-	82973133	83071923	11832	protein_coding	RAB30_member_RAS_oncogene_family
ENSG00000070018	500.552	327.542	401.72	509.584	920.791	623.695	677.112	801.391	0.796775	0.011472	0.3263	LRP6	chr12	-	12116025	12267012	10337	protein_coding	LDL_receptor_related_protein_6
ENSG00000162591	6109.02	11230.7	14557.9	10873.7	6400.62	5006.61	7289.1	5066.46	-0.847903	0.0114745	0.3263	MEGF6	chr1	-	3489920	3611495	7039	protein_coding	multiple_EGF-like-domains_6
ENSG00000204969	2.78e-17	2.78e-17	2.78e-17	2.78e-17	2.79345	4.29377	3.07521	0	4.41826	0.0115105	0.32697	PCDHA2	chr5	+	140794852	141012344	6054	protein_coding	protocadherin_alpha_2
ENSG00000235162	3692.06	1680.84	2035.87	1163.87	1791.37	767.967	833.057	819.667	-1.02499	0.0115309	0.32697	C12orf75	chr12	+	105235290	105396097	2693	protein_coding	chromosome_12_open_reading_frame_75
ENSG00000085224	689.739	293.064	471.083	724.331	1079.97	859.048	935.639	1094.21	0.864789	0.0115335	0.32697	ATRX	chrX	-	77504878	77786269	19060	protein_coding	alpha_thalassemia/mental_retardation_syndrome_X-linked
ENSG00000157778	564.616	335.288	313.277	206.002	281.269	149.712	124.155	140.609	-1.02719	0.0115748	0.327806	PSMG3	chr7	-	1567330	1571005	1960	protein_coding	proteasome_(prosome_macropain)_assembly_chaperone_3
ENSG00000281468	10.8511	8.86815	3.71086	3.65897	1.86586	1.10275	1.03204	1.92933	-2.09222	0.0116112	0.328207	CTC-459F4.9	chr19	+	27802838	27803472	635	sense_intronic	NA
ENSG00000120875	55.1653	116.868	94.4206	84.7502	127.493	216.891	135.438	253.357	1.06165	0.0116126	0.328207	DUSP4	chr8	-	29333064	29350668	7257	protein_coding	dual_specificity_phosphatase_4
ENSG00000137266	126.105	277.334	255.847	379.145	403.084	517.36	678.107	403.564	0.946022	0.0116429	0.328446	SLC22A23	chr6	-	3268962	3457022	8898	protein_coding	solute_carrier_family_22_member_23
ENSG00000179604	471.962	941.06	598.968	585.81	469.274	329.745	370.354	255.223	-0.866176	0.0116448	0.328446	CDC42EP4	chr17	-	73283624	73312175	5007	protein_coding	CDC42_effector_protein_(Rho_GTPase_binding)_4
ENSG00000279217	0.978919	4.37778	2.39946	1.44773	2.78e-17	2.78e-17	2.78e-17	2.78e-17	-4.27313	0.0116678	0.328638	CTA-212A2.3	chr22	+	36071000	36085573	14574	lincRNA	NA
ENSG00000244459	19.7016	34.4081	26.2503	10.4464	4.61018	11.8681	9.22831	5.76224	-1.51321	0.0116884	0.328638	RP11-1398P2.1	chr4	-	1574062	1580253	579	lincRNA	NA
ENSG00000161677	946.921	648.246	551.166	332.019	310.009	437.031	299.574	255.228	-0.928498	0.0117145	0.328638	JOSD2	chr19	-	50505998	50511353	1514	protein_coding	Josephin_domain_containing_2
ENSG00000137699	1.95169	31.1446	43.9316	25.9575	4.61713	10.7848	7.18297	5.76673	-1.84397	0.0117273	0.328638	TRIM29	chr11	-	120111275	120185529	10218	protein_coding	tripartite_motif_containing_29
ENSG00000137312	2432.79	1826.7	1876.85	1315.2	947.73	1231.01	1003.35	1142.37	-0.784885	0.0117412	0.328638	FLOT1	chr6	-	30727709	30742733	3186	protein_coding	flotillin_1
ENSG00000141552	1490.82	897.777	919.331	556.613	607.032	593.263	420.639	484.483	-0.87584	0.0117422	0.328638	ANAPC11	chr17	+	81890790	81900991	4027	protein_coding	anaphase_promoting_complex_subunit_11
ENSG00000235426	0	0.00612027	0.00998041	0.811124	0	4.3324	4.10345	6.77342	3.43725	0.0117527	0.328638	RP11-342M3.5	chr10	+	79382328	79409274	511	antisense	NA
ENSG00000258648	0.985611	0.0168118	0.027519	1.60736	6.55104	4.34838	3.08849	3.84391	2.44539	0.0117553	0.328638	UBE2CP1	chr14	-	30683045	30683598	554	processed_pseudogene	ubiquitin_conjugating_enzyme_E2C_pseudogene_1
ENSG00000154229	1061.2	877.758	775.983	1568.49	2277.25	1850.36	1388.08	2147	0.838615	0.0117843	0.328638	PRKCA	chr17	+	66302636	66810743	11152	protein_coding	protein_kinase_C_alpha
ENSG00000117139	525.173	599.266	639.571	772.384	1052.95	1176.79	957.186	1080.72	0.750245	0.0117886	0.328638	KDM5B	chr1	-	202724491	202809470	12092	protein_coding	lysine_(K)-specific_demethylase_5B
ENSG00000177556	909.497	391.005	320.532	219.706	288.659	203.93	187.754	200.336	-1.06289	0.0118095	0.328638	ATOX1	chr5	-	151742316	151772532	5239	protein_coding	antioxidant_1_copper_chaperone
ENSG00000162105	46.3095	20.1818	52.5511	64.3733	145.299	77.0645	85.1639	108.843	1.17847	0.0118143	0.328638	SHANK2	chr11	-	70467856	71252577	18604	protein_coding	SH3_and_multiple_ankyrin_repeat_domains_2
ENSG00000179526	931.145	821.982	736.405	448.925	443.162	482.624	351.9	376.603	-0.828331	0.0118263	0.328638	SHARPIN	chr8	-	144098633	144108124	2783	protein_coding	SHANK_associated_RH_domain_interactor
ENSG00000167705	83.7418	124.746	138.609	129.889	29.7213	44.5112	82.0434	62.6179	-1.12224	0.0118275	0.328638	RILP	chr17	-	1646145	1650077	2103	protein_coding	Rab_interacting_lysosomal_protein
ENSG00000092969	280.803	435.553	164.057	1116.82	1508.27	1083.55	726.371	1333.09	1.21882	0.0118294	0.328638	TGFB2	chr1	+	218346235	218444619	5151	protein_coding	transforming_growth_factor_beta_2
ENSG00000173762	6.89838	1.2109	10.5738	6.08586	0	0.016738	1.02785	2.91932	-2.50241	0.0118452	0.328749	CD7	chr17	-	82314868	82317602	2735	protein_coding	CD7_molecule
ENSG00000222112	0	0.00612027	0.00998041	0.811124	2.77798	1.13292	6.13323	2.8827	3.20994	0.0119168	0.330081	RN7SKP16	chr1	-	33336566	33336864	299	misc_RNA	RNA_7SK_small_nuclear_pseudogene_16
ENSG00000050344	35.4735	15.7141	40.5538	38.2671	74.4781	81.3291	81.0422	53.9154	1.15612	0.011917	0.330081	NFE2L3	chr7	+	26152240	26187125	4249	protein_coding	nuclear_factor_erythroid_2_like_3
ENSG00000239268	0	6.63004	3.64619	7.84206	4.56859	9.84299	46.0906	19.2586	2.10916	0.0119855	0.331409	RP11-384F7.2	chr3	-	117672154	117997592	554	lincRNA	NA
ENSG00000237819	4.92863	4.45531	7.02795	0.579771	0	0.00909246	1.02228	0.967586	-2.79357	0.0120126	0.331409	AC002454.1	chr7	+	92836483	92917187	667	antisense	NA
ENSG00000104904	10023.8	5691.71	5310.22	3753.41	3945.6	3972.9	2739.2	2755.72	-0.885408	0.0120134	0.331409	OAZ1	chr19	+	2269509	2273490	3436	protein_coding	ornithine_decarboxylase_antizyme_1
ENSG00000267257	0.977603	6.53953	1.28419	2.23485	19.6504	9.78265	7.1973	6.71749	1.93218	0.0120183	0.331409	RP11-1151B14.4	chr18	+	58535415	58538552	2553	antisense	NA
ENSG00000144837	0	13.2745	10.7023	10.7703	0	0.0167015	0.00529928	3.90173	-2.9935	0.0120247	0.331409	PLA1A	chr3	+	119597842	119629811	2202	protein_coding	phospholipase_A1_member_A
ENSG00000084093	344.872	240.64	197.403	358.389	586.551	473.996	433.973	532.655	0.827341	0.0120391	0.331477	REST	chr4	+	56907876	56935844	7955	protein_coding	RE1-silencing_transcription_factor
ENSG00000122490	962.672	990.145	703.003	636.918	441.273	543.371	460.64	480.637	-0.773508	0.0120776	0.332206	PQLC1	chr18	-	79902420	79951664	5225	protein_coding	PQ_loop_repeat_containing_1
ENSG00000185022	951.828	567.05	990.999	1189.5	610.766	301.607	595.02	513.388	-0.872245	0.0121064	0.332667	MAFF	chr22	+	38200767	38216511	5615	protein_coding	v-maf_avian_musculoaponeurotic_fibrosarcoma_oncogene_homolog_F
ENSG00000212541	2.78e-17	2.78e-17	2.78e-17	2.78e-17	3.7487	0.0338669	4.09133	1.91698	4.38346	0.0121446	0.332839	RNU6-510P	chr1	+	37991462	37991569	108	snRNA	RNA_U6_small_nuclear_510_pseudogene
ENSG00000179564	2.78e-17	2.78e-17	2.78e-17	2.78e-17	0.896145	1.12264	6.12297	1.9167	4.41071	0.0121471	0.332839	LSMEM2	chr3	+	50279027	50288114	1494	protein_coding	leucine-rich_single-pass_membrane_protein_2
ENSG00000277972	836.576	358.723	399.357	253.346	295.171	267.871	165.191	191.661	-1.00583	0.0121657	0.332839	CISD3	chr17	+	38730235	38735044	2663	protein_coding	CDGSH_iron_sulfur_domain_3
ENSG00000015479	14.7763	22.2017	4.99931	22.3151	36.2841	60.6528	29.7691	39.4844	1.35579	0.0121756	0.332839	MATR3	chr5	+	139293648	139331359	11772	protein_coding	matrin_3
ENSG00000083223	167.495	225.013	193.755	344.018	359.334	372.054	461.658	501.846	0.863721	0.0122067	0.332839	ZCCHC6	chr9	-	86287733	86354454	6707	protein_coding	zinc_finger_CCHC_domain_containing_6
ENSG00000099624	1746.04	735.177	612.212	338.073	464.59	516.22	320.1	304.35	-1.09575	0.0122069	0.332839	ATP5D	chr19	+	1241746	1244826	2250	protein_coding	ATP_synthase_H+_transporting_mitochondrial_F1_complex_delta_subunit
ENSG00000055813	1.97565	0.0219665	1.19775	0.721201	4.62849	4.3747	13.2914	1.89618	2.47401	0.012209	0.332839	CCDC85A	chr2	+	56184123	56386173	3982	protein_coding	coiled-coil_domain_containing_85A
ENSG00000174886	657.257	242.887	228.472	137.957	187.182	155.086	112.865	109.784	-1.16389	0.0122222	0.332839	NDUFA11	chr19	-	5891276	5904006	4839	protein_coding	NADH:ubiquinone_oxidoreductase_subunit_A11
ENSG00000132549	133	339.714	316.818	506.78	550.192	527.163	698.643	757.097	0.965638	0.0122276	0.332839	VPS13B	chr8	+	99013266	99877580	16716	protein_coding	vacuolar_protein_sorting_13_homolog_B_(yeast)
ENSG00000198420	155.688	85.8595	124.358	148.26	242.055	234.289	238.015	247.544	0.901723	0.0122562	0.332839	TCAF1	chr7	-	143851375	143902198	6310	protein_coding	TRPM8_channel-associated_factor_1
ENSG00000114857	529.114	631.56	573.883	867.177	1290.39	897.022	1021.82	1269.52	0.783136	0.012263	0.332839	NKTR	chr3	+	42600614	42648741	17356	protein_coding	natural_killer_cell_triggering_receptor
ENSG00000134825	1079.94	757.413	705.355	471.084	421.737	496.721	338.566	424.772	-0.841197	0.0122767	0.332839	TMEM258	chr11	-	61768501	61792802	3068	protein_coding	transmembrane_protein_258
ENSG00000073711	202.98	129.292	144.762	258.416	338.875	334.074	265.728	436.356	0.90051	0.0122804	0.332839	PPP2R3A	chr3	+	135965673	136147891	7837	protein_coding	protein_phosphatase_2_regulatory_subunit_B''_alpha
ENSG00000165694	0	4.40869	1.28865	5.55289	0	19.4944	25.6182	19.2757	2.46435	0.0122807	0.332839	FRMD7	chrX	-	132076993	132128020	3324	protein_coding	FERM_domain_containing_7
ENSG00000174197	174.39	246.195	269.001	411.25	547.438	441.469	439.101	573.119	0.860991	0.0123158	0.333339	MGA	chr15	+	41621224	41773081	17651	protein_coding	MGA_MAX_dimerization_protein
ENSG00000175334	1411.01	749.658	849.989	509.255	603.33	476.151	372.422	442.103	-0.893657	0.0123245	0.333339	BANF1	chr11	+	66002079	66004149	1645	protein_coding	barrier_to_autointegration_factor_1
ENSG00000270246	0	2.20579	1.22804	2.35965	9.35061	4.38004	6.15923	5.77094	2.04799	0.0123352	0.333339	RP11-701H24.8	chr15	+	25041918	25042428	511	sense_intronic	NA
ENSG00000156873	298.568	198.294	214.005	154.124	129.429	120.384	97.472	102.089	-0.943468	0.0123473	0.333342	PHKG2	chr16	+	30748270	30761176	7509	protein_coding	phosphorylase_kinase_gamma_2_(testis)
ENSG00000226243	3.94712	5.46086	1.27731	0	2.78e-17	2.78e-17	2.78e-17	2.78e-17	-4.46461	0.0123696	0.333619	RPL37AP1	chr20	-	44466564	44466842	279	processed_pseudogene	ribosomal_protein_L37a_pseudogene_1
ENSG00000170577	646.36	1044.81	1851.45	1180.16	468.245	722.327	813.532	505.664	-0.911921	0.0123898	0.333838	SIX2	chr2	-	45005161	45009430	2205	protein_coding	SIX_homeobox_2
ENSG00000067369	223.651	522.391	508.082	798.575	925.399	874.226	933.586	1150.08	0.91918	0.0124288	0.334029	TP53BP1	chr15	-	43403061	43510728	12991	protein_coding	tumor_protein_p53_binding_protein_1
ENSG00000146938	2.78e-17	2.78e-17	2.78e-17	2.78e-17	0.899557	1.11834	4.08854	2.89469	4.25877	0.0124479	0.334029	NLGN4X	chrX	-	5840637	6228863	7441	protein_coding	neuroligin_4_X-linked
ENSG00000161544	332.042	552.453	891.437	315.245	397.636	255.973	220.582	135.772	-1.04893	0.0124578	0.334029	CYGB	chr17	-	76527356	76551175	2949	protein_coding	cytoglobin
ENSG00000270127	10.8224	37.7559	18.0573	34.5449	8.36302	7.62199	10.2566	10.6013	-1.44646	0.0124607	0.334029	RP11-526I2.5	chr15	-	100547765	100550153	2389	lincRNA	NA
ENSG00000168061	459.201	193.863	171.087	114.299	106.138	161.479	63.6296	68.3587	-1.23084	0.0124672	0.334029	SAC3D1	chr11	+	65040901	65044828	1772	protein_coding	SAC3_domain_containing_1
ENSG00000243449	527.185	240.637	240.369	119.621	108.897	194.038	107.733	99.1884	-1.14467	0.0124692	0.334029	C4orf48	chr4	+	2041993	2043970	540	protein_coding	chromosome_4_open_reading_frame_48
ENSG00000196526	1225.75	1166.22	1244.49	1562.21	3566.75	1748.45	2504.25	1537.25	0.847719	0.0124972	0.334456	AFAP1	chr4	-	7758714	7939926	10036	protein_coding	actin_filament_associated_protein_1
ENSG00000130558	34.465	70.2926	142.223	267.264	40.9392	32.5996	73.8312	39.4759	-1.45863	0.0125624	0.335309	OLFM1	chr9	+	135075243	135121179	6302	protein_coding	olfactomedin_1
ENSG00000228057	0.987204	1.09456	0.0195447	0	5.61976	2.20803	4.10309	2.87826	2.62435	0.0125714	0.335309	SEC63P1	chr1	+	97545701	97546958	1258	processed_pseudogene	SEC63_homolog_protein_translocation_regulator_pseudogene_1
ENSG00000147251	53.1925	116.902	75.4256	139.273	172.209	211.489	187.747	209.983	1.01933	0.0125756	0.335309	DOCK11	chrX	+	118495898	118686163	6721	protein_coding	dedicator_of_cytokinesis_11
ENSG00000133027	379.373	212.783	234.335	135.72	164.86	135.544	77.99	77.0268	-1.07779	0.0125774	0.335309	PEMT	chr17	-	17505563	17591708	1720	protein_coding	phosphatidylethanolamine_N-methyltransferase
ENSG00000103404	78.8228	75.7768	70.62	111.696	180.626	181.114	142.612	148.323	0.950529	0.012679	0.337554	USP31	chr16	-	23061406	23149270	12017	protein_coding	ubiquitin_specific_peptidase_31
ENSG00000139514	1627.77	1235.26	1023.41	1296.26	4126.31	2296.14	1470.16	1809.84	0.904546	0.0127063	0.337554	SLC7A1	chr13	-	29509410	29595688	7692	protein_coding	solute_carrier_family_7_(cationic_amino_acid_transporter_y+_system)_member_1
ENSG00000008311	37.4263	49.1013	61.0607	147.262	134.025	148.623	178.507	211.927	1.18636	0.0127231	0.337554	AASS	chr7	-	122075647	122144280	4591	protein_coding	aminoadipate-semialdehyde_synthase
ENSG00000131791	207.901	208.309	203.274	255.212	478.572	364.447	308.814	382.39	0.809784	0.0127271	0.337554	PRKAB2	chr1	-	147155106	147172550	5460	protein_coding	protein_kinase_AMP-activated_beta_2_non-catalytic_subunit
ENSG00000143702	489.734	172.758	190.248	319.33	964.625	515.226	384.741	512.411	1.01919	0.0127285	0.337554	CEP170	chr1	-	243124428	243255348	10939	protein_coding	centrosomal_protein_170kDa
ENSG00000279839	5.92101	0.0576107	9.22974	0	2.78e-17	2.78e-17	2.78e-17	2.78e-17	-4.98342	0.0127405	0.337554	RP11-193J6.1	chr1	+	3205988	3208664	2677	TEC	NA
ENSG00000183778	1.97203	2.20727	1.22975	0.682152	3.67659	5.45498	4.11948	14.51	2.11949	0.0127515	0.337554	B3GALT5	chr21	+	39556442	39673137	14319	protein_coding	Beta-13-galactosyltransferase_5
ENSG00000166710	11617	23611	31089.6	24076.4	7890.15	12096.7	15762.1	12885.8	-0.89423	0.0127609	0.337554	B2M	chr15	+	44711477	44718877	6089	protein_coding	beta-2-microglobulin
ENSG00000107317	132.997	4218.97	3600.43	1828.54	76.2338	515.241	1233.09	792.737	-1.90172	0.0127712	0.337554	PTGDS	chr9	+	136977505	136985435	2378	protein_coding	prostaglandin_D2_synthase
ENSG00000092148	726.175	1008.04	1056.79	1485.18	2075.21	1699.61	1732.77	1881.14	0.788706	0.0127927	0.337612	HECTD1	chr14	-	31100112	31207804	12557	protein_coding	HECT_domain_containing_E3_ubiquitin_protein_ligase_1
ENSG00000234745	8251.13	12467.1	26929.1	8251.83	5523.58	5862.36	11188.6	3747.8	-1.08651	0.0128075	0.337612	HLA-B	chr6	-	31353872	31357188	3012	protein_coding	major_histocompatibility_complex_class_I_B
ENSG00000131116	567.566	396.527	370.623	216.686	215.06	227.756	207.237	183.959	-0.894604	0.0128146	0.337612	ZNF428	chr19	-	43607219	43619874	1803	protein_coding	zinc_finger_protein_428
ENSG00000136231	3.95839	0.0263255	0.0432378	0.701393	5.56134	2.24094	8.20253	11.5942	2.3907	0.0128319	0.337612	IGF2BP3	chr7	-	23310209	23470467	8511	protein_coding	insulin_like_growth_factor_2_mRNA_binding_protein_3
ENSG00000173221	363.569	715.089	965.752	823.52	227.097	301.567	550.884	400.699	-0.95394	0.0128343	0.337612	GLRX	chr5	-	95751319	95823005	6508	protein_coding	glutaredoxin
ENSG00000103316	0	13.3655	13.155	24.0849	0.896097	3.24092	3.07517	2.89108	-2.26987	0.012867	0.337985	CRYM	chr16	-	21238874	21303083	3782	protein_coding	crystallin_mu
ENSG00000103254	717.362	307.459	223.722	141.001	169.452	209.262	125.175	116.524	-1.16266	0.0128764	0.337985	FAM173A	chr16	+	720581	722601	1923	protein_coding	family_with_sequence_similarity_173_member_A
ENSG00000132466	780.378	653.882	765.125	1053.54	1628.34	1264.68	1261.88	1349.45	0.758397	0.0128899	0.337985	ANKRD17	chr4	-	73073376	73258798	12041	protein_coding	ankyrin_repeat_domain_17
ENSG00000033867	747.857	731.85	698.261	1473.11	1684.18	1258.21	1872.29	1749.19	0.84562	0.0128972	0.337985	SLC4A7	chr3	-	27372721	27484420	9616	protein_coding	solute_carrier_family_4_sodium_bicarbonate_cotransporter_member_7
ENSG00000130511	1196.19	1578.23	1295.85	892.021	543.66	991.252	607.352	679.055	-0.81447	0.012941	0.338331	SSBP4	chr19	+	18418864	18434562	2974	protein_coding	single_stranded_DNA_binding_protein_4
ENSG00000171222	1213.95	651.62	598.999	337.342	285.782	546.522	307.783	248.48	-1.01265	0.012941	0.338331	SCAND1	chr20	-	35953617	35959472	1996	protein_coding	SCAN_domain_containing_1
ENSG00000142546	951.851	551.374	496.199	364.138	352.86	344.899	290.342	297.621	-0.877955	0.012947	0.338331	NOSIP	chr19	-	49555711	49590262	4248	protein_coding	nitric_oxide_synthase_interacting_protein
ENSG00000155962	1.95292	24.3975	26.0738	12.8759	1.82704	0.0423024	8.16969	3.85359	-2.18904	0.0129714	0.338342	CLIC2	chrX	-	155276211	155334657	2840	protein_coding	chloride_intracellular_channel_2
ENSG00000131143	3706.82	2572.96	2304.87	1824.69	1401.14	1681.13	1337.8	1580.63	-0.794601	0.0129719	0.338342	COX4I1	chr16	+	85798633	85807044	4792	protein_coding	cytochrome_c_oxidase_subunit_IV_isoform_1
ENSG00000276075	18.7197	22.246	23.8227	11.2643	9.34015	4.38616	9.22274	4.79764	-1.42977	0.0129909	0.33839	CTD-2012K14.8	chr16	-	67517862	67528675	883	antisense	NA
ENSG00000137673	0.976363	4.42626	5.83823	2.19939	0	0.00473905	0.00151071	0.972885	-3.21272	0.0130058	0.33839	MMP7	chr11	-	102520508	102530753	2323	protein_coding	matrix_metallopeptidase_7
ENSG00000125534	1420.84	1944.69	1975.94	946.198	866.752	1175.65	778.678	678.075	-0.845253	0.0130109	0.33839	PPDPF	chr20	+	63520724	63522206	1094	protein_coding	pancreatic_progenitor_cell_differentiation_and_proliferation_factor
ENSG00000172889	155.68	324.915	63.6135	84.5318	43.7075	102.901	52.3325	47.1751	-1.35169	0.0130372	0.33839	EGFL7	chr9	+	136658856	136672678	2553	protein_coding	EGF-like-domain_multiple_7
ENSG00000278002	0.978538	2.24281	1.2713	4.77847	2.78e-17	2.78e-17	2.78e-17	2.78e-17	-4.32034	0.0130577	0.33839	RP11-596C23.2	chr14	+	49863072	49864379	1308	lincRNA	NA
ENSG00000137460	3.92819	4.54823	10.7378	18.7303	13.8811	15.2824	97.35	17.298	1.90892	0.013071	0.33839	FHDC1	chr4	+	152936352	152979696	6593	protein_coding	FH2_domain_containing_1
ENSG00000111671	234.515	134.862	259.254	144.212	113.607	66.2269	116.942	86.6773	-1.00905	0.0130725	0.33839	SPSB2	chr12	-	6870935	6889358	2452	protein_coding	splA/ryanodine_receptor_domain_and_SOCS_box_containing_2
ENSG00000120896	1678.99	3148.69	2578.5	1610.82	1354.61	1299.37	1463.97	981.485	-0.822102	0.0130813	0.33839	SORBS3	chr8	+	22544986	22575788	6097	protein_coding	sorbin_and_SH3_domain_containing_3
ENSG00000211695	0	1.07914	0.0101612	0	1.83408	2.19527	3.07929	4.83531	3.05803	0.0130894	0.33839	TRGV9	chr7	-	38317017	38318861	1735	TR_V_gene	T_cell_receptor_gamma_variable_9
ENSG00000124588	475.907	489.021	769.701	554.53	250.395	388.258	341.629	327.488	-0.807464	0.0130957	0.33839	NQO2	chr6	+	2987987	3028869	11558	protein_coding	NAD(P)H_dehydrogenase_quinone_2
ENSG00000164081	708.454	707.263	683.775	468.845	290.43	424.06	433.952	334.221	-0.792314	0.013147	0.339399	TEX264	chr3	+	51662693	51704323	5688	protein_coding	testis_expressed_264
ENSG00000173113	1603.16	800.899	844.052	585.657	634.044	570.492	422.69	444.023	-0.88798	0.0131765	0.339844	TRMT112	chr11	-	64316460	64318084	1625	protein_coding	tRNA_methyltransferase_11-2_homolog_(S._cerevisiae)
ENSG00000197892	71.9111	129.259	155.423	264.721	165.637	368.75	389.837	391.077	1.08002	0.0132041	0.339944	KIF13B	chr8	-	29067279	29263124	11112	protein_coding	kinesin_family_member_13B
ENSG00000095627	14.8028	1.21903	4.88731	8.43235	41.0534	7.69717	16.4346	36.6344	1.77209	0.0132096	0.339944	TDRD1	chr10	+	114179270	114232304	5256	protein_coding	tudor_domain_containing_1
ENSG00000189079	111.334	133.678	119.622	188.11	269.994	236.468	238.018	274.518	0.880306	0.0132282	0.339944	ARID2	chr12	+	45729665	45908040	12127	protein_coding	AT-rich_interaction_domain_2
ENSG00000129116	3102.82	2227.67	1756.21	1677.3	5012.54	2765.83	4596.08	3273.93	0.836354	0.0132322	0.339944	PALLD	chr4	+	168497066	168928457	10114	protein_coding	palladin_cytoskeletal_associated_protein
ENSG00000179097	1.9758	0.0216205	0.0354507	1.57088	35.7281	0.0702764	3.10344	0.924551	3.2571	0.0132417	0.339944	HTR1F	chr3	+	87990696	87993835	3140	protein_coding	5-hydroxytryptamine_(serotonin)_receptor_1F_G_protein-coupled
ENSG00000084207	7947.7	3224.61	3539.78	2162.23	2671.07	2541.21	1597.37	1708.71	-0.986121	0.0132689	0.340123	GSTP1	chr11	+	67583595	67586660	1915	protein_coding	glutathione_S-transferase_pi_1
ENSG00000172428	1230.71	530.245	534.464	325.891	423.652	369.832	249.314	262.936	-1.00499	0.01328	0.340123	MYEOV2	chr2	-	240126563	240136807	2039	protein_coding	myeloma_overexpressed_2
ENSG00000142494	25.5963	149.223	132.703	215.029	26.9298	41.2516	68.7131	58.77	-1.41533	0.0132968	0.340123	SLC47A1	chr17	+	19495385	19579034	5719	protein_coding	solute_carrier_family_47_(multidrug_and_toxin_extrusion)_member_1
ENSG00000121281	119.208	240.585	254.594	308.024	607.067	586.717	347.801	265.808	0.969702	0.0132978	0.340123	ADCY7	chr16	+	50246137	50318135	8630	protein_coding	adenylate_cyclase_7
ENSG00000241468	1348.96	480.145	499.824	325.124	466.516	308.039	191.871	278.354	-1.0918	0.0133105	0.340136	ATP5J2	chr7	-	99448475	99466331	2275	protein_coding	ATP_synthase_H+_transporting_mitochondrial_Fo_complex_subunit_F2
ENSG00000115020	194.097	274.039	245.171	499.962	596.776	434.982	601.183	608.752	0.884204	0.0133377	0.340319	PIKFYVE	chr2	+	208266267	208358751	10832	protein_coding	phosphoinositide_kinase_FYVE_finger_containing
ENSG00000163946	400.037	413.273	479.374	575.314	860.253	674.666	748.922	861.114	0.751075	0.0133489	0.340319	FAM208A	chr3	-	56620133	56683237	9824	protein_coding	family_with_sequence_similarity_208_member_A
ENSG00000159713	19.6851	76.8838	198.914	37.9094	41.9846	33.5775	16.4353	12.4834	-1.66934	0.0133545	0.340319	TPPP3	chr16	-	67389809	67393535	2618	protein_coding	tubulin_polymerization-promoting_protein_family_member_3
ENSG00000138081	103.442	200.507	182.972	338.777	433.856	328.68	394.979	430.559	0.941912	0.0134014	0.341065	FBXO11	chr2	-	47789316	47905793	7074	protein_coding	F-box_protein_11
ENSG00000111647	187.208	139.323	213.982	284.371	393.817	374.197	326.25	388.174	0.84404	0.0134084	0.341065	UHRF1BP1L	chr12	-	100028455	100142848	6616	protein_coding	UHRF1_binding_protein_1-like
ENSG00000272008	3.94288	7.64319	1.30183	0.601526	9.277	17.2938	13.3344	8.64835	1.82721	0.0134288	0.341267	RP11-393I2.4	chr6	-	87151159	87155285	4127	antisense	NA
ENSG00000140044	775.434	2521.65	2824.64	2043.33	819.235	1139.92	1264.94	1023.88	-0.942557	0.013441	0.341267	JDP2	chr14	+	75427716	75474111	6235	protein_coding	Jun_dimerization_protein_2
ENSG00000119630	645.448	223.934	128.148	75.2721	119.212	156.039	31.8386	61.6152	-1.53946	0.0135719	0.344053	PGF	chr14	-	74941834	74955784	5962	protein_coding	placental_growth_factor
ENSG00000145861	39.4185	6.83678	52.3453	32.8259	10.2286	17.2694	9.2417	6.71758	-1.5877	0.0135755	0.344053	C1QTNF2	chr5	-	160347751	160370641	2414	protein_coding	C1q_and_tumor_necrosis_factor_related_protein_2
ENSG00000176597	1.96521	1.1735	0.0845846	8.05969	18.6979	10.8599	7.1986	8.65129	1.91976	0.0136051	0.344489	B3GNT5	chr3	+	183253244	183298504	8140	protein_coding	UDP-GlcNAc:betaGal_beta-13-N-acetylglucosaminyltransferase_5
ENSG00000091490	504.494	397.667	451.866	361.964	1203.88	700.687	710.966	478.679	0.850646	0.0136365	0.34474	SEL1L3	chr4	-	25747427	25863760	7489	protein_coding	sel-1_suppressor_of_lin-12-like_3_(C._elegans)
ENSG00000144369	119.215	155.951	159.009	201.037	220.598	211.564	395.983	370.854	0.915339	0.0136498	0.34474	FAM171B	chr2	+	186693971	186765965	5826	protein_coding	family_with_sequence_similarity_171_member_B
ENSG00000160218	93.5881	190.495	200.861	337.249	423.61	407.816	350.872	408.399	0.950506	0.0136633	0.34474	TRAPPC10	chr21	+	44012319	44106552	11941	protein_coding	trafficking_protein_particle_complex_10
ENSG00000162817	10.8192	13.507	78.3767	45.9415	9.28436	5.49428	19.4588	10.5887	-1.71834	0.0136648	0.34474	C1orf115	chr1	+	220689845	220699157	3413	protein_coding	chromosome_1_open_reading_frame_115
ENSG00000164405	1427.78	546.961	467.585	374.029	423.638	382.854	291.372	290.871	-1.01976	0.0137066	0.345481	UQCRQ	chr5	+	132866560	132868031	1472	protein_coding	ubiquinol-cytochrome_c_reductase_complex_III_subunit_VII
ENSG00000135525	8.87581	2.31578	4.85306	8.5117	9.24441	10.9146	29.7203	24.1	1.56055	0.0137277	0.345699	MAP7	chr6	-	136342281	136550819	5447	protein_coding	microtubule_associated_protein_7
ENSG00000167528	113.31	95.8502	119.558	146.781	255.115	220.184	185.702	220.572	0.888806	0.0137425	0.345756	ZNF641	chr12	-	48337180	48351414	8474	protein_coding	zinc_finger_protein_641
ENSG00000137558	0	2.17906	0.0357425	1.56961	1.80551	9.68922	9.21413	2.86481	2.45724	0.0137711	0.346164	PI15	chr8	+	74824537	74855029	7156	protein_coding	peptidase_inhibitor_15
ENSG00000272182	3.94903	1.15839	3.51949	0.640075	2.78e-17	2.78e-17	2.78e-17	2.78e-17	-4.28255	0.0138087	0.346681	RP11-802O23.3	chr3	+	58428255	58428815	561	antisense	NA
ENSG00000147548	383.282	485.665	517.656	749.586	939.376	848.19	874.084	998.852	0.776326	0.0138167	0.346681	WHSC1L1	chr8	-	38269697	38382272	15252	protein_coding	Wolf-Hirschhorn_syndrome_candidate_1-like_1
ENSG00000169252	46.3225	10.1706	45.2825	31.2679	19.628	7.64901	10.2679	10.5844	-1.45558	0.013888	0.348047	ADRB2	chr5	+	148825245	148828687	3443	protein_coding	adrenoceptor_beta_2
ENSG00000100731	362.588	545.787	461.53	819.924	947.748	876.393	892.552	1134.67	0.813789	0.0139039	0.348047	PCNX	chr14	+	70907405	71115382	16715	protein_coding	pecanex_homolog_(Drosophila)
ENSG00000226833	0	4.47561	11.6013	3.73499	0.9384	1.07115	0.00289564	0	-3.0263	0.0139088	0.348047	AC097724.3	chr2	-	28708953	28736205	1438	antisense	NA
ENSG00000165233	624.721	347.555	316.895	269.456	198.289	257.01	218.519	160.833	-0.900845	0.0139473	0.348199	CARD19	chr9	+	93096218	93113283	3081	protein_coding	caspase_recruitment_domain_family_member_19
ENSG00000103145	230.549	692.677	634.627	355.8	121.882	278.714	318.012	224.42	-1.0204	0.0139517	0.348199	HCFC1R1	chr16	-	3022620	3024286	1433	protein_coding	host_cell_factor_C1_regulator_1_(XPO1_dependent)
ENSG00000018189	129.06	274.018	341.802	376.013	332.3	556.407	723.248	549.027	0.946429	0.0139526	0.348199	RUFY3	chr4	+	70704204	70807315	8070	protein_coding	RUN_and_FYVE_domain_containing_3
ENSG00000135114	11.8051	4.61199	104.26	24.2643	1.79423	10.8087	13.3116	6.73003	-2.13781	0.0139731	0.348397	OASL	chr12	-	121019111	121039242	3517	protein_coding	2'-5'-oligoadenylate_synthetase-like
ENSG00000167136	236.494	168.193	169.755	86.0521	71.6644	105.149	73.8726	69.3366	-1.04379	0.0139865	0.34842	ENDOG	chr9	+	128818474	128822677	1172	protein_coding	endonuclease_G
ENSG00000243789	2.78e-17	2.78e-17	2.78e-17	2.78e-17	4.71421	2.17811	1.03671	0.947014	4.24363	0.0140598	0.349931	JMJD7	chr15	+	41828085	41837581	1971	protein_coding	jumonji_domain_containing_7
ENSG00000187091	335.984	617.024	680.076	485.752	337.968	311.284	272.901	284.138	-0.811898	0.0140988	0.350138	PLCD1	chr3	-	38007496	38029762	4314	protein_coding	phospholipase_C_delta_1
ENSG00000163960	396.099	378.741	394.542	519.551	704.758	591.156	670.954	890.024	0.757704	0.0141042	0.350138	UBXN7	chr3	-	196347662	196432474	11291	protein_coding	UBX_domain_protein_7
ENSG00000166140	293.632	265.092	259.421	208.41	139.64	136.678	156.961	139.66	-0.840359	0.0141163	0.350138	ZFYVE19	chr15	+	40807086	40815084	4779	protein_coding	zinc_finger_FYVE_domain_containing_19
ENSG00000250479	277.894	163.723	117.275	52.377	70.7636	72.6538	71.8101	46.2073	-1.22331	0.0141187	0.350138	CHCHD10	chr22	-	23765834	23768443	1360	protein_coding	coiled-coil-helix-coiled-coil-helix_domain_containing_10
ENSG00000159905	2.94159	10.0254	6.09752	18.7326	19.5092	21.7297	27.6992	36.6305	1.45939	0.0141532	0.350429	ZNF221	chr19	+	43951223	43967709	2717	protein_coding	zinc_finger_protein_221
ENSG00000233560	0	0.00612027	0.00998041	0.811124	1.83357	5.36538	3.07954	1.91202	3.1145	0.0141658	0.350429	KRT8P39	chr12	+	68705634	68707066	1433	processed_pseudogene	keratin_8_pseudogene_39
ENSG00000153922	269.985	169.384	191.37	302.652	470.173	367.713	377.544	431.518	0.817563	0.0141683	0.350429	CHD1	chr5	-	98853985	98928957	10437	protein_coding	chromodomain_helicase_DNA_binding_protein_1
ENSG00000112531	790.225	898.898	983.868	1317.09	1501.68	1741.89	1610.69	1847.44	0.747752	0.0141881	0.350605	QKI	chr6	+	163414000	163578596	17368	protein_coding	QKI_KH_domain_containing_RNA_binding
ENSG00000130522	2771.71	6428.97	6672.81	5105.66	1537.01	2883.98	4449.34	1896.53	-0.962338	0.0142391	0.351202	JUND	chr19	-	18279760	18281622	1863	protein_coding	jun_D_proto-oncogene
ENSG00000138769	0.987271	0.0117668	0.0192266	0.774958	0	4.35957	12.2607	3.8393	3.11698	0.0142394	0.351202	CDKL2	chr4	-	75578005	75630716	3781	protein_coding	cyclin-dependent_kinase-like_2_(CDC2-related_kinase)
ENSG00000167799	120.243	66.8248	40.8099	25.674	39.1948	22.7926	17.4564	16.3488	-1.39833	0.0142502	0.351202	NUDT8	chr11	-	67627938	67629930	1475	protein_coding	nudix_hydrolase_8
ENSG00000166860	36.4495	42.354	46.6302	57.4125	105.221	90.0346	74.905	98.25	1.00717	0.0142756	0.351515	ZBTB39	chr12	-	56998834	57006446	6170	protein_coding	zinc_finger_and_BTB_domain_containing_39
ENSG00000181781	4.92015	8.86747	7.17163	6.05791	1.85885	1.10858	3.06685	0.95108	-1.87344	0.014403	0.354336	ODF3L2	chr19	-	463346	474983	1718	protein_coding	outer_dense_fiber_of_sperm_tails_3-like_2
ENSG00000115648	217.805	75.8089	21.8066	76.2466	223.417	267.89	161.091	341.008	1.34075	0.0144428	0.354489	MLPH	chr2	+	237485428	237555318	7514	protein_coding	melanophilin
ENSG00000163681	295.594	289.64	302.504	437.874	639.613	530.396	584.771	506.635	0.769471	0.0144483	0.354489	SLMAP	chr3	+	57755450	57929168	14147	protein_coding	sarcolemma_associated_protein
ENSG00000102595	383.298	285.186	320.405	324.617	782.102	498.954	463.727	523.012	0.787665	0.014465	0.354489	UGGT2	chr13	-	95801580	96053482	8439	protein_coding	UDP-glucose_glycoprotein_glucosyltransferase_2
ENSG00000176105	392.164	294.105	266.709	449.306	592.106	591.125	535.536	692.557	0.780807	0.0144653	0.354489	YES1	chr18	-	721588	812546	5100	protein_coding	YES_proto-oncogene_1_Src_family_tyrosine_kinase
ENSG00000135378	5.91663	0.0646838	2.49234	8.6826	13.9437	5.51487	24.5951	19.2766	1.83425	0.0144731	0.354489	PRRG4	chr11	+	32829943	32858123	5530	protein_coding	proline_rich_Gla_(G-carboxyglutamic_acid)_4_(transmembrane)
ENSG00000257093	76.8485	81.3532	73.0349	141.609	138.674	203.89	188.768	201.316	0.970569	0.0145168	0.355186	KIAA1147	chr7	-	141656728	141702153	7356	protein_coding	KIAA1147
ENSG00000197019	914.428	291.923	325.299	245.71	262.575	249.434	173.393	173.358	-1.04897	0.014545	0.355186	SERTAD1	chr19	-	40421592	40426025	2114	protein_coding	SERTA_domain_containing_1
ENSG00000169515	106.407	168.135	139.875	135.942	304.46	356.763	187.761	192.616	0.920055	0.0145504	0.355186	CCDC8	chr19	-	46410372	46413584	3213	protein_coding	coiled-coil_domain_containing_8
ENSG00000178980	1465.2	1011.36	902.611	554.316	820.313	511.946	397.045	339.017	-0.926912	0.0145551	0.355186	SEPW1	chr19	+	47778572	47784686	5261	protein_coding	selenoprotein_W_1
ENSG00000128298	202.033	96.9177	56.3822	39.4144	56.8795	49.8249	18.4932	19.2273	-1.44722	0.0145685	0.355186	BAIAP2L2	chr22	-	38084889	38110670	2146	protein_coding	BAI1-associated_protein_2-like_2
ENSG00000183648	570.536	265.145	255.929	173.141	189.023	177.855	105.69	153.145	-1.0144	0.0145784	0.355186	NDUFB1	chr14	-	92116122	92121917	2263	protein_coding	NADH:ubiquinone_oxidoreductase_subunit_B1
ENSG00000197747	4470.43	5800.81	6128.94	4673.26	3755.68	3192.02	2631.48	3127.53	-0.72975	0.0146133	0.355723	S100A10	chr1	-	151982915	151994390	1543	protein_coding	S100_calcium_binding_protein_A10
ENSG00000124198	352.739	432.188	393.376	625.829	827.665	667.071	751.998	829.326	0.768938	0.0146271	0.355747	ARFGEF2	chr20	+	48921890	49036693	8945	protein_coding	ADP_ribosylation_factor_guanine_nucleotide_exchange_factor_2
ENSG00000173273	274.894	378.737	414.834	593.008	654.469	607.424	800.208	852.452	0.810027	0.0146547	0.356105	TNKS	chr8	+	9555914	9782346	14186	protein_coding	tankyrase_TRF1-interacting_ankyrin-related_ADP-ribose_polymerase
ENSG00000183801	16.7294	588.054	760.028	598.987	29.6878	104.176	286.154	124.243	-1.85034	0.0146755	0.356297	OLFML1	chr11	+	7485388	7511377	3436	protein_coding	olfactomedin_like_1
ENSG00000172725	1755.86	1667.38	1544.51	1047.84	784.806	1036.86	963.33	772.478	-0.75769	0.0146983	0.35654	CORO1B	chr11	-	67435510	67443821	5327	protein_coding	coronin_actin_binding_protein_1B
ENSG00000120306	380.343	338.598	289.358	271.831	182.472	227.719	167.231	143.497	-0.828136	0.0147232	0.356832	CYSTM1	chr5	+	140174642	140282052	2185	protein_coding	cysteine-rich_transmembrane_module_containing_1
ENSG00000183723	113.295	293.994	209.276	337.867	302.515	444.704	590.909	493.166	0.939096	0.0147781	0.357139	CMTM4	chr16	-	66614750	66696707	8117	protein_coding	CKLF-like_MARVEL_transmembrane_domain_containing_4
ENSG00000095585	0	5.50885	4.72777	3.8242	0	0.00475242	1.01864	0	-3.27605	0.0147831	0.357139	BLNK	chr10	-	96191702	96271587	3655	protein_coding	B-cell_linker
ENSG00000126456	1059.25	604.84	584.635	359.525	450.648	346.001	324.196	282.2	-0.893977	0.0147967	0.357139	IRF3	chr19	-	49659569	49665875	3794	protein_coding	interferon_regulatory_factor_3
ENSG00000269821	110.372	70.202	47.9904	76.3674	169.446	170.278	86.2049	212.897	1.06454	0.0147996	0.357139	KCNQ1OT1	chr11	-	2608328	2699994	91667	antisense	KCNQ1_opposite_strand/antisense_transcript_1_(non-protein_coding)
ENSG00000092010	891.721	825.38	1116.43	752.298	430.083	563.995	555.019	596.233	-0.740784	0.0148003	0.357139	PSME1	chr14	+	24136158	24138967	1781	protein_coding	proteasome_activator_subunit_1
ENSG00000175455	349.793	289.638	264.299	410.329	570.696	424.142	544.765	747.476	0.798518	0.0148373	0.357543	CCDC14	chr3	-	123897305	123961408	11423	protein_coding	coiled-coil_domain_containing_14
ENSG00000255015	2.96018	1.15049	1.25273	2.30292	2.78e-17	2.78e-17	2.78e-17	2.78e-17	-4.06157	0.0148428	0.357543	RP11-716H6.1	chr11	-	122294938	122301763	507	lincRNA	NA
ENSG00000178449	299.564	170.443	161.453	95.2191	99.6335	98.6817	79.0036	74.1506	-1.04634	0.014888	0.358321	COX14	chr12	+	50111979	50120457	1073	protein_coding	COX14_cytochrome_c_oxidase_assembly_factor
ENSG00000004776	535.996	4815.84	2380.1	1260.13	684.238	1597.47	849.463	500.828	-1.30777	0.0149549	0.358815	HSPB6	chr19	-	35754568	35758079	1722	protein_coding	heat_shock_protein_family_B_(small)_member_6
ENSG00000121743	4.92095	4.50778	4.85863	10.9346	14.8661	9.83614	32.7868	15.3974	1.49962	0.0149564	0.358815	GJA3	chr13	-	20138255	20161049	5211	protein_coding	gap_junction_protein_alpha_3
ENSG00000110665	0	17.6397	9.56243	9.15177	6.42122	39.0313	50.2456	44.327	1.93173	0.0149595	0.358815	C11orf21	chr11	-	2295645	2303049	4199	protein_coding	chromosome_11_open_reading_frame_21
ENSG00000178226	10.8474	3.42921	11.7996	4.42783	2.81598	0.0261522	2.05114	1.92578	-2.06184	0.0149604	0.358815	PRSS36	chr16	-	31138925	31150094	3685	protein_coding	protease_serine_36
ENSG00000130770	1229.72	486.825	573.891	367.928	414.326	402.361	269.831	282.201	-0.957366	0.0150045	0.359564	ATPIF1	chr1	+	28236109	28246906	2225	protein_coding	ATPase_inhibitory_factor_1
ENSG00000143554	64.0235	587.907	407.583	351.357	81.8552	174.59	170.294	161.825	-1.26062	0.0150267	0.359784	SLC27A3	chr1	+	153774354	153780157	5470	protein_coding	solute_carrier_family_27_(fatty_acid_transporter)_member_3
ENSG00000112667	737.044	543.533	428.05	284.675	302.591	345.936	229.816	196.468	-0.890599	0.015052	0.360078	DNPH1	chr6	-	43225629	43229484	1250	protein_coding	2'-deoxynucleoside_5'-phosphate_N-hydrolase_1
ENSG00000164151	234.498	296.306	265.479	467.767	653.587	545.571	469.88	549.024	0.809924	0.0150743	0.360279	ICE1	chr5	+	5420664	5490234	8678	protein_coding	interactor_of_little_elongation_complex_ELL_subunit_1
ENSG00000108684	1.96705	0.0451262	5.76481	2.25362	2.78e-17	2.78e-17	2.78e-17	2.78e-17	-4.4145	0.0151083	0.360279	ASIC2	chr17	-	33013087	34174964	5597	protein_coding	acid_sensing_ion_channel_subunit_2
ENSG00000148948	2.93825	48.5051	0.183457	12.8775	2.78815	2.19014	3.07724	2.88818	-2.51341	0.0151103	0.360279	LRRC4C	chr11	-	40114203	41459773	5356	protein_coding	leucine_rich_repeat_containing_4C
ENSG00000272086	39.4239	17.9151	38.1328	20.4647	7.40079	13.0074	14.3549	12.5225	-1.28489	0.0151172	0.360279	CTD-2186M15.3	chr5	+	32174471	32175272	802	lincRNA	NA
ENSG00000140365	871.06	398.814	428.047	280.854	314.715	304.739	241.095	149.26	-0.970115	0.0151253	0.360279	COMMD4	chr15	+	75335891	75343224	6779	protein_coding	COMM_domain_containing_4
ENSG00000110446	37.42	458.9	811.282	482.027	33.4119	173.508	207.21	176.282	-1.59916	0.0151929	0.361277	SLC15A3	chr11	-	60937083	60952530	6119	protein_coding	solute_carrier_family_15_(oligopeptide_transporter)_member_3
ENSG00000198707	97.5367	125.894	131.533	192.722	332.41	169.274	261.61	278.37	0.925863	0.0152007	0.361277	CEP290	chr12	-	88049014	88142216	10388	protein_coding	centrosomal_protein_290kDa
ENSG00000078596	9.84082	10.1178	15.5982	34.0779	0.873509	7.55145	4.11272	8.6985	-1.6971	0.0152063	0.361277	ITM2A	chrX	-	79360384	79367667	2051	protein_coding	integral_membrane_protein_2A
ENSG00000262118	2.78e-17	2.78e-17	2.78e-17	2.78e-17	0.89949	1.11842	5.10391	1.91934	4.2639	0.0152595	0.361675	MTCO1P28	chr16	-	3367719	3369246	1528	processed_pseudogene	MT-CO1_pseudogene_28
ENSG00000228060	2.78e-17	2.78e-17	2.78e-17	2.78e-17	0.89949	1.11842	5.10391	1.91934	4.2639	0.0152625	0.361675	RP11-69E11.8	chr1	+	39565160	39573203	551	antisense	NA
ENSG00000235772	2.78e-17	2.78e-17	2.78e-17	2.78e-17	0.89949	1.11842	5.10391	1.91934	4.2639	0.0152641	0.361675	AP001625.6	chr21	-	42560374	42561934	575	antisense	NA
ENSG00000196139	80.7815	144.808	230.435	125.177	25.0515	52.0951	117.919	47.1761	-1.26092	0.0152752	0.361675	AKR1C3	chr10	+	5035354	5107686	4532	protein_coding	aldo-keto_reductase_family_1_member_C3
ENSG00000101000	390.192	438.8	347.911	282.485	218.785	218.008	207.238	202.267	-0.785271	0.0152894	0.3617	PROCR	chr20	+	35172073	35216240	1696	protein_coding	protein_C_receptor
ENSG00000251414	0.987271	0.0117668	0.0192266	0.774958	0.881274	7.51261	3.08625	4.8209	2.78664	0.015346	0.361791	RP11-843P14.1	chr5	+	176354206	176356168	528	antisense	NA
ENSG00000178385	7.8631	21.2469	33.4636	63.1942	87.518	45.641	100.528	96.3326	1.38629	0.0153465	0.361791	PLEKHM3	chr2	-	207828303	208025560	4656	protein_coding	pleckstrin_homology_domain_containing_M3
ENSG00000131459	344.853	481.197	492.548	696.101	876.063	1181.07	684.3	782.111	0.805766	0.0153492	0.361791	GFPT2	chr5	-	180300690	180353387	4780	protein_coding	glutamine-fructose-6-phosphate_transaminase_2
ENSG00000272338	5.90371	11.0992	14.1605	4.39585	3.75678	0.0314364	3.07238	1.91964	-1.93481	0.0153704	0.361791	RP11-722E23.2	chr8	-	33360839	33361415	577	lincRNA	NA
ENSG00000115286	496.618	378.702	371.791	218.995	178.729	263.498	195.953	159.872	-0.876868	0.0153911	0.361791	NDUFS7	chr19	+	1383527	1395589	7533	protein_coding	NADH:ubiquinone_oxidoreductase_core_subunit_S7
ENSG00000166780	585.28	475.691	954.941	633.201	452.496	263.627	383.692	400.698	-0.819339	0.0154047	0.361791	C16orf45	chr16	+	15434295	15625028	3688	protein_coding	chromosome_16_open_reading_frame_45
ENSG00000170430	403.999	345.241	271.41	135.679	143.364	197.333	129.275	118.455	-0.973623	0.0154168	0.361791	MGMT	chr10	+	129467184	129768007	3557	protein_coding	O-6-methylguanine-DNA_methyltransferase
ENSG00000105755	432.586	262.864	180.659	141.063	126.61	153.977	114.91	111.719	-1.00313	0.0154179	0.361791	ETHE1	chr19	-	43506719	43527244	1604	protein_coding	ethylmalonic_encephalopathy_1
ENSG00000177156	4377.83	3045.25	3971.18	2334.18	2471.84	2196.32	1809.72	1420.7	-0.797394	0.0154391	0.361791	TALDO1	chr11	+	747329	765024	3005	protein_coding	transaldolase_1
ENSG00000106086	104.439	110.306	133.862	142.152	203.868	250.527	192.882	245.624	0.862248	0.0154411	0.361791	PLEKHA8	chr7	+	30027404	30130483	10572	protein_coding	pleckstrin_homology_domain_containing_A8
ENSG00000254615	106.436	46.865	63.3986	51.0339	39.1402	24.9848	30.7791	26.9577	-1.13136	0.0154412	0.361791	RP11-395G23.3	chr8	+	106270144	106272899	1419	lincRNA	NA
ENSG00000148158	210.854	241.721	212.875	336.292	396.586	430.598	400.113	495.1	0.780408	0.0154498	0.361791	SNX30	chr9	+	112750838	112881671	11578	protein_coding	sorting_nexin_family_member_30
ENSG00000039319	283.772	231.747	238.003	441.029	549.29	389.435	570.405	601.052	0.819359	0.0155139	0.362524	ZFYVE16	chr5	+	80408013	80479350	11461	protein_coding	zinc_finger_FYVE_domain_containing_16
ENSG00000147123	1322.34	570.349	618.128	392.366	433.867	478.262	283.169	307.244	-0.949943	0.0155251	0.362524	NDUFB11	chrX	-	47142216	47145504	1418	protein_coding	NADH:ubiquinone_oxidoreductase_subunit_B11
ENSG00000259366	0.97287	2.30968	3.68351	15.1077	24.2412	18.4489	11.3057	21.1968	1.73235	0.015528	0.362524	CTD-2647L4.4	chr8	+	29055935	29056685	552	sense_intronic	NA
ENSG00000068137	853.299	827.558	759.117	582.682	386.336	579.124	450.378	366	-0.7623	0.0155334	0.362524	PLEKHH3	chr17	-	42667914	42676994	4803	protein_coding	pleckstrin_homology_MyTH4_and_FERM_domain_containing_H3
ENSG00000165650	365.552	337.55	380.204	569.296	898.456	606.335	670.953	657.861	0.777013	0.0155661	0.362715	PDZD8	chr10	-	117277274	117375467	9881	protein_coding	PDZ_domain_containing_8
ENSG00000279476	5.92064	3.36157	2.46747	2.98955	0	0.00911596	2.03421	0	-2.60904	0.0155677	0.362715	RP11-391L3.3	chr16	+	81517824	81520617	2794	TEC	NA
ENSG00000086758	1192.23	2357.98	2358.59	3142.78	5044.19	3696.38	3517.87	3830.67	0.829753	0.0155882	0.362887	HUWE1	chrX	-	53532096	53686729	17380	protein_coding	HECT_UBA_and_WWE_domain_containing_1_E3_ubiquitin_protein_ligase
ENSG00000214198	0.987271	0.0117668	0.0192266	0.774958	2.76118	10.6908	2.06711	1.90346	2.88691	0.015633	0.36314	TTC41P	chr12	-	103843749	103930211	6339	unitary_pseudogene	tetratricopeptide_repeat_domain_41_pseudogene
ENSG00000058063	431.569	461.153	474.622	598.221	904.014	840.574	715.072	785.008	0.722587	0.0156337	0.36314	ATP11B	chr3	+	182793500	182921635	9196	protein_coding	ATPase_class_VI_type_11B
ENSG00000174547	497.613	301.866	265.473	180.795	181.559	197.362	128.254	144.468	-0.934066	0.0156392	0.36314	MRPL11	chr11	-	66435075	66466738	2539	protein_coding	mitochondrial_ribosomal_protein_L11
ENSG00000279561	0	1.07914	0.0101612	0	2.78815	2.19014	3.07724	2.88818	2.94098	0.0156557	0.36314	RP11-4L24.4	chr9	-	41269916	41273997	4082	TEC	NA
ENSG00000178982	1934.23	1024.76	894.301	658.975	728.999	660.521	535.537	539.382	-0.872368	0.0156785	0.36314	EIF3K	chr19	+	38619082	38636955	2798	protein_coding	eukaryotic_translation_initiation_factor_3_subunit_K
ENSG00000258904	0	1.07914	0.0101612	0	0.890425	3.25485	3.0794	4.83508	3.06441	0.0156878	0.36314	RP11-638I2.2	chr14	+	100263781	100265405	533	sense_intronic	NA
ENSG00000148848	3223	5044.5	4129.08	5093.55	8520.52	10098.8	6002.64	5537.46	0.786022	0.0156908	0.36314	ADAM12	chr10	-	126012381	126388455	9860	protein_coding	ADAM_metallopeptidase_domain_12
ENSG00000095713	0	2.36409	27.2553	36.5027	2.80054	0.0315582	5.1037	0.946964	-2.81751	0.015712	0.36333	CRTAC1	chr10	-	97865000	98030828	3553	protein_coding	cartilage_acidic_protein_1
ENSG00000071537	1340.04	1444.69	1562.49	2375.11	3358.14	2741.92	2601.72	2679.64	0.759407	0.0157437	0.363758	SEL1L	chr14	-	81471549	81533861	9559	protein_coding	sel-1_suppressor_of_lin-12-like_(C._elegans)
ENSG00000113712	717.311	892.187	799.813	1155.9	1734.47	1658.36	1295.74	1289.72	0.745368	0.0157731	0.364029	CSNK1A1	chr5	-	149492197	149551552	7745	protein_coding	casein_kinase_1_alpha_1
ENSG00000204392	443.426	223.922	222.426	126.525	164.838	120.406	103.63	108.828	-1.02859	0.0158042	0.364029	LSM2	chr6	-	31797396	31806984	1077	protein_coding	LSM2_homolog_U6_small_nuclear_RNA_and_mRNA_degradation_associated
ENSG00000180357	256.177	337.49	290.558	416.459	696.426	496.782	488.345	544.207	0.774271	0.0158268	0.364029	ZNF609	chr15	+	64460742	64686068	12112	protein_coding	zinc_finger_protein_609
ENSG00000002330	468.041	364.23	384.915	226.648	179.666	275.403	196.976	115.549	-0.911057	0.0158464	0.364029	BAD	chr11	-	64269830	64284704	1708	protein_coding	BCL2_associated_agonist_of_cell_death
ENSG00000130489	273.95	133.707	143.506	72.2795	92.2123	79.162	57.4648	56.8092	-1.12394	0.0158535	0.364029	SCO2	chr22	-	50523568	50526439	1361	protein_coding	SCO2_cytochrome_c_oxidase_assembly_protein
ENSG00000273691	1.96927	1.15167	3.49726	1.46649	2.78e-17	2.78e-17	2.78e-17	2.78e-17	-4.0977	0.0158591	0.364029	RP11-617F23.2	chr15	+	90024955	90026003	1049	sense_intronic	NA
ENSG00000225766	1.96927	1.15167	3.49726	1.46649	2.78e-17	2.78e-17	2.78e-17	2.78e-17	-4.09771	0.0158618	0.364029	DHRS4L1	chr14	+	24036453	24051028	1373	transcribed_unprocessed_pseudogene	dehydrogenase/reductase_(SDR_family)_member_4_like_1
ENSG00000217702	1.96927	1.15167	3.49726	1.46649	2.78e-17	2.78e-17	2.78e-17	2.78e-17	-4.09771	0.0158627	0.364029	RP11-287D1.4	chr2	+	74130583	74135395	1264	lincRNA	NA
ENSG00000100815	335.008	308.583	333.585	482.943	731.79	535.835	513.996	715.674	0.773403	0.0158736	0.364029	TRIP11	chr14	-	91965991	92040896	10372	protein_coding	thyroid_hormone_receptor_interactor_11
ENSG00000179766	0.979738	3.29778	2.38308	1.4662	2.78e-17	2.78e-17	2.78e-17	2.78e-17	-4.10098	0.0159447	0.365181	ATP8B5P	chr9	+	35406755	35483035	6167	transcribed_unprocessed_pseudogene	ATPase_class_I_type_8B_member_5_pseudogene
ENSG00000104863	161.62	102.459	71.849	42.4883	49.3728	55.249	30.7926	25.9765	-1.22646	0.0159502	0.365181	LIN7B	chr19	+	49114324	49118460	1753	protein_coding	lin-7_homolog_B_(C._elegans)
ENSG00000072274	2188.43	1169.58	960.106	1484.95	3249.23	2741.89	1924.63	2378.15	0.826695	0.0159882	0.365218	TFRC	chr3	-	196027183	196082189	7887	protein_coding	transferrin_receptor
ENSG00000101460	320.219	631.463	583.29	410.852	192.664	348.107	289.306	257.169	-0.839269	0.0159886	0.365218	MAP1LC3A	chr20	+	34546854	34560345	1762	protein_coding	microtubule_associated_protein_1_light_chain_3_alpha
ENSG00000088986	3466.41	1724.26	1759.77	1286.13	1367.67	1270.06	895.638	1003.65	-0.860184	0.0160012	0.365218	DYNLL1	chr12	+	120469850	120498493	2957	protein_coding	dynein_light_chain_LC8-type_1
ENSG00000168003	6448	5287.38	6303.49	4125.49	4463.27	3257.1	2709.45	2587.15	-0.767763	0.0160084	0.365218	SLC3A2	chr11	+	62856102	62888875	5178	protein_coding	solute_carrier_family_3_(amino_acid_transporter_heavy_chain)_member_2
ENSG00000171552	1213.94	877.708	851.182	566.577	569.785	501.103	519.114	459.438	-0.775584	0.0160235	0.365218	BCL2L1	chr20	-	31664452	31723989	3314	protein_coding	BCL2-like_1
ENSG00000205710	30.5512	15.6829	28.6438	24.4156	53.0631	56.3921	46.1752	53.939	1.07329	0.0160421	0.365218	C17orf107	chr17	+	4899418	4902932	3408	protein_coding	chromosome_17_open_reading_frame_107
ENSG00000162302	1401.15	1091.56	1133.27	735.406	783.939	742.927	476.041	508.554	-0.795937	0.016062	0.365218	RPS6KA4	chr11	+	64359148	64372215	3807	protein_coding	ribosomal_protein_S6_kinase_90kDa_polypeptide_4
ENSG00000174912	0	1.0942	0.0193185	0.774627	3.72276	4.32523	2.06349	3.85356	2.55914	0.016067	0.365218	METTL15P1	chr3	-	156713884	156714928	1045	processed_pseudogene	methyltransferase_like_15_pseudogene_1
ENSG00000107104	342.876	639.389	951.448	1068.13	355.615	377.467	467.809	424.776	-0.884781	0.0160703	0.365218	KANK1	chr9	+	470291	746106	11908	protein_coding	KN_motif_and_ankyrin_repeat_domains_1
ENSG00000275393	0	4.39833	1.28109	4.74219	2.78e-17	2.78e-17	2.78e-17	2.78e-17	-4.46127	0.016115	0.365933	RP11-568J23.8	chr16	-	85697335	85697868	534	sense_intronic	NA
ENSG00000083857	2113.51	4209.17	4290.42	5904.19	8730	6291.88	7460.45	6845.51	0.828236	0.0161515	0.36613	FAT1	chr4	-	186587783	186726722	16177	protein_coding	FAT_atypical_cadherin_1
ENSG00000164897	1032.65	607.067	619.279	357.995	379.855	468.488	299.578	262.931	-0.891002	0.0161634	0.36613	TMUB1	chr7	-	151081080	151083546	2005	protein_coding	transmembrane_and_ubiquitin-like_domain_containing_1
ENSG00000104957	446.358	448.845	384.961	303.869	239.266	234.282	213.397	242.729	-0.767956	0.0161724	0.36613	CCDC130	chr19	+	13731760	13763296	3307	protein_coding	coiled-coil_domain_containing_130
ENSG00000144681	101.543	33.4701	16.9682	12.6704	112.649	110.637	100.547	116.55	1.41707	0.0161789	0.36613	STAC	chr3	+	36380344	36548007	4396	protein_coding	SH3_and_cysteine_rich_domain
ENSG00000171444	294.615	213.924	223.648	361.487	567.938	361.231	502.696	467.151	0.794684	0.0161897	0.36613	MCC	chr5	-	113022099	113488830	10746	protein_coding	mutated_in_colorectal_cancers
ENSG00000140285	648.332	947.908	1138.04	1498.95	1191.6	1160.63	4326.21	2000.57	1.03558	0.0162239	0.366175	FGF7	chr15	+	49423096	49488775	6657	protein_coding	fibroblast_growth_factor_7
ENSG00000103202	1369.61	1440.16	1465.55	853.037	610.699	995.607	776.616	598.131	-0.782491	0.0162286	0.366175	NME4	chr16	+	396725	410367	3670	protein_coding	NME/NM23_nucleoside_diphosphate_kinase_4
ENSG00000143079	385.267	254.031	291.771	431.728	559.517	482.695	684.275	610.675	0.777038	0.0162313	0.366175	CTTNBP2NL	chr1	+	112396181	112463456	7404	protein_coding	CTTNBP2_N-terminal_like
ENSG00000183530	197.056	282.905	236.766	349.257	554.906	414.349	431.916	434.399	0.783059	0.0162529	0.366365	PRR14L	chr22	-	31676256	31750140	11809	protein_coding	proline_rich_14-like
ENSG00000118137	1.96297	4.4437	5.87436	2.98503	0	0.00906907	0.00288615	1.95019	-2.65702	0.0162798	0.366391	APOA1	chr11	-	116835751	116837950	1424	protein_coding	apolipoprotein_A-I
ENSG00000131471	2.94299	3.43477	8.37598	17.2546	0	0.0233071	2.04865	3.88748	-2.3323	0.0162805	0.366391	AOC3	chr17	+	42851184	42858130	4524	protein_coding	amine_oxidase_copper_containing_3
ENSG00000235568	2.78e-17	2.78e-17	2.78e-17	2.78e-17	2.80793	1.11342	1.0353	2.89878	4.08443	0.0163056	0.366658	NFAM1	chr22	-	42380410	42432395	5817	protein_coding	NFAT_activating_protein_with_ITAM_motif_1
ENSG00000074370	78.8131	282.525	52.8469	84.5981	63.3592	63.927	18.4985	42.3699	-1.40397	0.0163411	0.366913	ATP2A3	chr17	-	3923870	3964464	6893	protein_coding	ATPase_Ca++_transporting_ubiquitous
ENSG00000169020	686.827	188.343	202.191	118.847	201.199	121.49	86.1972	92.4427	-1.25355	0.0163434	0.366913	ATP5I	chr4	-	672436	674338	940	protein_coding	ATP_synthase_H+_transporting_mitochondrial_Fo_complex_subunit_E
ENSG00000272256	5.91179	8.82971	1.34997	6.1211	1.88255	0.0167338	2.04243	0	-2.35314	0.0164596	0.369222	RP11-489E7.4	chr8	+	30082758	30083467	710	antisense	NA
ENSG00000165813	146.817	75.8557	129.133	175.103	330.556	219.124	206.222	244.65	0.923102	0.0165283	0.370463	CCDC186	chr10	-	114120862	114174220	8991	protein_coding	coiled-coil_domain_containing_186
ENSG00000162631	0.969189	24.294	20.1014	4.33684	26.0124	39.0577	40.0128	54.9321	1.68153	0.0165542	0.370636	NTNG1	chr1	+	107140007	107483458	9138	protein_coding	netrin_G1
ENSG00000181826	19.6985	25.6287	20.4193	36.8756	72.6622	48.8385	41.0537	60.6864	1.11323	0.0165692	0.370636	RELL1	chr4	-	37590800	37686376	1947	protein_coding	RELT-like_1
ENSG00000103363	3022.04	1345.56	1211.11	784.973	1018.55	996.715	544.782	675.191	-0.975831	0.0165867	0.370636	TCEB2	chr16	-	2771414	2777297	1128	protein_coding	transcription_elongation_factor_B_(SIII)_polypeptide_2_(18kDa_elongin_B)
ENSG00000229809	157.647	216.035	205.563	141.176	75.3714	98.7007	110.791	98.2464	-0.909523	0.0165895	0.370636	ZNF688	chr16	-	30569346	30572734	3023	protein_coding	zinc_finger_protein_688
ENSG00000091592	4594.64	972.512	1719.12	703.187	1343.52	727.817	749.954	690.598	-1.18567	0.0166623	0.371841	NLRP1	chr17	-	5499427	5619424	12808	protein_coding	NLR_family_pyrin_domain_containing_1
ENSG00000134313	353.715	702.855	702.965	1247.04	1192.58	1311.31	1434.23	1594.12	0.879223	0.0166934	0.371841	KIDINS220	chr2	-	8725278	8837630	11082	protein_coding	kinase_D-interacting_substrate_220kDa
ENSG00000213204	0	0.0166381	0.0272331	2.48659	4.66804	2.20819	5.12124	2.87817	2.22347	0.0167123	0.371841	RP3-382I10.7	chr6	+	87408012	87511634	3530	protein_coding	UPF0704_protein_C6orf165_
ENSG00000102003	9.83526	38.9036	53.4172	13.4953	9.29637	7.63055	14.3452	8.65787	-1.51908	0.0167221	0.371841	SYP	chrX	-	49187804	49200259	5215	protein_coding	synaptophysin
ENSG00000105372	11532.3	10066.7	7188.25	4835.8	4427.81	6009.79	4054.42	4666.74	-0.811418	0.0167228	0.371841	RPS19	chr19	+	41859918	41872926	3805	protein_coding	ribosomal_protein_S19
ENSG00000102871	387.235	446.59	375.369	248.827	164.75	281.921	201.082	164.689	-0.843183	0.0167239	0.371841	TRADD	chr16	-	67154180	67160298	2567	protein_coding	TNFRSF1A-associated_via_death_domain
ENSG00000183570	0	5.52154	1.31458	7.93705	1.77879	22.7066	24.5936	13.4727	2.04317	0.016776	0.372603	PCBP3	chr21	+	45643694	45942454	6828	protein_coding	poly(rC)_binding_protein_3
ENSG00000075420	1603.13	1109.46	1344.95	2171.9	3520.16	2431.73	2275.49	2483.14	0.781575	0.0167878	0.372603	FNDC3B	chr3	+	172039628	172401665	13270	protein_coding	fibronectin_type_III_domain_containing_3B
ENSG00000159199	1519.43	428.926	409.025	274.68	473.998	297.181	164.173	197.429	-1.21586	0.0167985	0.372603	ATP5G1	chr17	+	48892765	48895871	2615	protein_coding	ATP_synthase_H+_transporting_mitochondrial_Fo_complex_subunit_C1_(subunit_9)
ENSG00000162148	9.83668	35.54	30.9881	22.0836	1.79342	9.74622	12.2929	9.63811	-1.54437	0.0168328	0.373067	PPP1R32	chr11	+	61481120	61490931	2400	protein_coding	protein_phosphatase_1_regulatory_subunit_32
ENSG00000234396	0.977051	5.48447	2.43735	3.04114	0	0.00475242	1.01864	0	-3.05107	0.0168593	0.373356	RP11-181G12.4	chr1	+	2212523	2220738	326	lincRNA	NA
ENSG00000123496	5.89083	111.083	49.0699	50.3588	11.1274	21.6435	6.18304	26.0494	-1.72765	0.0168768	0.373444	IL13RA2	chrX	-	115003975	115019977	1626	protein_coding	interleukin_13_receptor_subunit_alpha_2
ENSG00000164323	502.522	346.47	368.29	552.408	904.03	593.333	689.421	817.769	0.76288	0.0169003	0.373666	CFAP97	chr4	-	185159665	185209504	6886	protein_coding	cilia_and_flagella_associated_protein_97
ENSG00000230069	0	0.00612027	0.00998041	0.811124	0.890372	4.31098	2.06086	4.835	3.1111	0.0169662	0.374825	LRRC37A15P	chr4	-	102727274	102730721	1355	processed_pseudogene	leucine-rich_repeat_containing_37_member_A15_pseudogene
ENSG00000166595	1072.06	585.909	553.569	355.707	384.516	432.713	264.702	301.469	-0.891639	0.0169964	0.37504	FAM96B	chr16	-	66932055	66934423	1070	protein_coding	family_with_sequence_similarity_96_member_B
ENSG00000052802	800.087	771.899	783.029	782.179	517.644	568.302	454.485	365.032	-0.719312	0.0170047	0.37504	MSMO1	chr4	+	165327623	165343160	2892	protein_coding	methylsterol_monooxygenase_1
ENSG00000165948	335.04	157.11	167.439	112.049	99.62	93.2865	113.866	71.2537	-1.02828	0.0170412	0.37504	IFI27L1	chr14	+	94081282	94103846	2380	protein_coding	interferon_alpha-inducible_protein_27-like_1
ENSG00000166439	38.4075	111.399	118.348	188.294	218.765	219.115	234.937	279.343	1.05879	0.0170489	0.37504	RNF169	chr11	+	74748868	74842413	7823	protein_coding	ring_finger_protein_169
ENSG00000038382	1291.75	1768.8	1870.9	2944.24	3823.63	3544.51	2905.4	3281.64	0.783159	0.0170616	0.37504	TRIO	chr5	+	14143702	14532128	17500	protein_coding	trio_Rho_guanine_nucleotide_exchange_factor
ENSG00000258559	1.96284	1.18657	4.74848	7.10088	10.2182	11.9379	7.1999	18.3351	1.62028	0.0170746	0.37504	AC005519.4	chr14	-	74289127	74294425	1367	sense_overlapping	NA
ENSG00000110108	1853.41	1484.77	1713.05	1389.38	1165.64	904.592	951.027	924.671	-0.706624	0.0170803	0.37504	TMEM109	chr11	+	60913874	60923443	2421	protein_coding	transmembrane_protein_109
ENSG00000161395	189.176	253.933	287.991	188.555	90.2576	144.228	131.316	132.926	-0.881752	0.0170842	0.37504	PGAP3	chr17	-	39671122	39696797	3669	protein_coding	post-GPI_attachment_to_proteins_3
ENSG00000185774	6.90232	1.2026	8.23503	4.52464	16.7576	6.5943	23.5738	17.3401	1.60209	0.0171378	0.375557	KCNIP4	chr4	-	20728616	21948799	4140	protein_coding	Kv_channel_interacting_protein_4
ENSG00000214253	2011.09	918.96	846.487	532.897	761.622	638.808	363.196	425.715	-0.976733	0.0171416	0.375557	FIS1	chr7	-	101239458	101252316	1795	protein_coding	fission_mitochondrial_1
ENSG00000105877	1.9737	0.0266368	2.32427	0.700037	1.79343	2.24906	25.5515	3.82315	2.61976	0.0171483	0.375557	DNAH11	chr7	+	21543215	21901839	15998	protein_coding	dynein_axonemal_heavy_chain_11
ENSG00000184163	29.5645	34.4428	23.9407	11.9766	11.1831	9.76862	13.3228	4.78604	-1.3408	0.0171682	0.375696	FAM132A	chr1	-	1242446	1246722	1794	protein_coding	family_with_sequence_similarity_132_member_A
ENSG00000166450	27.5965	14.5594	23.8845	20.5807	33.4628	33.6872	53.345	77.1042	1.1852	0.0171945	0.375919	PRTG	chr15	-	55611546	55743090	14566	protein_coding	protogenin
ENSG00000258708	4.92669	9.86241	2.49672	1.34665	0.930121	1.08092	1.02532	0	-2.44183	0.0172117	0.375919	SLC25A21-AS1	chr14	+	37171888	37173811	1924	antisense	SLC25A21_antisense_RNA_1
ENSG00000172922	816.869	396.566	339.634	246.471	275.601	280.879	188.782	189.732	-0.944134	0.0172191	0.375919	RNASEH2C	chr11	-	65714896	65720947	3697	protein_coding	ribonuclease_H2_subunit_C
ENSG00000198483	64.0292	123.662	163.673	175.871	17.5957	56.4032	95.3649	52.0051	-1.25104	0.0172395	0.376067	ANKRD35	chr1	-	145866560	145885866	3363	protein_coding	ankyrin_repeat_domain_35
ENSG00000232463	1.969	3.30038	3.50204	0	2.78e-17	2.78e-17	2.78e-17	2.78e-17	-4.17196	0.0172573	0.376159	RP11-195C7.2	chr1	-	176231200	176231830	631	processed_pseudogene	NA
ENSG00000258301	1.96043	7.72391	4.8055	5.35212	1.88257	1.0891	0.0053077	0.959573	-2.18422	0.0172749	0.376248	RP11-488C13.5	chr14	-	76781733	76786724	1843	lincRNA	NA
ENSG00000167515	448.331	424.34	355.085	267.176	199.215	244.018	220.572	202.265	-0.786896	0.0173259	0.377064	TRAPPC2L	chr16	+	88856220	88862686	4463	protein_coding	trafficking_protein_particle_complex_2-like
ENSG00000143674	2.78e-17	2.78e-17	2.78e-17	2.78e-17	0.903267	1.11369	3.06987	2.89856	4.09623	0.0173669	0.377658	RP5-862P8.2	chr1	+	233327768	233385148	7916	protein_coding	Mitogen-activated_protein_kinase_kinase_kinase_MLK4_
ENSG00000204264	407.916	555.808	729.067	508.672	188.926	395.831	353.933	306.296	-0.822125	0.0173911	0.377682	PSMB8	chr6	-	32840717	32844703	2006	protein_coding	proteasome_subunit_beta_8
ENSG00000057657	0.976623	3.3455	3.58	4.68155	6.46979	16.1956	7.19652	12.5304	1.70509	0.0174154	0.377682	PRDM1	chr6	+	106086320	106109939	6369	protein_coding	PR_domain_containing_1_with_ZNF_domain
ENSG00000270300	0	0.00612027	0.00998041	0.811124	2.78313	2.19498	1.04018	5.81173	3.08939	0.0174331	0.377682	PHACTR2P1	chr10	-	119815229	119816642	1414	processed_pseudogene	phosphatase_and_actin_regulator_2_pseudogene_1
ENSG00000214530	251.253	305.187	351.376	264.222	114.46	196.278	206.193	132.904	-0.850544	0.0174343	0.377682	STARD10	chr11	-	72754729	72794168	4197	protein_coding	StAR_related_lipid_transfer_domain_containing_10
ENSG00000131023	246.326	241.753	233.212	421.167	544.646	405.689	490.389	533.622	0.787663	0.0174596	0.377682	LATS1	chr6	-	149658153	149718256	8643	protein_coding	large_tumor_suppressor_kinase_1
ENSG00000265205	3.94256	4.4293	0.0912664	4.66074	13.0524	5.49219	13.3289	11.5593	1.66246	0.0174611	0.377682	AC010761.13	chr17	-	28670054	28672804	499	antisense	NA
ENSG00000114120	272.924	399.883	394.531	577.716	587.425	646.455	725.322	886.172	0.789701	0.0174633	0.377682	SLC25A36	chr3	+	140941830	140979933	9277	protein_coding	solute_carrier_family_25_(pyrimidine_nucleotide_carrier)_member_36
ENSG00000104219	267.063	98.0948	74.3205	91.4775	302.588	304.759	221.611	262.949	1.03901	0.0175427	0.378747	ZDHHC2	chr8	+	17156029	17224799	6735	protein_coding	zinc_finger_DHHC-type_containing_2
ENSG00000277791	1784.47	701.784	699.454	438.938	573.531	519.511	384.73	377.558	-0.96589	0.0175435	0.378747	PSMB3	chr17	+	38752736	38764231	1179	protein_coding	proteasome_subunit_beta_3
ENSG00000097096	29.5673	17.8815	26.2618	18.9918	65.2165	42.3341	44.1228	46.2254	1.09257	0.0175617	0.378747	SYDE2	chr1	-	85156873	85201046	6451	protein_coding	synapse_defective_1_Rho_GTPase_homolog_2_(C._elegans)
ENSG00000172663	403.992	392.023	289.37	232.034	176.879	248.305	170.308	134.824	-0.850707	0.0175672	0.378747	TMEM134	chr11	-	67461710	67469272	5892	protein_coding	transmembrane_protein_134
ENSG00000156411	905.551	429.982	345.632	276.27	315.644	266.813	207.249	235.012	-0.933235	0.0176295	0.379794	C14orf2	chr14	-	103912288	103928269	3415	protein_coding	chromosome_14_open_reading_frame_2
ENSG00000206712	2.78e-17	2.78e-17	2.78e-17	2.78e-17	2.80743	3.22363	1.0354	0.94886	4.09892	0.0176825	0.38038	RNU6-26P	chr3	-	98804978	98805084	107	snRNA	RNA_U6_small_nuclear_26_pseudogene
ENSG00000127415	400.025	1220.64	996.932	827.226	272.713	523.846	552.957	497.983	-0.898646	0.0177177	0.38038	IDUA	chr4	+	986997	1004506	4000	protein_coding	iduronidase_alpha-L-
ENSG00000174917	913.43	448.918	492.556	199.047	313.783	330.747	209.299	159.859	-1.01821	0.0177304	0.38038	C19orf70	chr19	-	5678421	5680896	1854	protein_coding	chromosome_19_open_reading_frame_70
ENSG00000114115	10.855	7.76025	2.53088	2.88802	16.7451	30.249	12.3274	11.5324	1.54132	0.0177479	0.38038	RBP1	chr3	-	139517434	139539829	3905	protein_coding	retinol_binding_protein_1
ENSG00000080298	26.5978	32.3047	26.3825	40.62	47.4306	48.8654	74.8868	97.322	1.08698	0.0177568	0.38038	RFX3	chr9	-	3218297	3526004	11169	protein_coding	regulatory_factor_X3
ENSG00000118200	402.005	436.677	463.901	793.964	1075.33	761.437	823.816	938.165	0.778644	0.0177612	0.38038	CAMSAP2	chr1	+	200739558	200860704	7777	protein_coding	calmodulin_regulated_spectrin_associated_protein_family_member_2
ENSG00000279530	0	0.0297004	1.22563	4.08745	7.46708	3.30504	5.13628	7.71803	1.99429	0.0177656	0.38038	AC092881.1	chr12	-	70321677	70324274	2598	protein_coding	NA
ENSG00000164542	17.7267	13.4704	29.8135	36.913	34.3842	49.9215	81.0218	60.6854	1.19869	0.0177664	0.38038	KIAA0895	chr7	-	36324221	36390125	6728	protein_coding	KIAA0895
ENSG00000231764	11.8133	20.0376	19.1269	22.236	23.2089	43.3804	47.1852	50.1027	1.15518	0.0178016	0.380733	DLX6-AS1	chr7	-	96955141	97014065	16633	antisense	DLX6_antisense_RNA_1
ENSG00000276023	1331.19	1051.48	998.247	972.322	704.769	702.826	632.995	645.343	-0.696556	0.0178177	0.380733	DUSP14	chr17	+	37489831	37513501	2499	protein_coding	dual_specificity_phosphatase_14
ENSG00000068650	149.761	162.672	182.944	278.298	418.05	347.082	271.882	340.008	0.830032	0.0178574	0.380733	ATP11A	chr13	+	112690329	112887168	13733	protein_coding	ATPase_class_VI_type_11A
ENSG00000116962	543.886	1190.63	958.772	1263.59	1372.25	1350.4	2580.14	1805.05	0.844875	0.0178665	0.380733	NID1	chr1	-	235975830	236065162	5864	protein_coding	nidogen_1
ENSG00000143774	3550.16	2419.24	2022.77	1495.43	1389.98	1809.06	1104.92	1055.65	-0.82385	0.0178695	0.380733	GUK1	chr1	+	228139962	228148984	4725	protein_coding	guanylate_kinase_1
ENSG00000279611	0.984012	0.0221057	2.29999	0.720544	4.64768	3.28925	6.1481	4.81367	2.1165	0.0178719	0.380733	CTD-2619J13.5	chr19	+	58350795	58351720	926	TEC	NA
ENSG00000074071	1379.5	638.265	533.301	322.052	431.078	426.225	304.709	303.392	-0.970963	0.0178861	0.380733	MRPS34	chr16	-	1771890	1773155	1097	protein_coding	mitochondrial_ribosomal_protein_S34
ENSG00000182255	0	0.0986005	23.5402	22.5699	0	3.17726	1.02799	0	-3.32529	0.0178928	0.380733	KCNA4	chr11	-	30009741	30017023	4195	protein_coding	potassium_channel_voltage_gated_shaker_related_subfamily_A_member_4
ENSG00000110367	1062.18	980.212	1014.98	1362.86	1806.13	1615.02	1717.38	2051.64	0.701614	0.017923	0.381084	DDX6	chr11	-	118747766	118791149	11444	protein_coding	DEAD_(Asp-Glu-Ala-Asp)_box_helicase_6
ENSG00000130332	1208.06	417.771	426.909	266.294	374.317	332.942	188.79	220.553	-1.05397	0.0179379	0.381108	LSM7	chr19	-	2321517	2328620	1698	protein_coding	LSM7_homolog_U6_small_nuclear_RNA_and_mRNA_degradation_associated
ENSG00000185215	163.542	749.546	661.046	839.715	165.648	291.76	460.593	208.027	-1.09998	0.0179562	0.381204	TNFAIP2	chr14	+	103123442	103137439	5029	protein_coding	TNF_alpha_induced_protein_2
ENSG00000130045	29.5449	71.2095	92.9124	24.1633	14.8502	19.5445	33.8244	17.321	-1.34147	0.0179773	0.381315	NXNL2	chr9	+	88535101	88584274	2442	protein_coding	nucleoredoxin-like_2
ENSG00000260025	49.2863	31.1913	32.2688	9.62723	15.8669	10.8633	10.2666	9.6181	-1.37837	0.0179889	0.381315	RP11-490M8.1	chr2	-	36354749	36355114	366	lincRNA	NA
ENSG00000168701	956.805	251.841	288.264	213.604	280.304	221.239	128.261	148.31	-1.1358	0.0180411	0.38213	TMEM208	chr16	+	67227103	67229278	1787	protein_coding	transmembrane_protein_208
ENSG00000146425	1065.15	759.665	854.738	633.094	562.339	522.781	448.333	465.22	-0.728583	0.0180788	0.382417	DYNLT1	chr6	-	158636474	158644739	2949	protein_coding	dynein_light_chain_Tctex-type_1
ENSG00000077420	27.5703	109.012	58.6697	88.7329	16.7005	12.0231	52.2678	27.9319	-1.37842	0.0180823	0.382417	APBB1IP	chr10	+	26438203	26567803	3981	protein_coding	amyloid_beta_(A4)_precursor_protein-binding_family_B_member_1_interacting_protein
ENSG00000261546	2.78e-17	2.78e-17	2.78e-17	2.78e-17	1.84697	3.23301	4.08873	0	4.2763	0.0181124	0.382573	CTD-2555A7.3	chr16	-	89113175	89115279	2105	antisense	NA
ENSG00000184076	730.151	422.173	406.518	270.171	238.321	319.909	241.095	207.071	-0.861521	0.0181265	0.382573	UQCR10	chr22	+	29767369	29770413	975	protein_coding	ubiquinol-cytochrome_c_reductase_complex_III_subunit_X
ENSG00000133067	0.985519	0.0171038	1.17893	0.74534	0	2.23562	5.13758	17.4423	2.86997	0.018131	0.382573	LGR6	chr1	+	202193901	202319781	4583	protein_coding	leucine-rich_repeat_containing_G_protein-coupled_receptor_6
ENSG00000007944	158.638	128.142	132.769	188.799	61.4034	93.2509	96.4254	70.3005	-0.921481	0.0181581	0.382854	MYLIP	chr6	+	16129125	16148248	3033	protein_coding	myosin_regulatory_light_chain_interacting_protein
ENSG00000170471	321.204	484.535	516.43	679.28	943.116	757.089	820.735	866.886	0.758815	0.0181863	0.383157	RALGAPB	chr20	+	38472816	38578861	12633	protein_coding	Ral_GTPase_activating_protein_beta_subunit_(non-catalytic)
ENSG00000262655	9.83742	17.8794	29.7772	33.841	36.2505	39.1093	103.565	47.1805	1.30159	0.0182275	0.38319	SPON1	chr11	+	13962689	14267884	5102	protein_coding	spondin_1_extracellular_matrix_protein
ENSG00000182568	20.6706	84.6532	76.5567	147.128	91.1534	219.075	228.77	246.602	1.25335	0.0182394	0.38319	SATB1	chr3	-	18345387	18445588	13409	protein_coding	SATB_homeobox_1
ENSG00000159069	2185.46	2242.11	2125.47	1445.06	1172.12	1484.79	1152.11	1028.69	-0.7252	0.0182425	0.38319	FBXW5	chr9	-	136940435	136944696	3252	protein_coding	F-box_and_WD_repeat_domain_containing_5
ENSG00000135605	8.87699	3.40864	7.13784	4.48721	6.43719	9.83994	41.9951	18.2947	1.65986	0.0182511	0.38319	TEC	chr4	-	48135783	48269864	4030	protein_coding	tec_protein_tyrosine_kinase
ENSG00000229325	0.981876	1.13508	0.0491452	3.22152	9.35624	6.50891	1.04853	7.71547	2.04206	0.018257	0.38319	ACAP2-IT1	chr3	-	195280723	195282741	690	sense_intronic	ACAP2_intronic_transcript_1
ENSG00000124491	1.95925	9.91381	0.123004	10.1888	1.77272	15.2558	48.1664	36.6349	2.16815	0.0183961	0.385696	F13A1	chr6	-	6144085	6321013	4690	protein_coding	coagulation_factor_XIII_A1_polypeptide
ENSG00000142669	8441.34	3732.52	5249.16	2590	3944.73	2863.36	1590.19	1959.14	-0.950198	0.0184057	0.385696	SH3BGRL3	chr1	+	26279176	26281522	1786	protein_coding	SH3_domain_binding_glutamate-rich_protein_like_3
ENSG00000110717	1676.08	750.775	723.346	422.128	596.818	545.527	353.957	340.95	-0.959015	0.0184181	0.385696	NDUFS8	chr11	+	68030617	68036644	4523	protein_coding	NADH:ubiquinone_oxidoreductase_core_subunit_S8
ENSG00000106415	78.8408	59.0225	44.3302	37.2464	75.3497	85.7441	197.957	112.688	1.10305	0.0184688	0.386465	GLCCI1	chr7	+	7968794	8094272	6885	protein_coding	glucocorticoid_induced_1
ENSG00000164626	1.95597	0.0893336	16.4601	16.3845	0	1.09666	3.0598	0.956254	-2.67145	0.0184922	0.386654	KCNK5	chr6	-	39188973	39229450	3756	protein_coding	potassium_channel_two_pore_domain_subfamily_K_member_5
ENSG00000127922	1690.86	678.404	783.101	550.511	603.316	507.604	445.256	457.512	-0.878541	0.0185061	0.386654	SHFM1	chr7	-	96481626	96709891	11490	protein_coding	split_hand/foot_malformation_(ectrodactyly)_type_1
ENSG00000269929	1.97233	1.13557	0.0495491	2.36186	1.80598	5.43668	8.19438	7.71977	1.92145	0.0185197	0.386654	RP11-2B6.2	chr9	+	94176458	94177892	1435	lincRNA	NA
ENSG00000265787	0	0.0116329	0.0190069	1.65138	0.869802	1.15662	20.4206	1.89608	3.43788	0.0185423	0.386654	CYP4F35P	chr18	+	14337423	14342525	2877	lincRNA	cytochrome_P450_family_4_subfamily_F_member_35_pseudogene
ENSG00000087074	2165.75	2327.93	2949.07	2530.68	1964.47	864.521	1758.4	1172.2	-0.791963	0.0185476	0.386654	PPP1R15A	chr19	+	48872392	48876057	3093	protein_coding	protein_phosphatase_1_regulatory_subunit_15A
ENSG00000244425	0	0.00612027	0.00998041	0.811124	0	4.31918	5.11681	3.85611	3.24535	0.0186177	0.387581	RN7SL268P	chr22	-	23879493	23879790	298	misc_RNA	RNA_7SL_cytoplasmic_268_pseudogene
ENSG00000212916	4.91333	5.66252	11.9488	21.8047	23.245	29.2836	28.7264	30.8275	1.31793	0.0186258	0.387581	MAP10	chr1	+	232804892	232808407	3516	protein_coding	microtubule_associated_protein_10
ENSG00000249430	2.78e-17	2.78e-17	2.78e-17	2.78e-17	1.85303	1.11347	1.03532	3.87644	4.0852	0.0186454	0.387581	CTD-2231H16.1	chr5	+	92151	139863	705	lincRNA	NA
ENSG00000042753	4894.16	2458.25	1912.84	1291.42	1848.09	1541.21	1023.88	1050.84	-0.950015	0.0186484	0.387581	AP2S1	chr19	-	46838136	46850992	1704	protein_coding	adaptor_related_protein_complex_2_sigma_1_subunit
ENSG00000140990	1037.57	734.016	677.854	406.893	393.801	497.796	365.234	372.751	-0.809288	0.0186619	0.387581	NDUFB10	chr16	+	1959508	1961975	1070	protein_coding	NADH:ubiquinone_oxidoreductase_subunit_B10
ENSG00000219438	198.031	562.468	713.496	592.066	191.733	309.093	262.638	324.616	-0.924749	0.0187304	0.388446	FAM19A5	chr22	+	48489460	48850912	3173	protein_coding	family_with_sequence_similarity_19_(chemokine_(C-C_motif)-like)_member_A5
ENSG00000007520	1168.61	1034.72	877.489	592.548	448.711	779.735	424.742	450.765	-0.80385	0.0187316	0.388446	TSR3	chr16	-	1349240	1351911	1243	protein_coding	TSR3_20S_rRNA_accumulation_homolog_(S._cerevisiae)
ENSG00000236991	1.96961	2.22608	0.0618672	3.14883	5.56125	4.38597	5.14081	12.566	1.79272	0.0187651	0.388555	EDRF1-AS1	chr10	-	125725634	125752110	1989	antisense	EDRF1_antisense_RNA_1
ENSG00000167608	4.9062	108.577	21.6913	11.1462	5.53873	14.0346	11.2784	6.72358	-1.94866	0.0187691	0.388555	TMC4	chr19	-	54160108	54173250	3062	protein_coding	transmembrane_channel_like_4
ENSG00000181827	103.446	139.283	184.064	240.87	310.953	305.865	269.824	321.714	0.854278	0.0187789	0.388555	RFX7	chr15	-	56087280	56243266	10588	protein_coding	regulatory_factor_X7
ENSG00000263001	122.163	262.871	242.723	414.369	432.893	503.256	491.413	481.602	0.872064	0.018811	0.38893	GTF2I	chr7	+	74657667	74760692	10438	protein_coding	general_transcription_factor_IIi
ENSG00000172292	118.231	137.036	142.301	207.213	310.042	208.299	262.638	304.382	0.842011	0.0188584	0.389058	CERS6	chr2	+	168455862	168775137	7241	protein_coding	ceramide_synthase_6
ENSG00000091640	1062.19	837.635	1100.91	678.148	607.951	577.014	525.274	526.866	-0.717184	0.0188593	0.389058	SPAG7	chr17	-	4959226	4967872	2831	protein_coding	sperm_associated_antigen_7
ENSG00000185347	305.496	94.7719	93.4131	79.1918	109.079	52.0871	30.8044	38.499	-1.3114	0.0188593	0.389058	C14orf80	chr14	+	105489855	105499575	6698	protein_coding	chromosome_14_open_reading_frame_80
ENSG00000163611	71.9373	47.9436	50.2747	56.5045	108.92	83.5682	125.155	120.407	0.94825	0.0189147	0.389911	SPICE1	chr3	-	113442718	113515187	7941	protein_coding	spindle_and_centriole_associated_protein_1
ENSG00000177463	187.195	329.741	355.095	655.074	767.152	553.203	717.115	782.132	0.883693	0.018941	0.390162	NR2C2	chr3	+	14947584	15053600	11821	protein_coding	nuclear_receptor_subfamily_2_group_C_member_2
ENSG00000165240	121.196	90.287	90.9653	159.092	215.057	183.334	223.648	227.32	0.876873	0.0189904	0.390826	ATP7A	chrX	+	77910656	78050395	8529	protein_coding	ATPase_Cu++_transporting_alpha_polypeptide
ENSG00000122778	105.425	119.191	133.849	120.675	224.374	197.422	239.032	191.666	0.831025	0.0190014	0.390826	KIAA1549	chr7	-	138831381	138981318	12427	protein_coding	KIAA1549
ENSG00000269463	4.93425	4.41757	3.5748	0	0	0.00473905	0.00151071	0.972885	-3.13556	0.019058	0.391073	RP11-727F15.13	chr11	-	62807682	62808063	382	sense_intronic	NA
ENSG00000065057	162.595	93.6159	137.385	57.0222	37.1903	59.635	71.7935	42.3621	-1.09257	0.0190587	0.391073	NTHL1	chr16	-	2039815	2047866	2430	protein_coding	nth-like_DNA_glycosylase_1
ENSG00000147100	251.262	197.192	191.357	261.318	295.083	405.64	394.977	437.306	0.76514	0.0190591	0.391073	SLC16A2	chrX	+	74421461	74533917	4161	protein_coding	solute_carrier_family_16_member_2_(thyroid_hormone_transporter)
ENSG00000007312	0.970985	20.8538	3.73688	6.79947	0.911786	3.20319	1.03216	0.95344	-2.32536	0.0190909	0.391073	CD79B	chr17	-	63928740	63932354	2080	protein_coding	CD79b_molecule
ENSG00000257524	3.92524	21.0461	16.6642	12.1632	6.55708	5.4036	3.08731	1.90387	-1.63488	0.0190949	0.391073	RP11-203J24.9	chr9	-	127867864	127886787	1160	processed_transcript	NA
ENSG00000104976	670.035	540.197	459.107	345.84	322.136	348.128	257.514	247.527	-0.777394	0.019098	0.391073	SNAPC2	chr19	+	7920316	7923250	2000	protein_coding	small_nuclear_RNA_activating_complex_polypeptide_2
ENSG00000213015	485.764	664.878	579.738	316.78	227.122	382.806	320.081	231.149	-0.817511	0.019139	0.391578	ZNF580	chr19	+	55635016	55643469	2692	protein_coding	zinc_finger_protein_580
ENSG00000163702	405.949	514.575	584.468	391.746	139.572	279.827	338.536	307.275	-0.831958	0.0191509	0.391578	IL17RC	chr3	+	9917074	9933630	4540	protein_coding	interleukin_17_receptor_C
ENSG00000105364	829.665	514.62	566.644	309.112	340.756	378.49	274.954	248.487	-0.836598	0.0191711	0.3917	MRPL4	chr19	+	10251901	10260045	4070	protein_coding	mitochondrial_ribosomal_protein_L4
ENSG00000100075	1667.19	1478.01	1104.66	778.919	688.927	1031.37	610.43	528.775	-0.814322	0.0191939	0.391878	SLC25A1	chr22	-	19175575	19178830	2096	protein_coding	solute_carrier_family_25_(mitochondrial_carrier;_citrate_transporter)_member_1
ENSG00000121903	23.6402	21.2397	27.5468	47.6613	67.965	75.8954	41.0591	74.1766	1.10102	0.0192347	0.392149	ZSCAN20	chr1	+	33472645	33496507	5308	protein_coding	zinc_finger_and_SCAN_domain_containing_20
ENSG00000232022	0	6.67625	7.14077	10.1547	0	2.13586	1.02795	0.959433	-2.42582	0.0192355	0.392149	FAAHP1	chr1	+	46432129	46482493	2476	transcribed_unprocessed_pseudogene	fatty_acid_amide_hydrolase_pseudogene_1
ENSG00000109390	567.583	227.3	224.88	205.281	177.835	165.944	132.355	160.853	-0.942934	0.0193033	0.392756	NDUFC1	chr4	-	139266880	139302551	1941	protein_coding	NADH:ubiquinone_oxidoreductase_subunit_C1
ENSG00000198677	713.374	667.233	720.899	998.533	1409.55	1197.43	1143.9	1294.55	0.702236	0.0193035	0.392756	TTC37	chr5	-	95463895	95555007	8092	protein_coding	tetratricopeptide_repeat_domain_37
ENSG00000104447	171.428	343.117	460.206	685.586	448.665	864.433	721.228	1267.63	0.991208	0.0193077	0.392756	TRPS1	chr8	-	115408496	115809673	11072	protein_coding	trichorhinophalangeal_syndrome_I
ENSG00000184207	790.271	348.677	278.695	204.44	249.544	252.667	162.108	140.6	-1.01044	0.0193482	0.393291	PGP	chr16	-	2211997	2214807	2727	protein_coding	phosphoglycolate_phosphatase
ENSG00000130584	57.1333	91.382	161.145	117.675	27.862	48.8181	58.4685	63.5931	-1.10249	0.0194295	0.394653	ZBTB46	chr20	-	63743666	63831244	6084	protein_coding	zinc_finger_and_BTB_domain_containing_46
ENSG00000225663	2102.7	1639.55	1574.4	894.242	831.362	1137.71	804.326	841.834	-0.78053	0.0194573	0.394929	FAM195B	chr17	-	81822361	81833302	3726	protein_coding	family_with_sequence_similarity_195_member_B
ENSG00000048991	152.716	236.1	194.899	240.698	406.867	376.354	293.424	339.042	0.779401	0.0195079	0.395666	R3HDM1	chr2	+	135531455	135725270	7898	protein_coding	R3H_domain_containing_1
ENSG00000010932	6.88965	26.3661	0.155487	5.16423	0.911966	0.0233703	4.07735	0.953537	-2.59911	0.0195343	0.395913	FMO1	chr1	+	171248471	171285978	3602	protein_coding	flavin_containing_monooxygenase_1
ENSG00000269313	40.4138	28.9512	9.79397	28.2683	6.46991	11.9194	13.3272	10.5924	-1.33953	0.0195817	0.395921	MAGIX	chrX	+	49162564	49168483	5107	protein_coding	MAGI_family_member_X-linked
ENSG00000156804	102.455	297.346	179.458	414.42	43.6527	507.666	1346.97	1011.4	1.54954	0.0195827	0.395921	FBXO32	chr8	-	123497889	123541206	7395	protein_coding	F-box_protein_32
ENSG00000168002	908.499	442.251	502.137	320.585	375.232	311.283	264.695	246.563	-0.859113	0.0195905	0.395921	POLR2G	chr11	+	62761544	62766710	1923	protein_coding	polymerase_(RNA)_II_(DNA_directed)_polypeptide_G
ENSG00000051825	106.413	96.9431	102.851	130.717	281.227	181.158	181.595	160.835	0.879669	0.0195918	0.395921	MPHOSPH9	chr12	-	123152320	123244014	10304	protein_coding	M-phase_phosphoprotein_9
ENSG00000166897	135.099	1.25729	2.64943	2.7282	13.219	1.14482	1.04479	1.90308	-3.00508	0.0196439	0.396087	ELFN2	chr22	-	37367960	37427470	8782	protein_coding	extracellular_leucine-rich_repeat_and_fibronectin_type_III_domain_containing_2
ENSG00000110422	234.493	395.431	334.827	686.357	667.504	620.439	851.501	821.623	0.841597	0.019652	0.396087	HIPK3	chr11	+	33256672	33357023	7958	protein_coding	homeodomain_interacting_protein_kinase_3
ENSG00000178896	490.751	109.281	143.603	74.5335	121.104	86.7671	61.572	62.585	-1.29958	0.019711	0.396087	EXOSC4	chr8	+	144078626	144080647	1407	protein_coding	exosome_component_4
ENSG00000137968	0	0.00612027	0.00998041	0.811124	0.890242	3.2553	6.13044	1.91203	3.12372	0.0197145	0.396087	SLC44A5	chr1	-	75202131	75611116	6299	protein_coding	solute_carrier_family_44_member_5
ENSG00000239264	197.056	317.393	233.182	307.919	438.486	672.364	382.679	350.584	0.804108	0.0197153	0.396087	TXNDC5	chr6	-	7881517	7910814	4387	protein_coding	thioredoxin_domain_containing_5_(endoplasmic_reticulum)
ENSG00000230184	2.78e-17	2.78e-17	2.78e-17	2.78e-17	1.85272	1.11373	4.08519	0.948866	4.09834	0.019771	0.396087	SMYD3-IT1	chr1	-	246321663	246322438	361	sense_intronic	SMYD3_intronic_transcript_1
ENSG00000112514	2383.54	1392.31	1233.78	762.072	808.102	998.882	734.562	672.301	-0.844547	0.0197741	0.396087	CUTA	chr6	-	33416442	33418317	1876	protein_coding	cutA_divalent_cation_tolerance_homolog_(E._coli)
ENSG00000237807	14.7814	24.3305	1.41049	12.9505	43.7807	28.2484	50.25	25.016	1.44858	0.0197797	0.396087	RP11-400K9.4	chr8	-	53515171	53523931	2387	lincRNA	NA
ENSG00000142227	7166.34	2150.91	2936.08	1480.83	2927.22	1339.53	1041.33	988.217	-1.12509	0.0197861	0.396087	EMP3	chr19	+	48321509	48330553	1667	protein_coding	epithelial_membrane_protein_3
ENSG00000171316	32.5323	13.4506	14.474	22.9435	68.9646	30.4392	48.219	41.4047	1.17212	0.0198211	0.396087	CHD7	chr8	+	60678778	60868028	16982	protein_coding	chromodomain_helicase_DNA_binding_protein_7
ENSG00000105339	160.596	199.436	279.679	340.141	142.453	94.4213	172.334	110.753	-0.913829	0.0198451	0.396087	DENND3	chr8	+	141117278	141195808	14670	protein_coding	DENN/MADD_domain_containing_3
ENSG00000271075	0.978623	1.16057	1.27014	5.63077	17.7836	5.48518	14.3446	1.88756	2.04727	0.0198559	0.396087	RP11-589M4.4	chr14	+	52871458	52872217	760	processed_pseudogene	NA
ENSG00000128185	408.914	472.196	406.422	207.518	170.337	270.011	213.391	179.141	-0.843192	0.0198693	0.396087	DGCR6L	chr22	-	20314276	20320080	1154	protein_coding	DiGeorge_syndrome_critical_region_gene_6-like
ENSG00000139908	3.92692	8.9538	11.9406	18.6283	32.6135	26.0413	20.5323	26.9679	1.27246	0.0198721	0.396087	TSSK4	chr14	+	24205697	24208362	1924	protein_coding	testis-specific_serine_kinase_4
ENSG00000196502	28.5563	148.911	66.9726	31.0359	24.1977	21.7196	43.0464	9.58985	-1.47786	0.0198726	0.396087	SULT1A1	chr16	-	28605196	28623625	8909	protein_coding	sulfotransferase_family_1A_member_1
ENSG00000125971	1089.78	926.715	1014.89	662.096	625.645	591.11	555.022	478.698	-0.714345	0.0198833	0.396087	DYNLRB1	chr20	+	34516409	34540958	2460	protein_coding	dynein_light_chain_roadblock-type_1
ENSG00000172466	384.285	235.097	257.124	393.517	617.272	441.481	516.039	576.965	0.759519	0.0198892	0.396087	ZNF24	chr18	-	35332212	35345482	8257	protein_coding	zinc_finger_protein_24
ENSG00000144182	18.7074	35.6351	48.8203	30.4912	8.32737	10.8845	24.5836	11.5447	-1.26376	0.0198967	0.396087	LIPT1	chr2	+	99154955	99163157	2279	protein_coding	lipoyltransferase_1
ENSG00000105778	222.681	196.09	237.906	289.621	423.611	372.041	373.438	410.327	0.73797	0.0199004	0.396087	AVL9	chr7	+	32495426	32588721	14751	protein_coding	AVL9_homolog_(S._cerevisiase)
ENSG00000087253	475.936	223.957	208.161	290.232	728.098	552.07	369.35	511.455	0.849955	0.0199022	0.396087	LPCAT2	chr16	+	55508998	55586670	7439	protein_coding	lysophosphatidylcholine_acyltransferase_2
ENSG00000082482	838.519	759.63	602.599	714.185	1200.99	1027.16	1295.72	1170.29	0.687217	0.0199208	0.396087	KCNK2	chr1	+	215005775	215237093	3910	protein_coding	potassium_channel_two_pore_domain_subfamily_K_member_2
ENSG00000099840	22.6487	62.2283	51.2868	22.6922	12.9992	18.4301	21.5319	14.4352	-1.22822	0.019923	0.396087	IZUMO4	chr19	+	2096429	2099593	2770	protein_coding	IZUMO_family_member_4
ENSG00000205362	15.7908	3.4292	4.89088	6.02052	2.816	1.10827	0.00826535	2.90309	-2.05369	0.0199286	0.396087	MT1A	chr16	+	56638666	56750276	418	protein_coding	metallothionein_1A
ENSG00000122176	104.422	603.748	771.033	1370.97	120.942	157.356	551.87	260.059	-1.38606	0.0199589	0.396387	FMOD	chr1	-	203340628	203351489	3310	protein_coding	fibromodulin
ENSG00000129048	2.93913	2.35737	31.7591	17.6835	0.890532	1.12977	5.11368	4.83525	-2.15078	0.0199723	0.396387	ACKR4	chr3	+	132597237	132618967	2273	protein_coding	atypical_chemokine_receptor_4
ENSG00000272702	7.87064	15.5824	15.5232	17.6621	1.81141	7.54434	3.09102	7.72881	-1.4718	0.0200228	0.39704	RP11-44N22.3	chr2	+	73113018	73115907	2890	processed_transcript	NA
ENSG00000168928	7.89253	1.20074	3.66242	6.9787	0.923191	1.08922	1.02789	0.959519	-2.18541	0.0200412	0.39704	CTRB2	chr16	-	75204096	75207185	2346	protein_coding	chymotrypsinogen_B2
ENSG00000237424	11.8039	58.9497	61.9866	42.7439	9.24983	15.2086	19.4871	24.1085	-1.35938	0.020052	0.39704	FOXD2-AS1	chr1	-	47432133	47434641	2509	antisense	FOXD2_antisense_RNA_1_(head_to_head)
ENSG00000277283	15.7546	26.712	40.3559	12.7623	9.302	9.76472	9.23652	9.62988	-1.31517	0.0200625	0.39704	RP1-267D11.6	chr12	+	120116907	120119000	2094	antisense	NA
ENSG00000087077	2398.29	2616.39	3008.83	2037.11	1161.84	1812.36	1649.67	1513.2	-0.713013	0.0200803	0.397057	TRIP6	chr7	+	100867138	100873454	2841	protein_coding	thyroid_hormone_receptor_interactor_6
ENSG00000197653	2.93985	12.2601	9.64706	23.3293	25.1049	31.4566	28.7313	37.5803	1.3341	0.020092	0.397057	DNAH10	chr12	+	123762188	123936206	16720	protein_coding	dynein_axonemal_heavy_chain_10
ENSG00000115339	368.578	50.2787	46.896	102.186	562.42	215.922	289.322	376.615	1.34533	0.0201191	0.397233	GALNT3	chr2	-	165747591	165794682	4686	protein_coding	polypeptide_N-acetylgalactosaminyltransferase_3
ENSG00000125611	343.897	263.949	210.459	113.535	120.093	156.127	102.602	100.156	-0.95897	0.020134	0.397233	CHCHD5	chr2	+	112584240	112589275	3759	protein_coding	coiled-coil-helix-coiled-coil-helix_domain_containing_5
ENSG00000248449	0	0.00612027	0.00998041	0.811124	0	4.31882	3.08135	5.8065	3.2391	0.0201439	0.397233	PCDHGB8P	chr5	+	141426286	141429158	2873	unitary_pseudogene	protocadherin_gamma_subfamily_B_8_pseudogene
ENSG00000106367	1906.63	992.483	1220.56	743.777	758.772	758.135	629.92	663.642	-0.790931	0.0201995	0.398047	AP1S1	chr7	+	101154397	101161596	1539	protein_coding	adaptor_related_protein_complex_1_sigma_1_subunit
ENSG00000137070	237.46	261.76	350.109	197.686	93.0401	124.763	171.317	181.105	-0.875345	0.0202711	0.39907	IL11RA	chr9	+	34650702	34661892	4271	protein_coding	interleukin_11_receptor_subunit_alpha
ENSG00000121898	1.95135	279.631	344.3	744.002	9.20753	49.959	175.337	60.6642	-2.21184	0.0202806	0.39907	CPXM2	chr10	-	123706207	123940267	4859	protein_coding	carboxypeptidase_X_(M14_family)_member_2
ENSG00000122786	21037.8	12493.9	11391.4	12306.6	35324	20929.8	20667	21330.2	0.779704	0.020295	0.39907	CALD1	chr7	+	134744252	134970728	9843	protein_coding	caldesmon_1
ENSG00000173473	665.107	418.86	407.757	564.537	1213.16	796.131	644.292	840.874	0.764568	0.0203234	0.39907	SMARCC1	chr3	-	47585272	47782106	7645	protein_coding	SWI/SNF_related_matrix_associated_actin_dependent_regulator_of_chromatin_subfamily_c_member_1
ENSG00000177990	2.95511	3.33517	0.082183	4.71505	4.58819	4.42025	8.22172	29.0046	1.98971	0.0203234	0.39907	DPY19L2	chr12	-	63558913	63668939	5646	protein_coding	dpy-19-like_2_(C._elegans)
ENSG00000136381	482.818	274.094	361.083	475.987	887.291	598.738	542.723	683.875	0.766344	0.0203403	0.399119	IREB2	chr15	+	78437431	78501456	10806	protein_coding	iron_responsive_element_binding_protein_2
ENSG00000135919	46138	27743.4	42175	41187.8	23239.6	29552.4	17793.5	24224.7	-0.729895	0.0203617	0.399255	SERPINE2	chr2	-	223975112	224039319	8891	protein_coding	serpin_peptidase_inhibitor_clade_E_(nexin_plasminogen_activator_inhibitor_type_1)_member_2
ENSG00000171992	447.323	789.722	1180.87	812.739	1033.36	2122.49	1390.12	1237.71	0.840201	0.0203762	0.399259	SYNPO	chr5	+	150601080	150659220	10258	protein_coding	synaptopodin
ENSG00000213619	713.401	389.885	376.653	307.648	236.456	290.653	255.454	235.013	-0.812633	0.0203913	0.399271	NDUFS3	chr11	+	47565336	47584562	3670	protein_coding	NADH:ubiquinone_oxidoreductase_core_subunit_S3
ENSG00000138172	567.535	1154.99	1130.8	919.662	507.373	653.992	573.486	502.782	-0.753503	0.0204073	0.399303	CALHM2	chr10	-	103446786	103452402	3108	protein_coding	calcium_homeostasis_modulator_2
ENSG00000187398	0	1.07914	0.0101612	0	5.63387	4.31823	3.0812	0	3.16306	0.0204626	0.399563	LUZP2	chr11	+	24496970	25082631	8851	protein_coding	leucine_zipper_protein_2
ENSG00000100243	4943.39	5473.38	7404.4	4815.32	3926.04	3612.84	3604.03	2701.78	-0.709248	0.0204632	0.399563	CYB5R3	chr22	-	42617840	42649568	5973	protein_coding	cytochrome_b5_reductase_3
ENSG00000124177	123.147	307.414	314.383	431.857	451.502	560.743	605.283	531.687	0.86811	0.0204638	0.399563	CHD6	chr20	-	41402101	41618494	14126	protein_coding	chromodomain_helicase_DNA_binding_protein_6
ENSG00000118260	289.682	249.566	303.681	433.314	533.456	477.258	506.807	615.501	0.739831	0.020513	0.400205	CREB1	chr2	+	207529737	207603431	9575	protein_coding	cAMP_responsive_element_binding_protein_1
ENSG00000155366	5863.73	2565.21	2659.94	1613.01	2505.41	1775.5	1032.09	1192.42	-0.965227	0.0205256	0.400205	RHOC	chr1	-	112701106	112707434	4028	protein_coding	ras_homolog_family_member_C
ENSG00000159720	1659.31	1190.7	1201.44	862.986	676.815	828.627	760.203	711.803	-0.722782	0.020603	0.401433	ATP6V0D1	chr16	-	67438014	67481237	8212	protein_coding	ATPase_H+_transporting_lysosomal_38kDa_V0_subunit_d1
ENSG00000198162	500.548	330.899	389.815	686.973	928.226	721.297	703.787	883.267	0.761212	0.0206823	0.402694	MAN1A2	chr1	+	117367449	117528872	9667	protein_coding	mannosidase_alpha_class_1A_member_2
ENSG00000186377	0	6.76791	10.8033	28.9471	0	0.0263191	4.08148	2.90282	-2.6385	0.0207114	0.40289	CYP4X1	chr1	+	47023568	47050751	2548	protein_coding	cytochrome_P450_family_4_subfamily_X_member_1
ENSG00000103502	1965.74	1515.93	1458.46	1000.47	805.291	1001.08	914.09	870.734	-0.725978	0.0207214	0.40289	CDIPT	chr16	-	29858357	29863736	3325	protein_coding	CDP-diacylglycerol--inositol_3-phosphatidyltransferase
ENSG00000140839	5.92496	6.55828	0.0855189	0	2.78e-17	2.78e-17	2.78e-17	2.78e-17	-4.70917	0.0207799	0.403276	CLEC18B	chr16	-	74408270	74421953	3143	protein_coding	C-type_lectin_domain_family_18_member_B
ENSG00000215154	12.8053	14.4866	12.0255	17.6575	45.6855	27.1465	26.6841	25.9903	1.12908	0.0207988	0.403276	AC141586.5	chr16	+	2603350	2630494	2751	transcribed_unprocessed_pseudogene	NA
ENSG00000234361	2.78e-17	2.78e-17	2.78e-17	2.78e-17	1.85246	4.27286	1.03546	0.94877	4.1109	0.0208008	0.403276	RP11-52J3.3	chr6	-	157829143	157830573	681	antisense	NA
ENSG00000173369	2.78e-17	2.78e-17	2.78e-17	2.78e-17	0.892726	8.50661	0.0115587	1.91399	4.58229	0.0208134	0.403276	C1QB	chr1	+	22652762	22661538	1601	protein_coding	complement_component_1_q_subcomponent_B_chain
ENSG00000225472	0	3.30634	1.26261	3.96269	2.78e-17	2.78e-17	2.78e-17	2.78e-17	-4.18918	0.0208139	0.403276	RP11-120J1.1	chr9	+	14317085	14357908	1054	antisense	NA
ENSG00000154760	7.891	4.48653	2.516	6.14021	36.4742	6.59782	18.4647	6.70313	1.66851	0.0208375	0.403451	SLFN13	chr17	-	35435096	35448837	9329	protein_coding	schlafen_family_member_13
ENSG00000135047	2320.43	4623.5	5605.28	5037.01	1054.73	2312.41	3108.5	2969.59	-0.896768	0.020893	0.404242	CTSL	chr9	+	87725519	87731393	2366	protein_coding	cathepsin_L
ENSG00000095951	157.639	286.232	209.304	374.56	651.769	433.864	368.318	388.156	0.84078	0.0209447	0.404961	HIVEP1	chr6	+	12008762	12164999	10979	protein_coding	human_immunodeficiency_virus_type_I_enhancer_binding_protein_1
ENSG00000182544	641.456	511.268	585.73	387.11	306.285	329.724	335.473	315.927	-0.722777	0.020984	0.405438	MFSD5	chr12	+	53251251	53254405	2581	protein_coding	major_facilitator_superfamily_domain_containing_5
ENSG00000232082	0.98074	1.14392	2.36324	2.32853	10.2972	6.51393	5.13877	3.83087	1.84025	0.0210265	0.405975	RPS6KA2-IT1	chr6	-	166460663	166465383	579	sense_intronic	RPS6KA2_intronic_transcript_1
ENSG00000269653	5.91923	0.0604194	5.88606	3.79016	0	1.07119	0.00289982	0.967563	-2.69643	0.0210782	0.406691	CTB-102L5.7	chr19	+	38184376	38186265	1890	sense_intronic	NA
ENSG00000105855	130.044	349.716	198.62	563.476	241.032	656.202	739.679	1044.17	1.10941	0.0211283	0.407374	ITGB8	chr7	+	20330702	20415754	15156	protein_coding	integrin_subunit_beta_8
ENSG00000055609	219.711	428.846	445.916	695.451	705.672	699.607	893.565	878.452	0.827165	0.0211572	0.40749	KMT2C	chr7	-	152134922	152436005	20114	protein_coding	lysine_(K)-specific_methyltransferase_2C
ENSG00000164188	0.973256	9.89898	2.51632	7.76925	0	40.0164	17.4571	40.5065	2.1841	0.021184	0.40749	RANBP3L	chr5	-	36248434	36302114	3363	protein_coding	RAN_binding_protein_3-like
ENSG00000129038	3948.2	8771.36	10247.1	6129.17	2937.25	6413.18	3339.36	3264.29	-0.866861	0.0211865	0.40749	LOXL1	chr15	+	73925989	73952137	3637	protein_coding	lysyl_oxidase_like_1
ENSG00000091656	504.51	160.525	296.521	322.335	648.915	334.152	670.942	744.58	0.901124	0.0212033	0.40749	ZFHX4	chr8	+	76681219	76867285	15687	protein_coding	zinc_finger_homeobox_4
ENSG00000167969	871.045	631.546	606.114	373.297	432.014	402.372	310.862	284.125	-0.795576	0.0212219	0.40749	ECI1	chr16	-	2239395	2252300	3234	protein_coding	enoyl-CoA_delta_isomerase_1
ENSG00000155850	260.134	148.229	185.371	260.591	431.077	351.431	318.044	369.869	0.781854	0.0212225	0.40749	SLC26A2	chr5	+	149960737	149993455	8606	protein_coding	solute_carrier_family_26_(anion_exchanger)_member_2
ENSG00000152332	991.253	531.381	588.264	821.211	1693.55	1109.59	1006.44	1165.47	0.762382	0.0212448	0.407636	UHMK1	chr1	+	162497251	162529629	9246	protein_coding	U2AF_homology_motif_(UHM)_kinase_1
ENSG00000255423	9.8522	8.93622	9.58687	10.7124	22.3314	10.9334	26.6685	33.7446	1.25016	0.0213071	0.408548	EBLN2	chr3	+	73061659	73063337	1679	protein_coding	endogenous_Bornavirus-like_nucleoprotein_2
ENSG00000065320	29.5381	328.707	659.861	1437.72	33.4105	51.0986	257.47	326.62	-1.87607	0.0213268	0.40857	NTN1	chr17	+	9021542	9244000	6383	protein_coding	netrin_1
ENSG00000204632	177.339	752.745	463.825	384.893	124.681	331.788	235.958	195.518	-1.00204	0.0213506	0.40857	HLA-G	chr6	+	29826967	29831125	1763	protein_coding	major_histocompatibility_complex_class_I_G
ENSG00000162881	1.96078	10.9478	2.50163	3.74018	0.93007	2.12342	0.00417476	0	-2.48147	0.0213525	0.40857	OXER1	chr2	-	42762481	42764261	1781	protein_coding	oxoeicosanoid_(OXE)_receptor_1
ENSG00000167543	1700.71	765.271	866.765	595.585	617.266	611.706	506.809	478.699	-0.826739	0.0213689	0.408603	TP53I13	chr17	+	29566052	29573157	4570	protein_coding	tumor_protein_p53_inducible_protein_13
ENSG00000171159	526.175	491.15	381.393	237.32	234.607	286.296	212.372	201.295	-0.807106	0.0214016	0.408631	C9orf16	chr9	+	128160260	128163928	1662	protein_coding	chromosome_9_open_reading_frame_16
ENSG00000166902	455.239	294.073	230.85	248.894	185.273	185.463	156.973	170.483	-0.815508	0.021428	0.408631	MRPL16	chr11	-	59806135	59810872	2271	protein_coding	mitochondrial_ribosomal_protein_L16
ENSG00000157168	618.877	75.8935	58.8601	34.0084	663.822	637.737	616.572	392.958	1.55247	0.0214292	0.408631	NRG1	chr8	+	31639386	32767959	11328	protein_coding	neuregulin_1
ENSG00000115041	16.744	13.4487	44.9232	8.13738	11.2328	7.58835	4.11947	4.79766	-1.56395	0.0214293	0.408631	KCNIP3	chr2	+	95297304	95386083	7870	protein_coding	Kv_channel_interacting_protein_3
ENSG00000126254	1775.58	1304.3	1268.38	755.99	826.743	963.075	614.535	535.517	-0.795741	0.0214516	0.408726	RBM42	chr19	+	35629030	35637686	2206	protein_coding	RNA_binding_motif_protein_42
ENSG00000128606	620.789	390.92	122.207	222.078	232.825	169.195	101.589	136.76	-1.08176	0.0214643	0.408726	LRRC17	chr7	+	102912991	102944949	2674	protein_coding	leucine_rich_repeat_containing_17
ENSG00000151746	232.542	147.109	200.857	235.343	409.662	344.918	256.497	397.814	0.787146	0.0214786	0.408726	BICD1	chr12	+	32106835	32383633	12868	protein_coding	bicaudal_D_homolog_1_(Drosophila)
ENSG00000104856	183.263	259.491	259.357	206.937	80.9376	174.541	128.239	111.72	-0.87534	0.0215157	0.409152	RELB	chr19	+	45001430	45038198	3035	protein_coding	v-rel_avian_reticuloendotheliosis_viral_oncogene_homolog_B
ENSG00000130559	271.947	280.708	322.737	301.723	601.463	443.63	409.351	473.894	0.712135	0.0215629	0.409768	CAMSAP1	chr9	-	135808487	135907228	8642	protein_coding	calmodulin_regulated_spectrin_associated_protein_1
ENSG00000071189	228.592	193.876	215.259	358.506	424.53	367.718	416.524	483.541	0.762697	0.0215869	0.409768	SNX13	chr7	-	17790761	17940501	16418	protein_coding	sorting_nexin_13
ENSG00000154856	4.91581	8.92402	8.4081	13.9503	10.1679	27.0878	23.596	29.8815	1.30602	0.0215924	0.409768	APCDD1	chr18	+	10454628	10489948	5943	protein_coding	adenomatosis_polyposis_coli_down-regulated_1
ENSG00000259330	96.5713	107.927	70.5745	25.6508	38.1948	15.2748	36.9263	37.5762	-1.22654	0.0216081	0.409785	INAFM2	chr15	+	40325216	40326715	594	antisense	InaF-motif_containing_2
ENSG00000255438	0	1.07914	0.0101612	0	0	4.31936	6.13378	2.88226	3.18933	0.0216263	0.40985	CTD-2653D5.1	chr20	+	47677901	47686297	2437	antisense	NA
ENSG00000121316	65.0238	89.0895	96.7559	74.0267	49.3729	23.938	51.2815	36.5913	-1.00681	0.021658	0.410171	PLBD1	chr12	-	14503661	14568349	2841	protein_coding	phospholipase_B_domain_containing_1
ENSG00000269028	0.979738	3.29778	2.38308	1.4662	5.53127	0.0713208	28.6397	7.68688	2.30704	0.0216857	0.410415	MTRNR2L12	chr3	-	96617188	96618236	1049	protein_coding	MT-RNR2-like_12
ENSG00000066777	291.653	287.408	332.334	380.493	589.337	501.108	455.516	559.626	0.704182	0.0217104	0.41042	ARFGEF1	chr8	-	67173511	67343677	10964	protein_coding	ADP_ribosylation_factor_guanine_nucleotide_exchange_factor_1
ENSG00000072163	1192.26	1062.56	937.226	457.277	874.379	386.16	368.317	185.85	-1.00738	0.0217156	0.41042	LIMS2	chr2	-	127638381	127681786	8489	protein_coding	LIM_and_senescent_cell_antigen-like_domains_2
ENSG00000185340	1487.86	921.181	1038.85	736.949	694.544	784.119	549.898	405.479	-0.781677	0.0217348	0.410504	GAS2L1	chr22	+	29306582	29312785	4481	protein_coding	growth_arrest_specific_2_like_1
ENSG00000227906	2.78e-17	2.78e-17	2.78e-17	2.78e-17	0	0.0383606	5.11359	6.78818	4.64383	0.0218363	0.412132	SNAP25-AS1	chr20	-	10021978	10368776	5440	antisense	SNAP25_antisense_RNA_1
ENSG00000163873	0	0.0503966	6.92325	4.70696	2.78e-17	2.78e-17	2.78e-17	2.78e-17	-4.62435	0.0218654	0.412132	GRIK3	chr1	-	36795527	37034129	10111	protein_coding	glutamate_receptor_ionotropic_kainate_3
ENSG00000150048	0	5.44563	3.52241	0.638374	2.78e-17	2.78e-17	2.78e-17	2.78e-17	-4.3453	0.0218656	0.412132	CLEC1A	chr12	-	10069554	10111627	3169	protein_coding	C-type_lectin_domain_family_1_member_A
ENSG00000162910	410.918	186.055	177.022	82.9433	96.8098	121.444	91.3149	98.2409	-1.07007	0.0218965	0.412434	MRPL55	chr1	-	228106679	228109312	1886	protein_coding	mitochondrial_ribosomal_protein_L55
ENSG00000077942	1508.52	17646.2	15486.7	8531.5	1423.4	2932.86	8408.32	3937.59	-1.37007	0.021937	0.412656	FBLN1	chr22	+	45502238	45601135	7285	protein_coding	fibulin_1
ENSG00000105393	464.136	122.639	175.829	93.6554	133.196	98.7	71.8307	78.0012	-1.16415	0.0219613	0.412656	BABAM1	chr19	+	17267350	17281249	2607	protein_coding	BRISC_and_BRCA1_A_complex_member_1
ENSG00000136010	817.807	1670.72	1426.19	2023.69	3202.68	2375.32	2084.67	2541.9	0.78093	0.0219745	0.412656	ALDH1L2	chr12	-	105019784	105084577	8507	protein_coding	aldehyde_dehydrogenase_1_family_member_L2
ENSG00000162746	20.6779	47.8258	47.7012	31.2217	30.9028	11.9549	6.17957	4.77747	-1.44339	0.0219805	0.412656	FCRLB	chr1	+	161721563	161728143	2592	protein_coding	Fc_receptor-like_B
ENSG00000151892	176.354	353.143	662.01	534.069	195.401	189.941	5281.22	574.02	1.85429	0.0220158	0.412656	GFRA1	chr10	-	116056925	116273467	9678	protein_coding	GDNF_family_receptor_alpha_1
ENSG00000116990	0.984128	1.11776	0.0355961	1.57025	0.874592	9.6648	6.15079	3.83914	2.27037	0.0220268	0.412656	MYCL	chr1	-	39895426	39902256	5063	protein_coding	v-myc_avian_myelocytomatosis_viral_oncogene_lung_carcinoma_derived_homolog
ENSG00000222041	648.401	151.604	184.263	120.389	199.353	86.8272	82.0931	104.013	-1.22468	0.0220876	0.412656	LINC00152	chr2	+	87455368	87606805	3456	lincRNA	long_intergenic_non-protein_coding_RNA_152
ENSG00000174365	128.091	142.551	150.561	95.3218	79.1524	60.7694	73.864	63.5615	-0.894164	0.0220941	0.412656	SNHG11	chr20	+	38446578	38450921	2813	processed_transcript	small_nucleolar_RNA_host_gene_11
ENSG00000136051	338.944	389.885	355.157	703.102	792.281	647.552	715.068	895.797	0.770435	0.0220973	0.412656	KIAA1033	chr12	+	105107324	105169134	7698	protein_coding	KIAA1033
ENSG00000279118	31.5085	222.595	163.704	137.471	33.4486	53.1702	85.1237	61.6471	-1.2486	0.022104	0.412656	RP11-517I3.2	chr5	+	126496279	126498604	2326	TEC	NA
ENSG00000177105	670.028	652.681	615.642	405.424	411.527	392.61	325.221	267.748	-0.74578	0.0221164	0.412656	RHOG	chr11	-	3826978	3840983	1782	protein_coding	ras_homolog_family_member_G
ENSG00000174775	1513.5	705.106	663.578	435.9	607.075	512.992	316.001	315.905	-0.921055	0.0221276	0.412656	HRAS	chr11	-	532242	537287	1854	protein_coding	Harvey_rat_sarcoma_viral_oncogene_homolog
ENSG00000235852	0.977824	1.1669	3.54783	4.74204	5.54779	7.60922	8.20965	11.5798	1.59519	0.0221535	0.412656	AC005540.3	chr2	-	190880797	190882059	919	antisense	NA
ENSG00000155849	10.8172	36.8585	71.6516	119.758	11.1097	10.923	27.6824	31.8274	-1.54595	0.0221546	0.412656	ELMO1	chr7	-	36854361	37449249	9570	protein_coding	engulfment_and_cell_motility_1
ENSG00000155304	726.199	378.793	491.388	582.853	1597.71	856.875	662.761	747.426	0.826252	0.0221704	0.412656	HSPA13	chr21	-	14371115	14383484	4194	protein_coding	heat_shock_protein_family_A_(Hsp70)_member_13
ENSG00000125356	951.861	413.295	412.536	287.724	391.091	259.241	209.303	235.007	-0.915371	0.0221995	0.412656	NDUFA1	chrX	+	119871487	119876662	766	protein_coding	NADH:ubiquinone_oxidoreductase_subunit_A1
ENSG00000279528	31.5417	32.2076	16.8493	10.4454	7.42355	10.8254	6.1697	11.5729	-1.32405	0.0222161	0.412656	RP11-1148L6.8	chrX	+	48580741	48581165	425	TEC	NA
ENSG00000147133	190.164	220.536	188.946	246.808	376.13	338.414	335.479	357.348	0.732534	0.0222351	0.412656	TAF1	chrX	+	71366239	71532374	10860	protein_coding	TATA-box_binding_protein_associated_factor_1
ENSG00000142197	108.375	113.687	102.968	283.926	396.66	256.003	211.358	320.753	0.95746	0.0222392	0.412656	DOPEY2	chr21	+	36156782	36294274	9030	protein_coding	dopey_family_member_2
ENSG00000161618	538.006	384.271	328.817	235.818	253.26	210.423	209.289	174.322	-0.810563	0.0222398	0.412656	ALDH16A1	chr19	+	49453169	49471048	4643	protein_coding	aldehyde_dehydrogenase_16_family_member_A1
ENSG00000164054	1767.67	2480.5	3298.04	2164.72	1214.92	1569.43	1655.82	1450.59	-0.721031	0.0222533	0.412656	SHISA5	chr3	-	48467798	48504826	4664	protein_coding	shisa_family_member_5
ENSG00000165392	85.7208	59.1284	71.8323	142.415	221.619	123.71	162.101	192.648	0.959539	0.0222592	0.412656	WRN	chr8	+	31033801	31173769	5634	protein_coding	Werner_syndrome_RecQ_helicase-like
ENSG00000148053	13.7738	177.263	1144.63	832.171	71.6051	54.3457	201.058	266.884	-1.86722	0.0222764	0.412656	NTRK2	chr9	+	84668551	85027070	20363	protein_coding	neurotrophic_tyrosine_kinase_receptor_type_2
ENSG00000263731	36.4821	18.9584	13.2885	12.0262	9.32672	8.66822	4.12179	8.67281	-1.37511	0.0222888	0.412656	RP11-498C9.15	chr17	-	81878425	81881106	2682	lincRNA	NA
ENSG00000122591	748.852	696.151	468.774	844.191	1309.01	1244.04	921.284	1064.34	0.718078	0.02229	0.412656	FAM126A	chr7	-	22889371	23014130	14499	protein_coding	family_with_sequence_similarity_126_member_A
ENSG00000136925	22.6416	84.6525	70.6104	150.212	206.702	186.553	150.821	175.298	1.12982	0.0222953	0.412656	TSTD2	chr9	-	97600080	97633575	5875	protein_coding	thiosulfate_sulfurtransferase_(rhodanese)-like_domain_containing_2
ENSG00000001629	479.844	628.226	645.568	912.268	1022.22	1110.65	1141.84	1083.61	0.70859	0.0223334	0.413086	ANKIB1	chr7	+	92246234	92401384	7130	protein_coding	ankyrin_repeat_and_IBR_domain_containing_1
ENSG00000038219	590.217	391.028	463.891	603.544	993.403	698.532	783.804	870.74	0.707393	0.0223705	0.413496	BOD1L1	chr4	-	13568738	13627723	15860	protein_coding	biorientation_of_chromosomes_in_cell_division_1-like_1
ENSG00000154188	44.3184	203.75	126.817	246.31	55.7519	257.134	743.734	616.496	1.42862	0.0225573	0.416557	ANGPT1	chr8	-	107249482	107498055	7128	protein_coding	angiopoietin_1
ENSG00000279640	0	1.07914	0.0101612	0	4.69622	1.12599	3.0771	1.91461	2.92412	0.0225662	0.416557	RP13-977J11.6	chr12	-	132100013	132100820	808	TEC	NA
ENSG00000177485	122.183	69.1617	102.859	149.907	229.972	159.489	230.825	200.342	0.883187	0.0226281	0.417423	ZBTB33	chrX	+	120250752	120258398	5313	protein_coding	zinc_finger_and_BTB_domain_containing_33
ENSG00000232774	8.87185	12.1392	2.55236	5.23657	14.8636	25.9691	18.4691	15.396	1.35792	0.0226603	0.417533	FLJ22447	chr14	+	61570540	61658696	2653	lincRNA	uncharacterized_LOC400221
ENSG00000142507	2321.47	949.055	1040.12	599.351	845.394	713.663	484.249	570.204	-0.909496	0.0226685	0.417533	PSMB6	chr17	+	4796144	4798503	1448	protein_coding	proteasome_subunit_beta_6
ENSG00000204055	0.967248	59.7995	16.8828	25.9535	2.73802	4.38384	10.241	9.65285	-1.92117	0.0226792	0.417533	RP11-247A12.2	chr9	+	129176771	129210548	2288	antisense	NA
ENSG00000159267	225.629	388.68	383.664	305.491	570.705	637.722	526.298	441.129	0.739557	0.0227212	0.418028	HLCS	chr21	-	36750888	36990236	7889	protein_coding	holocarboxylase_synthetase_(biotin-(proprionyl-CoA-carboxylase_(ATP-hydrolysing))_ligase)
ENSG00000140391	2769.76	2518.38	2633.55	2315.21	1747.49	1361.23	1857.92	1459.25	-0.67171	0.0227601	0.418466	TSPAN3	chr15	-	77041404	77083984	8506	protein_coding	tetraspanin_3
ENSG00000163349	375.407	278.547	340.785	599.169	818.378	559.704	586.834	759.015	0.771992	0.0227889	0.418718	HIPK1	chr1	+	113929192	113977869	9280	protein_coding	homeodomain_interacting_protein_kinase_1
ENSG00000272695	39.4094	57.8338	41.8655	31.9349	55.8017	107.33	90.2789	87.6513	0.99561	0.0228183	0.418981	GAS6-AS2	chr13	+	113864168	113866833	1952	lincRNA	GAS6_antisense_RNA_2_(head_to_head)
ENSG00000163344	1005.08	353.172	362.361	282.38	298.868	264.652	256.482	235.973	-0.923209	0.0228472	0.419233	PMVK	chr1	-	154924734	154936991	1280	protein_coding	phosphomevalonate_kinase
ENSG00000242950	0	1.1273	1.21299	2.3957	1.80408	11.8183	3.09488	7.71659	2.23325	0.0228963	0.41964	ERVW-1	chr7	-	92468380	92477986	6130	protein_coding	endogenous_retrovirus_group_W_member_1
ENSG00000226383	0	1.07914	0.0101612	0	1.83788	4.30246	1.03924	3.8632	2.94383	0.0229369	0.41964	AC093375.1	chr2	-	156011617	156024613	2006	lincRNA	NA
ENSG00000168917	232.55	117.044	157.852	179.515	99.6271	59.7247	106.686	97.2871	-0.918085	0.0229378	0.41964	SLC35G2	chr3	+	136818647	136855892	4287	protein_coding	solute_carrier_family_35_member_G2
ENSG00000113300	242.395	177.152	179.402	245.278	438.534	317.822	282.142	396.848	0.764567	0.022955	0.41964	CNOT6	chr5	+	180494412	180578405	6586	protein_coding	CCR4-NOT_transcription_complex_subunit_6
ENSG00000168079	0	177.153	126.908	543.38	0.844428	7.70508	77.8799	42.4046	-2.71124	0.022969	0.41964	SCARA5	chr8	-	27869882	27992727	4435	protein_coding	scavenger_receptor_class_A_member_5
ENSG00000211896	2.78e-17	2.78e-17	2.78e-17	2.78e-17	0	0.0383125	4.0967	7.76536	4.63804	0.0230025	0.41964	IGHG1	chr14	-	105736343	105743071	2762	IG_C_gene	immunoglobulin_heavy_constant_gamma_1_(G1m_marker)
ENSG00000167700	430.597	394.263	316.844	231.254	133.077	242.907	223.642	179.146	-0.817663	0.0230141	0.41964	MFSD3	chr8	+	144509074	144511213	1823	protein_coding	major_facilitator_superfamily_domain_containing_3
ENSG00000172346	71.909	133.749	297.401	268.338	23.177	79.188	118.977	102.121	-1.253	0.0230224	0.41964	CSDC2	chr22	+	41560763	41577741	3250	protein_coding	cold_shock_domain_containing_C2_RNA_binding
ENSG00000163635	128.082	179.34	145.95	272.227	317.463	253.848	352.91	357.358	0.818692	0.0230437	0.41964	ATXN7	chr3	+	63864557	64003462	9172	protein_coding	ataxin_7
ENSG00000140368	9.83855	22.2696	29.7238	21.383	3.66841	12.939	6.16653	9.64021	-1.3487	0.0230535	0.41964	PSTPIP1	chr15	+	76993359	77037332	4468	protein_coding	proline-serine-threonine_phosphatase_interacting_protein_1
ENSG00000108826	716.369	331.967	283.453	192.219	230.908	200.661	187.748	183.962	-0.923226	0.0230637	0.41964	MRPL27	chr17	-	50367857	50373214	3027	protein_coding	mitochondrial_ribosomal_protein_L27
ENSG00000261123	0	2.19384	1.21418	1.53768	1.80749	8.61965	5.13424	6.75	2.06775	0.0230645	0.41964	RP11-304L19.3	chr16	-	2094830	2097026	596	sense_intronic	NA
ENSG00000138768	938.039	640.515	634.887	957.998	1609.73	1274.43	1057.73	1253.13	0.711533	0.0230661	0.41964	USO1	chr4	+	75724593	75814286	4588	protein_coding	USO1_vesicle_transport_factor
ENSG00000106261	547.833	650.514	739.98	951.956	1046.42	957.76	1340.86	1407.26	0.717038	0.0231157	0.420266	ZKSCAN1	chr7	+	100015572	100041689	10319	protein_coding	zinc_finger_with_KRAB_and_SCAN_domains_1
ENSG00000105427	2.95347	4.42478	3.58495	2.20156	0.938443	0.00907932	1.02227	0	-2.44354	0.0231405	0.420441	CNFN	chr19	-	42387019	42390287	603	protein_coding	cornifelin
ENSG00000248794	1.96956	0.0376454	2.37891	3.14768	2.78e-17	2.78e-17	2.78e-17	2.78e-17	-4.03753	0.0231719	0.420573	CTD-2248H3.1	chr5	-	81242330	81242599	270	processed_pseudogene	NA
ENSG00000232018	142.935	22.4163	33.6458	19.5511	31.7562	14.1435	8.23355	19.2645	-1.56716	0.0231781	0.420573	AL132709.8	chr14	+	100960509	100967040	1342	lincRNA	NA
ENSG00000169018	490.677	719.606	879.885	1629.8	1525.89	1380.75	1814.84	1953.4	0.842982	0.0232174	0.421011	FEM1B	chr15	+	68277803	68295865	7569	protein_coding	fem-1_homolog_b_(C._elegans)
ENSG00000268583	2.78e-17	2.78e-17	2.78e-17	2.78e-17	3.7559	4.28344	1.03682	0	4.26572	0.0232526	0.421339	CTC-453G23.8	chr19	+	48204083	48213154	566	antisense	NA
ENSG00000198171	1237.59	670.577	735.243	510.051	563.289	406.76	467.818	398.753	-0.779478	0.0232659	0.421339	DDRGK1	chr20	-	3190350	3204685	1832	protein_coding	DDRGK_domain_containing_1
ENSG00000154319	11.8241	10.0535	13.1086	9.86268	57.888	18.5032	21.559	15.3762	1.33116	0.0232831	0.421376	FAM167A	chr8	-	11421463	11474715	5033	protein_coding	family_with_sequence_similarity_167_member_A
ENSG00000148426	251.27	194.924	167.435	150.344	161.166	81.3895	87.2126	70.2865	-0.93161	0.0233181	0.421734	PROSER2	chr10	+	11823339	11872277	3663	protein_coding	proline_and_serine_rich_2
ENSG00000124225	858.258	241.826	349.184	330.592	854.652	1151.79	512.982	874.592	0.930863	0.0233527	0.421832	PMEPA1	chr20	-	57648392	57711536	5619	protein_coding	prostate_transmembrane_protein_androgen_induced_1
ENSG00000196642	1044.48	468.977	457.955	273.18	359.395	344.881	249.31	241.745	-0.908603	0.023354	0.421832	RABL6	chr9	+	136807943	136957733	10193	protein_coding	RAB_member_RAS_oncogene_family-like_6
ENSG00000245910	578.387	657.125	571.435	474.246	379.855	324.323	328.299	378.544	-0.69238	0.0233791	0.422011	SNHG6	chr8	-	66921684	66926398	1247	processed_transcript	small_nucleolar_RNA_host_gene_6
ENSG00000100523	227.605	247.299	227.217	357.685	593.099	366.643	388.832	439.218	0.753243	0.0233958	0.422038	DDHD1	chr14	-	53036745	53153282	17944	protein_coding	DDHD_domain_containing_1
ENSG00000205542	8586.17	7585.16	6204.38	4720.52	4374.77	4974	3461.45	3708.34	-0.713968	0.0234278	0.422159	TMSB4X	chrX	+	12975108	12977227	1705	protein_coding	thymosin_beta_4_X-linked
ENSG00000226935	36.5398	1.22863	0.154316	0	0.930234	0.0130557	1.02528	0.963258	-3.46597	0.0234387	0.422159	LINC00161	chr21	+	28539318	28540355	870	lincRNA	long_intergenic_non-protein_coding_RNA_161
ENSG00000005483	361.614	295.225	301.346	493.661	619.114	544.501	575.542	652.097	0.718663	0.0234482	0.422159	KMT2E	chr7	+	105014179	105114361	9233	protein_coding	lysine_(K)-specific_methyltransferase_2E
ENSG00000239697	119.214	232.685	161.417	155.004	34.3605	79.1903	127.179	86.6908	-1.02857	0.0235097	0.422991	TNFSF12	chr17	+	7548891	7557890	1879	protein_coding	tumor_necrosis_factor_superfamily_member_12
ENSG00000090266	1325.31	500.19	550.006	335.82	505.612	393.691	224.698	253.298	-0.976751	0.0235861	0.424091	NDUFB2	chr7	+	140690777	140722790	4447	protein_coding	NADH:ubiquinone_oxidoreductase_subunit_B2
ENSG00000162755	7.86503	31.1183	30.9663	24.4428	0	3.31575	12.2824	12.565	-1.73244	0.0236605	0.424242	KLHDC9	chr1	+	161098361	161100346	1720	protein_coding	kelch_domain_containing_9
ENSG00000214846	4.90616	29.0214	48.8869	65.3476	4.58741	6.57277	22.5265	13.4913	-1.6405	0.0236631	0.424242	RP11-115L11.1	chr4	-	15730962	15731627	666	processed_pseudogene	NA
ENSG00000075142	832.605	701.746	815.273	713.393	504.603	440.378	466.795	521.1	-0.663879	0.0236742	0.424242	SRI	chr7	-	88205118	88226993	4237	protein_coding	sorcin
ENSG00000140575	1710.52	1640.75	2065.75	3187.14	4552.62	3159.51	2921.82	3809.49	0.747128	0.0236806	0.424242	IQGAP1	chr15	+	90388218	90502243	11535	protein_coding	IQ_motif_containing_GTPase_activating_protein_1
ENSG00000233223	45.3172	69.0103	55.0225	58.8151	16.6984	32.5155	31.7978	30.8278	-1.02673	0.0236841	0.424242	AC113189.5	chr17	-	7581964	7584072	1058	antisense	NA
ENSG00000115350	711.429	412.149	414.869	254.883	286.763	264.645	241.095	227.304	-0.813671	0.0236964	0.424242	POLE4	chr2	+	74958492	74970128	2151	protein_coding	polymerase_(DNA-directed)_epsilon_4_accessory_subunit
ENSG00000071859	1979.54	1422.36	1233.75	759.796	924.507	902.373	653.52	658.817	-0.781092	0.02371	0.424242	FAM50A	chrX	+	154444126	154450654	2567	protein_coding	family_with_sequence_similarity_50_member_A
ENSG00000106089	339.952	150.476	274.908	215.321	167.618	133.415	99.5311	134.847	-0.872176	0.0237169	0.424242	STX1A	chr7	-	73699206	73719672	3693	protein_coding	syntaxin_1A
ENSG00000167604	38.4206	51.2241	56.1172	43.478	22.3317	22.7886	20.5269	27.9451	-1.00965	0.0237783	0.424528	NFKBID	chr19	-	35887653	35902303	3198	protein_coding	nuclear_factor_of_kappa_light_polypeptide_gene_enhancer_in_B-cells_inhibitor_delta
ENSG00000130312	427.638	366.456	413.566	238.121	159.156	232.092	255.44	191.668	-0.785525	0.0237855	0.424528	MRPL34	chr19	+	17292609	17306843	1686	protein_coding	mitochondrial_ribosomal_protein_L34
ENSG00000215493	1.96916	3.29874	2.38434	0.651978	3.67566	9.72077	9.22352	5.76669	1.74328	0.0237997	0.424528	XXbac-B562F10.11	chr22	+	20450122	20451824	1703	processed_pseudogene	NA
ENSG00000086504	1079.95	552.504	565.508	327.428	414.323	414.287	262.651	294.725	-0.865159	0.0238218	0.424528	MRPL28	chr16	-	367384	370527	2404	protein_coding	mitochondrial_ribosomal_protein_L28
ENSG00000104979	1452.4	961.226	765.168	424.419	645.232	584.573	370.372	367.92	-0.872114	0.0238268	0.424528	C19orf53	chr19	+	13774168	13778462	1174	protein_coding	chromosome_19_open_reading_frame_53
ENSG00000077943	235.594	4.61667	14.6282	17.2284	393.888	174.699	84.1626	433.499	1.99537	0.0238471	0.424528	ITGA8	chr10	-	15513949	15720125	7528	protein_coding	integrin_subunit_alpha_8
ENSG00000197121	108.38	124.761	112.436	156.72	225.3	180.089	226.727	247.553	0.806748	0.0238545	0.424528	PGAP1	chr2	-	196833004	196927796	12761	protein_coding	post-GPI_attachment_to_proteins_1
ENSG00000177666	1204.07	1500.29	1504.99	985.998	595.792	1003.22	828.938	745.514	-0.710991	0.0238554	0.424528	PNPLA2	chr11	+	818902	825573	3843	protein_coding	patatin_like_phospholipase_domain_containing_2
ENSG00000066084	199.025	328.543	205.756	396.677	450.587	464.228	535.521	468.114	0.76226	0.0239395	0.425314	DIP2B	chr12	+	50504985	50748667	10361	protein_coding	disco_interacting_protein_2_homolog_B
ENSG00000143816	29.5407	81.3091	135.926	67.1224	34.4392	25.0025	31.8104	48.1898	-1.16563	0.0239435	0.425314	WNT9A	chr1	-	227918656	227947898	3971	protein_coding	wingless-type_MMTV_integration_site_family_member_9A
ENSG00000197128	61.1029	24.6146	50.161	39.6505	101.498	66.2161	95.4071	89.5766	1.00492	0.0239508	0.425314	ZNF772	chr19	-	57466663	57477570	6096	protein_coding	zinc_finger_protein_772
ENSG00000164327	163.557	161.567	173.419	304.32	395.691	275.542	326.247	403.595	0.801403	0.0239609	0.425314	RICTOR	chr5	-	38937919	39074408	13550	protein_coding	RPTOR_independent_companion_of_MTOR_complex_2
ENSG00000073614	537.997	360.938	383.809	461.391	806.265	645.369	668.901	692.542	0.689128	0.0239946	0.425424	KDM5A	chr12	-	280129	389454	12106	protein_coding	lysine_(K)-specific_demethylase_5A
ENSG00000064490	638.515	423.251	308.548	243.442	239.27	262.45	183.652	221.533	-0.830859	0.0240104	0.425424	RFXANK	chr19	+	19192229	19201869	2503	protein_coding	regulatory_factor_X_associated_ankyrin_containing_protein
ENSG00000147684	1064.19	475.66	405.401	325.161	391.062	308.036	250.337	278.356	-0.886465	0.0240133	0.425424	NDUFB9	chr8	+	124539103	124568510	2629	protein_coding	NADH:ubiquinone_oxidoreductase_subunit_B9
ENSG00000100348	1498.71	853.223	799.825	513.83	596.788	580.252	421.665	501.824	-0.802973	0.0240285	0.425424	TXN2	chr22	-	36467036	36482030	2050	protein_coding	thioredoxin_2
ENSG00000157625	151.735	170.434	163.824	217.825	294.188	242.998	313.928	340.986	0.758991	0.024062	0.4257	TAB3	chrX	-	30827442	30975084	12711	protein_coding	TGF-beta_activated_kinase_1/MAP3K7_binding_protein_3
ENSG00000125877	984.366	592.579	509.355	383.237	377.06	427.3	291.373	320.737	-0.801635	0.0240748	0.4257	ITPA	chr20	+	3208868	3223870	2071	protein_coding	inosine_triphosphatase
ENSG00000177600	9817.86	4321.71	3397.59	2153.04	3184.05	2946.87	1851.79	2246.19	-0.944774	0.0241306	0.426414	RPLP2	chr11	+	809647	812880	1955	protein_coding	ribosomal_protein_large_P2
ENSG00000280374	1.95578	8.92324	16.4757	9.15039	1.8425	1.12243	4.09151	2.8913	-1.81959	0.0242068	0.427489	RP11-337N6.3	chr2	-	177317715	177318471	757	sense_intronic	NA
ENSG00000139874	360.648	271.749	124.548	209.969	142.477	186.425	49.2766	83.773	-1.06526	0.0242403	0.427685	SSTR1	chr14	+	38207999	38213067	4295	protein_coding	somatostatin_receptor_1
ENSG00000232545	0	5.36314	0.0444786	0	8.39461	6.52217	4.11946	8.67947	2.30927	0.0242488	0.427685	KB-318B8.7	chr22	+	24101689	24103354	558	sense_intronic	NA
ENSG00000147162	1106.51	1919.1	1570.86	2225.32	2910.3	2590.08	2557.61	3159.33	0.71737	0.0243588	0.429352	OGT	chrX	+	71533083	71575897	9812	protein_coding	O-linked_N-acetylglucosamine_(GlcNAc)_transferase
ENSG00000125245	2.78e-17	2.78e-17	2.78e-17	2.78e-17	0	3.22407	2.05371	2.89832	4.11372	0.0243926	0.429421	GPR18	chr13	-	99254714	99261744	1908	protein_coding	G_protein-coupled_receptor_18
ENSG00000197982	1542.07	738.518	769.927	380.103	526.969	624.659	352.93	303.379	-0.923861	0.0243955	0.429421	C1orf122	chr1	+	37806979	37809454	2231	protein_coding	chromosome_1_open_reading_frame_122
ENSG00000203499	0	0.0120803	2.24152	0	0.879295	6.46462	9.19797	0.935985	2.79236	0.0244157	0.429421	FAM83H-AS1	chr8	+	143734140	143746337	3229	lincRNA	FAM83H_antisense_RNA_1_(head_to_head)
ENSG00000175264	45.3358	26.7892	37.0303	25.0636	29.7035	121.35	58.4921	90.557	1.15828	0.0244449	0.429421	CHST1	chr11	-	45648877	45665622	3478	protein_coding	carbohydrate_(keratan_sulfate_Gal-6)_sulfotransferase_1
ENSG00000119655	1204.07	1577.15	1543.26	1144.92	557.609	875.278	1076.17	815.832	-0.717942	0.024449	0.429421	NPC2	chr14	-	74476192	74494177	2749	protein_coding	Niemann-Pick_disease_type_C2
ENSG00000113430	0	0.107195	23.7171	37.3808	0	0.0200839	0.00636408	4.87602	-3.51193	0.0244556	0.429421	IRX4	chr5	-	1877413	1887236	2815	protein_coding	iroquois_homeobox_4
ENSG00000134809	714.42	177.214	199.805	112.728	189.064	137.744	122.09	77.9837	-1.1916	0.0244774	0.429531	TIMM10	chr11	-	57528463	57530803	777	protein_coding	translocase_of_inner_mitochondrial_membrane_10_homolog_(yeast)
ENSG00000153827	1176.48	1181.82	1326.96	1657.72	2445.75	2011.98	1927.7	2121.94	0.670876	0.0245457	0.430458	TRIP12	chr2	-	229763838	229923239	12594	protein_coding	thyroid_hormone_receptor_interactor_12
ENSG00000104055	2.93645	20.1193	53.3795	33.7086	0.867698	3.31176	19.4107	2.86168	-2.03885	0.0245666	0.430537	TGM5	chr15	-	43232595	43266857	3607	protein_coding	transglutaminase_5
ENSG00000140987	1.96653	3.3259	0.077371	4.74556	8.36781	15.0881	4.12454	7.69541	1.71581	0.0246059	0.430537	ZSCAN32	chr16	-	3382081	3401065	4013	protein_coding	zinc_finger_and_SCAN_domain_containing_32
ENSG00000118482	199.02	355.339	392.104	571.671	588.368	592.226	705.826	743.606	0.791967	0.0246125	0.430537	PHF3	chr6	+	63635820	63779336	10378	protein_coding	PHD_finger_protein_3
ENSG00000170396	4.95105	0.0265594	0.0436257	0	10.2907	8.64922	6.1608	1.894	2.33123	0.0246174	0.430537	ZNF804A	chr2	+	184598366	184939492	4694	protein_coding	zinc_finger_protein_804A
ENSG00000143369	1453.35	1997.1	2309.5	1948.61	989.616	1322.13	1168.52	1322.49	-0.682514	0.0246484	0.430537	ECM1	chr1	+	150508062	150513789	3360	protein_coding	extracellular_matrix_protein_1
ENSG00000266235	2.78e-17	2.78e-17	2.78e-17	2.78e-17	1.85275	3.22355	0.00917822	2.89855	4.09746	0.0246698	0.430537	MIR3176	chr16	+	543277	543366	90	miRNA	microRNA_3176
ENSG00000215788	84.738	84.654	97.9541	63.2559	38.1518	27.1835	59.4792	42.3792	-0.979599	0.0246709	0.430537	TNFRSF25	chr1	-	6461151	6466195	3918	protein_coding	tumor_necrosis_factor_receptor_superfamily_member_25
ENSG00000023287	247.302	368.727	454.256	653.413	677.747	658.389	828.932	786.944	0.775401	0.0246744	0.430537	RB1CC1	chr8	-	52622456	52745843	7615	protein_coding	RB1_inducible_coiled-coil_1
ENSG00000261762	9.88744	0.0527432	0.0874547	2.20759	2.78e-17	2.78e-17	2.78e-17	2.78e-17	-4.69138	0.0247309	0.431216	RP11-650L12.2	chr15	-	78589123	78591276	2154	antisense	NA
ENSG00000135968	139.903	209.43	202.095	351.708	410.571	308.082	399.082	467.169	0.809837	0.0247445	0.431216	GCC2	chr2	+	108448561	108509415	13282	protein_coding	GRIP_and_coiled-coil_domain_containing_2
ENSG00000171703	409.885	829.691	692.089	430.651	221.518	466.304	361.119	291.837	-0.816768	0.0248001	0.431865	TCEA2	chr20	+	64049836	64072347	4802	protein_coding	transcription_elongation_factor_A_(SII)_2
ENSG00000277687	0.974559	7.69744	1.32699	7.04384	7.39451	17.3066	15.3816	11.5487	1.55715	0.0248225	0.431865	RP11-427L15.2	chr10	-	118692361	118693535	1175	sense_intronic	NA
ENSG00000224945	62.1555	6.80886	6.19819	0	5.62662	3.26621	3.08282	1.90857	-2.38817	0.0248284	0.431865	RP11-82L18.2	chr9	-	89088604	89109934	1038	sense_intronic	NA
ENSG00000128524	1436.64	708.449	750.801	459.589	561.42	541.197	401.144	385.264	-0.828572	0.024849	0.431868	ATP6V1F	chr7	+	128862826	128865844	789	protein_coding	ATPase_H+_transporting_lysosomal_14kDa_V1_subunit_F
ENSG00000253636	0.977475	4.405	4.67817	1.41584	22.4888	4.41462	7.19632	7.68687	1.84239	0.0248597	0.431868	RP11-531A24.5	chr8	+	73052178	73063061	3549	antisense	NA
ENSG00000168273	254.259	86.9586	63.5702	72.3424	53.0616	71.5198	35.9269	51.044	-1.17193	0.0249036	0.431971	SMIM4	chr3	+	52534013	52579237	2482	protein_coding	small_integral_membrane_protein_4
ENSG00000162585	963.66	944.468	760.317	389.297	377.959	651.743	372.417	316.87	-0.830614	0.0249082	0.431971	FAAP20	chr1	-	2184461	2212720	10916	protein_coding	Fanconi_anemia_core_complex_associated_protein_20
ENSG00000112282	231.553	154.91	178.225	314.96	448.769	350.352	328.303	381.428	0.776481	0.0249124	0.431971	MED23	chr6	-	131573966	131628229	7412	protein_coding	mediator_complex_subunit_23
ENSG00000177989	10.8167	148.121	244.654	135.187	12.9406	57.4336	76.8991	30.7957	-1.5948	0.0249479	0.432316	ODF3B	chr22	-	50529710	50532580	2301	protein_coding	outer_dense_fiber_of_sperm_tails_3B
ENSG00000008018	2059.36	1048.17	1110.63	750.649	868.654	784.162	589.914	620.291	-0.795152	0.0250097	0.433116	PSMB1	chr6	-	170535117	170553341	2256	protein_coding	proteasome_subunit_beta_1
ENSG00000187479	268.984	446.6	485.215	299.303	139.594	215.833	331.329	129.036	-0.878263	0.0250452	0.433244	C11orf96	chr11	+	43925342	43944338	2373	protein_coding	chromosome_11_open_reading_frame_96
ENSG00000100417	968.602	512.409	554.73	331.266	387.317	388.264	270.855	290.874	-0.823269	0.0250598	0.433244	PMM1	chr22	-	41576894	41589890	5082	protein_coding	phosphomannomutase_1
ENSG00000129559	1060.27	240.713	281.108	192.19	320.366	151.901	158.006	174.326	-1.14021	0.025064	0.433244	NEDD8	chr14	-	24216852	24232454	3879	protein_coding	neural_precursor_cell_expressed_developmentally_down-regulated_8
ENSG00000205220	96.5552	124.739	144.547	99.9684	42.775	84.5277	60.5317	56.8202	-0.927697	0.0250847	0.433333	PSMB10	chr16	-	67934502	67937087	1853	protein_coding	proteasome_subunit_beta_10
ENSG00000240882	1.97034	2.22037	3.47864	0	2.78e-17	2.78e-17	2.78e-17	2.78e-17	-3.98348	0.0251144	0.433575	RP11-174O3.1	chr3	+	120306726	120307952	1227	processed_pseudogene	NA
ENSG00000254109	10.8351	6.76879	17.7697	12.2139	7.50952	2.21498	4.10653	2.87444	-1.47546	0.0251409	0.433718	RBPMS-AS1	chr8	-	30382119	30385401	1171	antisense	RBPMS_antisense_RNA_1
ENSG00000237410	0.987194	0.0119913	1.15782	0	3.72211	6.43804	3.08311	0.939312	2.54395	0.0251584	0.433718	AP001092.4	chr11	+	64646399	64659681	469	antisense	NA
ENSG00000225783	2.93677	26.7163	14.5073	51.7989	11.0686	70.5403	44.1427	214.946	1.82553	0.0251737	0.433718	MIAT	chr22	+	26646428	26676475	11505	lincRNA	myocardial_infarction_associated_transcript_(non-protein_coding)
ENSG00000110066	262.097	261.757	223.628	288.79	486.934	365.548	382.674	446.931	0.698174	0.0252054	0.433718	KMT5B	chr11	-	68154863	68213828	8632	protein_coding	lysine_(K)-specific_methyltransferase_5B
ENSG00000211450	671.031	437.735	362.302	221.253	272.807	298.214	177.5	181.061	-0.863747	0.0252141	0.433718	C11orf31	chr11	+	57741250	57743554	2305	protein_coding	chromosome_11_open_reading_frame_31
ENSG00000001084	501.522	623.78	892.854	724.925	526.987	357.958	385.75	392.981	-0.720897	0.0252339	0.433718	GCLC	chr6	-	53497341	53616970	8463	protein_coding	glutamate-cysteine_ligase_catalytic_subunit
ENSG00000160753	640.468	548.021	579.787	475.018	377.994	335.161	365.225	320.738	-0.68064	0.0253118	0.433718	RUSC1	chr1	+	155320896	155331114	5427	protein_coding	RUN_and_SH3_domain_containing_1
ENSG00000054523	536.013	528.004	594.164	795.349	1083.7	958.809	927.431	939.121	0.671403	0.0253175	0.433718	KIF1B	chr1	+	10210805	10381603	17720	protein_coding	kinesin_family_member_1B
ENSG00000119285	205.921	246.221	314.408	468.556	659.185	490.267	443.207	523.018	0.775383	0.0253211	0.433718	HEATR1	chr1	-	236549005	236604504	9049	protein_coding	HEAT_repeat_containing_1
ENSG00000137331	1835.68	697.397	1292.34	2001.55	1078.15	628.045	953.065	612.575	-0.832709	0.0253319	0.433718	IER3	chr6	-	30743199	30744554	1356	protein_coding	immediate_early_response_3
ENSG00000242612	271.962	230.537	199.667	118.157	97.7311	144.194	113.876	83.776	-0.899069	0.0253412	0.433718	DECR2	chr16	+	401826	412487	4046	protein_coding	24-dienoyl-CoA_reductase_2_peroxisomal
ENSG00000135272	658.197	633.8	538.063	904.6	1071.57	929.552	1211.6	1189.57	0.686256	0.0253413	0.433718	MDFIC	chr7	+	114922154	115019916	5966	protein_coding	MyoD_family_inhibitor_domain_containing
ENSG00000241553	3137.34	876.688	885.994	557.307	1058.66	580.295	451.422	473.872	-1.08944	0.0253461	0.433718	ARPC4	chr3	+	9792495	9807726	3608	protein_coding	actin_related_protein_2/3_complex_subunit_4
ENSG00000165502	2011.09	758.605	844.092	634.538	735.53	624.729	444.238	528.79	-0.86433	0.0253713	0.433718	RPL36AL	chr14	-	49618519	49620685	746	protein_coding	ribosomal_protein_L36a_like
ENSG00000134744	137.931	247.267	231.94	327.918	351.89	372.046	433.959	464.277	0.778374	0.0253784	0.433718	ZCCHC11	chr1	-	52408282	52553487	16199	protein_coding	zinc_finger_CCHC_domain_containing_11
ENSG00000100387	1231.69	615.997	572.726	455.046	499.047	425.168	347.797	371.787	-0.806444	0.0253942	0.433718	RBX1	chr22	+	40951347	40973309	3092	protein_coding	ring-box_1_E3_ubiquitin_protein_ligase
ENSG00000236548	0	0.0371242	2.37645	4.8579	2.73203	5.46469	8.2071	14.4989	1.9902	0.0254026	0.433718	RNF217-AS1	chr6	-	124909093	124963039	4507	antisense	RNF217_antisense_RNA_1_(head_to_head)
ENSG00000141873	651.33	343.094	331.21	182.28	235.564	233.168	174.416	170.47	-0.88939	0.025409	0.433718	SLC39A3	chr19	-	2732204	2740152	4552	protein_coding	solute_carrier_family_39_(zinc_transporter)_member_3
ENSG00000257802	4.93283	3.3502	4.71646	0.601275	0	1.07119	0.00289982	0.967563	-2.47442	0.025459	0.433718	RP11-2H8.4	chr12	-	71849228	71850428	1201	processed_pseudogene	NA
ENSG00000198793	292.63	478.929	385.003	588.374	937.562	687.663	642.232	643.409	0.737673	0.0254735	0.433718	MTOR	chr1	-	11106535	11262507	12119	protein_coding	mechanistic_target_of_rapamycin_(serine/threonine_kinase)
ENSG00000087884	169.495	95.8379	107.625	76.1963	55.8484	72.6248	51.3046	52.0016	-0.952907	0.02549	0.433718	AAMDC	chr11	+	77821109	77918432	1943	protein_coding	adipogenesis_associated_Mth938_domain_containing
ENSG00000197535	384.267	578.072	532	696.795	1000.84	862.28	770.472	913.121	0.694414	0.0254965	0.433718	MYO5A	chr15	-	52307283	52529050	12988	protein_coding	myosin_VA
ENSG00000256083	2.78e-17	2.78e-17	2.78e-17	2.78e-17	2.81586	1.10836	1.03376	1.92573	3.90647	0.0254966	0.433718	RP11-366L20.3	chr12	-	65934777	65948479	454	antisense	NA
ENSG00000127362	2.78e-17	2.78e-17	2.78e-17	2.78e-17	2.81586	1.10836	1.03376	1.92573	3.90647	0.0254981	0.433718	TAS2R3	chr7	+	141764097	141765197	1101	protein_coding	taste_2_receptor_member_3
ENSG00000167985	145.858	61.3328	63.4709	54.0406	43.7736	49.8403	28.7413	30.8042	-1.0819	0.0255349	0.434078	SDHAF2	chr11	+	61430042	61447529	2492	protein_coding	succinate_dehydrogenase_complex_assembly_factor_2
ENSG00000075399	379.345	614.727	407.698	365.775	229.928	290.665	275.971	271.623	-0.726045	0.0255835	0.434637	VPS9D1	chr16	-	89707134	89720986	3428	protein_coding	VPS9_domain_containing_1
ENSG00000064545	529.129	465.569	418.435	317.601	213.164	339.423	254.43	230.194	-0.738428	0.0256488	0.434793	TMEM161A	chr19	-	19119169	19138513	3281	protein_coding	transmembrane_protein_161A
ENSG00000273156	10.8725	2.27747	0.0966934	1.37552	0.948495	0.00473155	0.00150833	0	-3.36178	0.0256571	0.434793	RP11-127B20.2	chr4	-	82344876	82345540	665	lincRNA	NA
ENSG00000272950	0	6.6338	10.4561	2.13629	0	0.00911596	2.03421	0	-2.97986	0.0256876	0.434793	RP11-307C18.1	chr7	+	98322853	98323430	578	antisense	NA
ENSG00000059758	256.202	124.834	149.515	171.838	325.857	279.853	289.313	317.86	0.786999	0.0256973	0.434793	CDK17	chr12	-	96278261	96400560	6547	protein_coding	cyclin-dependent_kinase_17
ENSG00000090339	59.0968	611.457	523.623	923.213	152.629	171.421	362.106	199.372	-1.2573	0.0257024	0.434793	ICAM1	chr19	+	10270835	10286615	3706	protein_coding	intercellular_adhesion_molecule_1
ENSG00000064393	706.477	549.203	685.051	1112.46	1722.4	1035.85	1047.47	1318.63	0.746536	0.0257207	0.434793	HIPK2	chr7	-	139561570	139777778	15402	protein_coding	homeodomain_interacting_protein_kinase_2
ENSG00000226800	4.91548	13.2941	8.41504	10.7339	0.890303	3.25515	5.11393	2.88504	-1.59023	0.0257215	0.434793	CACTIN-AS1	chr19	+	3607247	3613930	1913	antisense	CACTIN_antisense_RNA_1
ENSG00000158815	0.973639	9.88387	0.115185	8.61877	0	0.00906907	0.00288615	1.95019	-3.02758	0.0257326	0.434793	FGF17	chr8	+	22042398	22048809	3287	protein_coding	fibroblast_growth_factor_17
ENSG00000179958	695.697	186.115	180.699	119.613	212.38	132.324	92.3511	77.9847	-1.19769	0.0257338	0.434793	DCTPP1	chr16	-	30423619	30430075	1581	protein_coding	dCTP_pyrophosphatase_1
ENSG00000008086	48.2706	44.6467	63.4037	114.211	177.873	112.838	124.142	119.425	0.977504	0.0257865	0.435013	CDKL5	chrX	+	18425583	18653629	15642	protein_coding	cyclin-dependent_kinase-like_5
ENSG00000239040	1.97775	0.0172857	1.17965	0	2.76577	3.27648	3.08591	6.76993	2.22748	0.0257889	0.435013	Y_RNA	chr4	+	55412636	55412738	103	misc_RNA	Y_RNA
ENSG00000100299	784.308	1711.85	1519.31	976.844	489.648	857.895	926.383	618.363	-0.787298	0.0257939	0.435013	ARSA	chr22	-	50622754	50628173	2932	protein_coding	arylsulfatase_A
ENSG00000067221	698.623	334.214	401.705	245.725	284.917	259.208	198.013	198.404	-0.836486	0.0258305	0.435366	STOML1	chr15	-	73978923	73994622	10461	protein_coding	stomatin_like_1
ENSG00000119013	696.668	248.469	236.855	200.655	220.683	174.634	133.386	183.973	-0.95547	0.0258571	0.435372	NDUFB3	chr2	+	201071433	201085750	1103	protein_coding	NADH:ubiquinone_oxidoreductase_subunit_B3
ENSG00000068878	666.091	402.167	459.127	588.226	1195.46	795.048	631.982	888.076	0.730203	0.0258623	0.435372	PSME4	chr2	-	53864067	53970840	10241	protein_coding	proteasome_activator_subunit_4
ENSG00000135111	150.756	117.009	136.315	163.537	179.632	323.156	217.504	274.521	0.807755	0.0259096	0.435904	TBX3	chr12	-	114670254	114684164	5950	protein_coding	T-box_3
ENSG00000149308	102.476	60.246	70.6566	141.603	201.115	148.63	172.357	181.083	0.903228	0.0259503	0.436324	NPAT	chr11	-	108157215	108222642	7534	protein_coding	nuclear_protein_ataxia-telangiectasia_locus
ENSG00000127540	808.006	337.553	310.949	222.02	317.547	213.68	171.343	171.429	-0.940829	0.0259996	0.436622	UQCR11	chr19	-	1597172	1605490	2151	protein_coding	ubiquinol-cytochrome_c_reductase_complex_III_subunit_XI
ENSG00000187051	1167.66	490.138	382.71	280.053	346.351	365.477	261.619	236.927	-0.938713	0.0260123	0.436622	RPS19BP1	chr22	-	39529093	39532855	3763	protein_coding	ribosomal_protein_S19_binding_protein_1
ENSG00000049192	276.915	53.6157	87.4464	141.301	518.693	258.175	172.381	262.941	1.11458	0.0260154	0.436622	ADAMTS6	chr5	-	65148736	65481920	8567	protein_coding	ADAM_metallopeptidase_with_thrombospondin_type_1_motif_6
ENSG00000176349	0	2.17906	0.0357425	1.56961	1.81129	8.6044	3.09108	6.75559	2.24227	0.0260433	0.436622	AC110781.3	chr7	+	1838586	1849931	4764	antisense	NA
ENSG00000170775	5.89493	52.9852	5.01203	10.4904	6.53361	5.42653	5.13242	3.83807	-1.80747	0.0260737	0.436622	GPR37	chr7	-	124745997	124765627	3021	protein_coding	G_protein-coupled_receptor_37_(endothelin_receptor_type_B-like)
ENSG00000124104	423.679	700.577	760.212	640.874	276.457	406.721	476.009	354.452	-0.73828	0.0260756	0.436622	SNX21	chr20	+	45833810	45843275	4066	protein_coding	sorting_nexin_family_member_21
ENSG00000053371	726.196	591.446	558.301	431.425	306.27	402.369	343.685	364.092	-0.703688	0.0261043	0.436622	AKR7A2	chr1	-	19303965	19312146	1781	protein_coding	aldo-keto_reductase_family_7_member_A2
ENSG00000159399	502.511	471.213	527.252	841.272	978.479	904.584	928.455	979.582	0.69391	0.0261091	0.436622	HK2	chr2	+	74833981	74893359	6064	protein_coding	hexokinase_2
ENSG00000065613	484.78	364.305	465.075	683.871	873.284	770.093	733.537	864	0.696969	0.0261097	0.436622	SLK	chr10	+	103967201	104029233	7974	protein_coding	STE20_like_kinase
ENSG00000142677	1.9565	5.62813	10.6793	14.0237	1.85236	4.27306	2.05374	0	-1.93174	0.026144	0.436721	IL22RA1	chr1	-	24119771	24143121	2798	protein_coding	interleukin_22_receptor_subunit_alpha_1
ENSG00000000971	514.33	689.493	501.055	1289.09	997.052	1012	1474.23	1864.81	0.836319	0.0261472	0.436721	CFH	chr1	+	196651878	196747504	8145	protein_coding	complement_factor_H
ENSG00000077463	414.831	317.465	349.062	254.215	194.568	225.579	187.748	191.672	-0.739516	0.0261757	0.436934	SIRT6	chr19	-	4174109	4182604	2787	protein_coding	sirtuin_6
ENSG00000134852	411.865	345.348	347.973	591.459	1014.86	644.287	542.725	650.154	0.748419	0.0262033	0.43707	CLOCK	chr4	-	55427903	55547138	11762	protein_coding	clock_circadian_regulator
ENSG00000270558	10.8471	3.43004	9.50848	6.81652	2.80007	3.23276	3.07269	0	-1.70627	0.0262309	0.43707	CTD-2124B8.2	chr5	-	37286449	37286977	529	processed_pseudogene	NA
ENSG00000054148	1415.93	1359.94	1006.63	737.686	649.823	886.07	559.136	632.818	-0.728419	0.0262311	0.43707	PHPT1	chr9	+	136848724	136851027	1612	protein_coding	phosphohistidine_phosphatase_1
ENSG00000216588	4.93087	3.36081	2.46646	3.80972	0.930121	1.08092	1.02532	0	-2.11563	0.0262751	0.43754	IGSF23	chr19	+	44613630	44636781	1347	protein_coding	immunoglobulin_superfamily_member_23
ENSG00000201492	2.78e-17	2.78e-17	2.78e-17	2.78e-17	0	2.17185	2.05364	3.87609	4.10413	0.0263417	0.438385	RNA5SP78	chr1	+	229549905	229550022	118	rRNA	RNA_5S_ribosomal_pseudogene_78
ENSG00000133138	198.067	100.325	93.4018	157.423	337.076	250.554	171.349	249.467	0.874757	0.0263741	0.438661	TBC1D8B	chrX	+	106802680	106876145	9503	protein_coding	TBC1_domain_family_member_8B
ENSG00000118412	118.241	81.3865	99.2826	140.698	250.48	152.982	186.722	200.345	0.844425	0.026411	0.438871	CASP8AP2	chr6	+	89829894	89874436	8171	protein_coding	caspase_8_associated_protein_2
ENSG00000111252	765.606	477.914	638.389	717.314	1896.56	1156.2	683.284	811.956	0.806926	0.0264183	0.438871	SH2B3	chr12	+	111405948	111451623	5682	protein_coding	SH2B_adaptor_protein_3
ENSG00000102030	1096.73	296.383	301.425	169.249	310.1	246.18	163.136	129.034	-1.13479	0.0264933	0.439558	NAA10	chrX	-	153929242	153935223	4742	protein_coding	N(alpha)-acetyltransferase_10_NatA_catalytic_subunit
ENSG00000266897	0.987271	0.0117668	0.0192266	0.774958	4.67391	2.20435	6.13621	0.939465	2.57428	0.0265366	0.439558	AC005546.2	chr19	+	13131571	13132410	391	lincRNA	NA
ENSG00000259895	4.92386	6.6575	3.67401	6.13636	0	3.19092	0.00643527	1.93324	-1.98688	0.0265373	0.439558	RP11-715J22.2	chr16	-	2464950	2468213	3264	antisense	NA
ENSG00000152601	1453.36	1015.89	1177.58	1661.55	2664.56	1791.82	1936.93	2184.55	0.692098	0.0265462	0.439558	MBNL1	chr3	+	152243828	152465780	9989	protein_coding	muscleblind_like_splicing_regulator_1
ENSG00000168894	1011.97	386.577	377.898	291.547	368.731	289.587	202.123	237.897	-0.912463	0.0265532	0.439558	RNF181	chr2	+	85595725	85597613	1220	protein_coding	ring_finger_protein_181
ENSG00000169967	441.423	387.678	460.285	654.065	976.653	636.715	718.148	838.956	0.705411	0.0265549	0.439558	MAP3K2	chr2	-	127298730	127388465	11508	protein_coding	mitogen-activated_protein_kinase_kinase_kinase_2
ENSG00000144218	70.9302	78.0581	145.723	160.64	345.491	148.665	137.497	272.604	0.988716	0.0265927	0.439772	AFF3	chr2	-	99545419	100142739	12737	protein_coding	AF4/FMR2_family_member_3
ENSG00000075407	210.855	232.803	183.021	314.135	454.348	299.408	385.747	436.34	0.742789	0.0266111	0.439772	ZNF37A	chr10	+	38094336	38125544	9626	protein_coding	zinc_finger_protein_37A
ENSG00000135617	400.076	177.159	192.537	102.07	155.552	106.3	97.4692	66.4278	-1.03269	0.0266153	0.439772	PRADC1	chr2	-	73228006	73233238	1407	protein_coding	protease-associated_domain_containing_1
ENSG00000198589	267.017	215.068	335.921	488.402	527.863	501.117	536.557	638.619	0.753386	0.0266842	0.439936	LRBA	chr4	-	150264531	151015727	14929	protein_coding	LPS-responsive_vesicle_trafficking_beach_and_anchor_containing
ENSG00000173889	146.796	261.796	272.622	523.703	530.659	408.956	639.135	599.121	0.852716	0.0267107	0.439936	PHC3	chr3	-	170086732	170181749	16919	protein_coding	polyhomeotic_homolog_3_(Drosophila)
ENSG00000006432	3.92258	33.281	16.8277	29.9887	37.1925	72.5932	40.0255	56.8348	1.29209	0.026731	0.439936	MAP3K9	chr14	-	70722526	70809534	12386	protein_coding	mitogen-activated_protein_kinase_kinase_kinase_9
ENSG00000177191	11.8098	32.2117	25.0837	22.8947	6.47982	5.48	17.4021	7.69285	-1.29946	0.0267386	0.439936	B3GNT8	chr19	-	41425359	41428730	1874	protein_coding	UDP-GlcNAc:betaGal_beta-13-N-acetylglucosaminyltransferase_8
ENSG00000141505	28.5949	9.00972	16.7541	12.863	5.56662	8.6439	4.11792	7.71236	-1.35294	0.0267497	0.439936	ASGR1	chr17	-	7173431	7179564	3748	protein_coding	asialoglycoprotein_receptor_1
ENSG00000267655	13.8138	11.0627	1.37332	3.6383	3.77537	1.10831	1.03374	0.951196	-2.04066	0.0267984	0.439936	CTD-2286N8.2	chr18	+	79117207	79117920	714	sense_intronic	NA
ENSG00000125650	40.3933	53.4308	56.1018	34.224	17.6544	18.4748	23.5954	29.8827	-1.03167	0.0268114	0.439936	PSPN	chr19	-	6375148	6379058	3911	protein_coding	persephin
ENSG00000262434	0	1.07914	0.0101612	0	5.65255	1.12586	2.05903	1.91468	2.91374	0.0268288	0.439936	RP11-676J12.8	chr17	-	789744	790525	486	antisense	NA
ENSG00000076344	11.8019	154.785	164.868	198.893	12.9395	48.8047	73.8305	50.0905	-1.51186	0.0268362	0.439936	RGS11	chr16	-	268301	275980	4798	protein_coding	regulator_of_G-protein_signaling_11
ENSG00000129315	234.507	202.761	187.788	302.657	429.205	343.851	334.458	429.599	0.726955	0.0268737	0.439936	CCNT1	chr12	-	48688458	48716998	7371	protein_coding	cyclin_T1
ENSG00000162882	23.6581	9.01166	21.437	14.4231	10.2922	4.38297	6.16046	5.76926	-1.34389	0.0268788	0.439936	HAAO	chr2	-	42767089	42792593	2726	protein_coding	3-hydroxyanthranilate_34-dioxygenase
ENSG00000222489	2.78e-17	2.78e-17	2.78e-17	2.78e-17	5.65231	0.0360991	5.11039	0	4.50718	0.026894	0.439936	SNORA79	chr14	-	20323179	20323326	148	snoRNA	Small_nucleolar_RNA_SNORA79
ENSG00000259721	56.1832	37.861	14.5727	32.0159	51.151	77.009	77.9691	93.4503	1.08581	0.0269449	0.439936	RP11-758N13.1	chr15	-	32717270	32719007	1738	lincRNA	NA
ENSG00000188581	188.314	0.130758	6.25421	0	12.2245	5.4302	1.04715	2.86689	-3.14652	0.0269545	0.439936	KRTAP1-1	chr17	-	41040559	41041461	903	protein_coding	keratin_associated_protein_1-1
ENSG00000074054	275.88	344.223	468.547	522.648	666.591	650.777	642.226	673.281	0.707913	0.0269715	0.439936	CLASP1	chr2	-	121337776	121649587	11052	protein_coding	cytoplasmic_linker_associated_protein_1
ENSG00000163701	57.174	28.9967	29.9379	15.015	12.0828	14.1024	8.22656	20.2588	-1.25195	0.0269745	0.439936	IL17RE	chr3	+	9902612	9916402	4676	protein_coding	interleukin_17_receptor_E
ENSG00000177352	304.473	250.623	248.673	203.061	165.732	134.518	148.759	143.512	-0.763767	0.0269772	0.439936	CCDC71	chr3	-	49162535	49166321	1781	protein_coding	coiled-coil_domain_containing_71
ENSG00000115541	338.019	75.8691	105.343	72.2898	96.9075	56.4293	42.0837	59.7103	-1.21123	0.0269902	0.439936	HSPE1	chr2	+	197499994	197503457	1977	protein_coding	heat_shock_protein_family_E_(Hsp10)_member_1
ENSG00000154122	2793.41	1975.99	1830.34	2996.02	3873.88	3478.38	3178.29	5146.45	0.708019	0.0269914	0.439936	ANKH	chr5	-	14704804	14871778	10865	protein_coding	ANKH_inorganic_pyrophosphate_transport_regulator
ENSG00000156011	204.926	560.328	675.471	1457.35	668.367	1626.91	1844.58	2001.57	1.08311	0.0269939	0.439936	PSD3	chr8	-	18527301	19084730	15213	protein_coding	pleckstrin_and_Sec7_domain_containing_3
ENSG00000167653	19.7012	22.2932	36.8159	13.5471	3.66166	7.62243	11.2779	14.4811	-1.30285	0.0270036	0.439936	PSCA	chr8	+	142670308	142682724	1763	protein_coding	prostate_stem_cell_antigen
ENSG00000176986	169.459	319.696	352.653	519.742	708.518	629.07	496.555	546.128	0.805032	0.0270092	0.439936	SEC24C	chr10	+	73744384	73772161	5341	protein_coding	SEC24_homolog_C_COPII_coat_complex_component
ENSG00000204525	3594.46	10730.6	17608.5	10766.7	2945.6	5122.65	7775.37	6190.54	-0.95448	0.0270144	0.439936	HLA-C	chr6	-	31268749	31272130	2507	protein_coding	major_histocompatibility_complex_class_I_C
ENSG00000014123	255.203	194.969	140.052	321.057	471.115	376.377	306.764	417.072	0.78406	0.0270666	0.439936	UFL1	chr6	+	96521595	96555276	4539	protein_coding	UFM1-specific_ligase_1
ENSG00000176845	2932.33	3763.65	5186.85	3755.13	1540.74	3182.18	2486.81	2190.33	-0.734296	0.0270772	0.439936	METRNL	chr17	+	83079691	83095119	2626	protein_coding	meteorin_glial_cell_differentiation_regulator-like
ENSG00000148362	758.737	352.017	331.24	187.617	282.148	259.179	154.931	144.452	-0.954219	0.0270786	0.439936	C9orf142	chr9	+	136992418	136993984	1367	protein_coding	chromosome_9_open_reading_frame_142
ENSG00000083097	98.5249	110.306	86.2197	195.898	219.708	207.182	224.676	235.025	0.849328	0.0271168	0.439936	DOPEY1	chr6	+	83067666	83171350	10045	protein_coding	dopey_family_member_1
ENSG00000171621	278.829	593.694	760.202	851.924	219.653	374.18	456.512	325.556	-0.852749	0.0271378	0.439936	SPSB1	chr1	+	9292880	9369532	3403	protein_coding	splA/ryanodine_receptor_domain_and_SOCS_box_containing_1
ENSG00000137463	303.549	32.4648	74.283	42.46	14.8096	37.9782	56.4025	51.0705	-1.49557	0.0271564	0.439936	MGARP	chr4	-	139266163	139280338	1339	protein_coding	mitochondria_localized_glutamic_acid_rich_protein
ENSG00000115355	681.877	216.204	236.884	406.39	944.087	568.384	531.441	787.911	0.876818	0.0271586	0.439936	CCDC88A	chr2	-	55287842	55419921	14537	protein_coding	coiled-coil_domain_containing_88A
ENSG00000126088	1424.81	834.29	832.078	516.891	615.412	541.225	459.62	505.677	-0.765473	0.0271704	0.439936	UROD	chr1	+	45012147	45015575	2908	protein_coding	uroporphyrinogen_decarboxylase
ENSG00000162402	276.863	418.834	429.21	709.96	802.522	702.855	748.921	829.326	0.74809	0.0271822	0.439936	USP24	chr1	-	55066359	55215113	11772	protein_coding	ubiquitin_specific_peptidase_24
ENSG00000160563	260.137	189.377	203.235	151.089	127.561	119.305	97.4728	111.727	-0.816349	0.0271915	0.439936	MED27	chr9	-	131860107	132079908	2107	protein_coding	mediator_complex_subunit_27
ENSG00000231863	2.78e-17	2.78e-17	2.78e-17	2.78e-17	0.907343	2.16418	1.03384	2.90281	3.91712	0.027192	0.439936	RP3-428L16.1	chr6	+	160931080	160969771	573	antisense	NA
ENSG00000279964	2.78e-17	2.78e-17	2.78e-17	2.78e-17	0.907343	2.16418	1.03384	2.90281	3.91712	0.027194	0.439936	RP11-69J7.1	chr2	-	230410700	230412529	1830	TEC	NA
ENSG00000150681	2.78e-17	2.78e-17	2.78e-17	2.78e-17	1.85885	1.10858	3.06685	0.95108	3.91551	0.0271965	0.439936	RGS18	chr1	+	192158457	192185815	2806	protein_coding	regulator_of_G-protein_signaling_18
ENSG00000120725	1657.35	898.905	934.89	604.744	668.472	695.208	561.181	463.28	-0.778076	0.0272481	0.440514	SIL1	chr5	-	138946720	139293557	4011	protein_coding	SIL1_nucleotide_exchange_factor
ENSG00000244218	0	3.36061	0.0961187	10.4626	20.5405	4.42949	9.25013	21.2255	1.94716	0.0272724	0.440649	RN7SL81P	chr7	+	128761338	128761598	261	misc_RNA	RNA_7SL_cytoplasmic_81_pseudogene
ENSG00000123094	352.749	248.46	259.526	461.602	598.642	453.41	535.531	603.938	0.72747	0.0273537	0.44165	RASSF8	chr12	+	25959029	26079892	7619	protein_coding	Ras_association_(RalGDS/AF-6)_domain_family_(N-terminal)_member_8
ENSG00000111832	1063.2	442.267	456.777	387.075	456.256	275.53	263.674	305.328	-0.852392	0.0273662	0.44165	RWDD1	chr6	+	116571367	116597675	5909	protein_coding	RWD_domain_containing_1
ENSG00000219433	2.78e-17	2.78e-17	2.78e-17	2.78e-17	0.907333	1.10863	3.06688	1.92556	3.91768	0.0273914	0.4418	BTBD10P2	chr6	+	149794763	149795746	676	processed_pseudogene	BTB_(POZ)_domain_containing_10_pseudogene_2
ENSG00000068796	227.617	148.21	161.475	232.32	415.269	302.629	275.983	309.182	0.758189	0.027454	0.442309	KIF2A	chr5	+	62306162	62537249	4774	protein_coding	kinesin_heavy_chain_member_2A
ENSG00000198816	428.61	693.842	672.924	367.989	138.633	428.334	341.622	289.92	-0.851712	0.0274606	0.442309	ZNF358	chr19	+	7515292	7521026	2072	protein_coding	zinc_finger_protein_358
ENSG00000145002	2.78e-17	2.78e-17	2.78e-17	2.78e-17	1.85291	0.0289921	4.08508	1.92241	4.08823	0.0274827	0.442309	FAM86B2	chr8	-	12425614	12436343	1366	protein_coding	family_with_sequence_similarity_86_member_B2
ENSG00000245648	0.989305	0.00619859	0.0101084	0	2.79417	1.1223	3.07494	2.89141	2.81244	0.0274868	0.442309	RP11-277P12.20	chr12	+	10363769	10398506	2830	antisense	NA
ENSG00000105552	515.333	417.704	453.061	334.429	257.878	330.757	206.224	252.354	-0.71585	0.0275889	0.443116	BCAT2	chr19	-	48795062	48811029	4553	protein_coding	branched_chain_amino-acid_transaminase_2_mitochondrial
ENSG00000267361	2.78e-17	2.78e-17	2.78e-17	2.78e-17	0	1.11822	2.05561	5.8276	4.25054	0.0275979	0.443116	LOC100421166	chr17	-	69094289	69095499	1211	processed_pseudogene	NA
ENSG00000196683	1287.84	1062.56	700.656	654.452	604.227	669.17	455.519	504.709	-0.730106	0.0276079	0.443116	TOMM7	chr7	-	22812628	22822852	1751	protein_coding	translocase_of_outer_mitochondrial_membrane_7_homolog_(yeast)
ENSG00000182263	59.1207	53.4831	37.2123	71.9526	94.9315	55.4125	150.789	146.433	1.00935	0.0276091	0.443116	FIGN	chr2	-	163593396	163736012	9942	protein_coding	fidgetin
ENSG00000176542	58.1175	89.1782	120.741	199.79	215.98	194.179	218.523	263.933	0.929596	0.0276168	0.443116	USF3	chr3	-	113648385	113696646	13738	protein_coding	upstream_transcription_factor_family_member_3
ENSG00000196865	203.958	233.905	165.11	303.443	390.088	318.915	422.671	379.501	0.735796	0.0276458	0.443257	NHLRC2	chr10	+	113854661	113917194	11223	protein_coding	NHL_repeat_containing_2
ENSG00000184619	0.976003	3.35514	0.0930241	8.81899	1.78227	18.3781	14.3598	17.3585	1.91354	0.0276576	0.443257	KRBA2	chr17	-	8368637	8376711	2794	protein_coding	KRAB-A_domain_containing_2
ENSG00000271869	14.8066	4.51459	6.02457	2.07888	0.912176	0.0232395	1.03201	3.88762	-2.11898	0.0276938	0.443581	RP11-51J9.5	chr8	-	30155830	30156232	403	lincRNA	NA
ENSG00000134318	744.902	706.232	761.575	1310.32	1732.62	1155.16	1298.82	1617.23	0.719697	0.0277132	0.443618	ROCK2	chr2	-	11179761	11348330	10145	protein_coding	Rho-associated_coiled-coil_containing_protein_kinase_2
ENSG00000154556	434.525	545.751	453.12	510.274	698.221	583.584	1240.29	698.311	0.728255	0.0277474	0.443618	SORBS2	chr4	-	185585444	185956652	16730	protein_coding	sorbin_and_SH3_domain_containing_2
ENSG00000240527	15.7608	15.6297	19.116	20.6815	14.062	5.46061	4.12085	5.76476	-1.25707	0.0277668	0.443618	RP11-429G19.3	chr10	+	95833508	95873758	587	sense_intronic	NA
ENSG00000146232	101.494	104.652	84.9016	55.5564	34.4105	66.0615	43.0909	29.8323	-0.997395	0.0277697	0.443618	NFKBIE	chr6	-	44258166	44265788	2581	protein_coding	nuclear_factor_of_kappa_light_polypeptide_gene_enhancer_in_B-cells_inhibitor_epsilon
ENSG00000082805	397.074	624.869	561.921	919.208	1187.97	972.917	926.409	1047.97	0.723704	0.0277761	0.443618	ERC1	chr12	+	990509	1495933	13484	protein_coding	ELKS/RAB6-interacting/CAST_family_member_1
ENSG00000184371	428.595	3210.07	5196.27	4250.33	479.366	1352.52	2011.79	1677.93	-1.24472	0.0278397	0.444186	CSF1	chr1	+	109910242	109930992	5418	protein_coding	colony_stimulating_factor_1_(macrophage)
ENSG00000104870	697.593	2183.03	2323.76	1617.82	365.791	830.833	1344.94	998.855	-0.946201	0.0278692	0.444186	FCGRT	chr19	+	49506816	49526333	4173	protein_coding	Fc_fragment_of_IgG_receptor_transporter_alpha
ENSG00000176340	1889.92	475.719	518.993	297.581	529.813	452.241	231.881	256.184	-1.11379	0.0278729	0.444186	COX8A	chr11	+	63974607	63976543	507	protein_coding	cytochrome_c_oxidase_subunit_VIIIA_(ubiquitous)
ENSG00000169241	410.892	247.339	344.26	265.714	188.988	226.647	180.565	154.095	-0.75695	0.0278767	0.444186	SLC50A1	chr1	+	155135344	155138857	2340	protein_coding	solute_carrier_family_50_(sugar_efflux_transporter)_member_1
ENSG00000124562	896.692	284.127	319.321	241.127	307.29	237.525	158.011	194.553	-0.955833	0.0279154	0.444186	SNRPC	chr6	+	34757406	34773794	1277	protein_coding	small_nuclear_ribonucleoprotein_polypeptide_C
ENSG00000128923	403.011	237.315	215.328	361.403	588.413	415.451	446.282	585.641	0.741072	0.0279229	0.444186	FAM63B	chr15	+	58771192	58861900	9454	protein_coding	family_with_sequence_similarity_63_member_B
ENSG00000214195	0.980663	3.28386	1.24245	1.48741	2.78e-17	2.78e-17	2.78e-17	2.78e-17	-3.90906	0.0279508	0.444186	HMGN2P31	chr9	+	5311444	5311716	273	processed_pseudogene	high_mobility_group_nucleosomal_binding_domain_2_pseudogene_31
ENSG00000131669	226.61	405.442	570.026	408.658	148.9	267.868	298.522	191.662	-0.828324	0.0279571	0.444186	NINJ1	chr9	-	93121489	93134288	2648	protein_coding	ninjurin_1
ENSG00000237984	5.90514	8.90163	7.21852	10.0044	13.9267	24.8944	15.3993	20.2307	1.19803	0.0279795	0.444186	PTENP1	chr9	-	33673504	33677499	3996	transcribed_processed_pseudogene	phosphatase_and_tensin_homolog_pseudogene_1_(functional)
ENSG00000130224	67.0142	36.8266	46.6587	45.006	83.7695	91.1167	88.2333	104.999	0.910639	0.0279857	0.444186	LRCH2	chrX	-	115110616	115234072	4929	protein_coding	leucine-rich_repeats_and_calponin_homology_(CH)_domain_containing_2
ENSG00000115919	1.96067	3.38849	1.3368	11.9382	0	8.77254	63.4977	19.2496	2.2775	0.0279879	0.444186	KYNU	chr2	+	142877498	143055832	17600	protein_coding	kynureninase
ENSG00000108602	4.9056	69.0862	109.765	114.115	1.77478	13.0797	22.5675	45.3681	-1.84171	0.0280939	0.445031	ALDH3A1	chr17	-	19737984	19748943	3918	protein_coding	aldehyde_dehydrogenase_3_family_member_A1
ENSG00000180139	18.7259	32.0547	7.3544	4.30536	46.5736	40.1336	29.7669	40.4541	1.32763	0.0281095	0.445031	ACTA2-AS1	chr10	+	88932390	88940820	3183	antisense	ACTA2_antisense_RNA_1
ENSG00000205352	380.369	171.586	163.888	115.092	155.559	100.882	72.8594	85.7075	-1.00019	0.0281143	0.445031	PRR13	chr12	+	53441605	53446645	2897	protein_coding	proline_rich_13
ENSG00000135077	0.970624	8.91561	3.74713	20.4291	0	4.26114	1.03395	1.92533	-2.17256	0.0281169	0.445031	HAVCR2	chr5	-	157085832	157142869	3804	protein_coding	hepatitis_A_virus_cellular_receptor_2
ENSG00000105810	560.652	318.671	572.602	709.042	1508.32	725.66	627.882	914.078	0.804767	0.0281337	0.445031	CDK6	chr7	-	92604921	92836594	12260	protein_coding	cyclin-dependent_kinase_6
ENSG00000168653	1670.16	750.799	927.711	657.482	609.803	627.985	550.922	579.846	-0.75802	0.0281478	0.445031	NDUFS5	chr1	+	39026318	39034636	548	protein_coding	NADH:ubiquinone_oxidoreductase_subunit_S5
ENSG00000169223	2794.4	2363.54	2239.08	1657.42	1336.9	1738.59	1408.58	1156.79	-0.68264	0.0281936	0.445031	LMAN2	chr5	-	177331562	177351852	2357	protein_coding	lectin_mannose-binding_2
ENSG00000276337	4.91623	10.0097	6.08132	13.9705	1.83769	3.24842	5.11093	0.943391	-1.62243	0.0281954	0.445031	RP11-106D4.2	chr16	-	87470370	87474370	4001	sense_intronic	NA
ENSG00000159377	3098.88	1821.15	1739.44	1328.93	1222.4	1386.11	1084.4	1125.02	-0.72941	0.0282004	0.445031	PSMB4	chr1	+	151399534	151401944	2158	protein_coding	proteasome_subunit_beta_4
ENSG00000100580	187.216	125.935	125.645	219.412	405.051	278.76	214.434	260.054	0.813407	0.0282017	0.445031	TMED8	chr14	-	77335021	77377109	7784	protein_coding	transmembrane_p24_trafficking_protein_family_member_8
ENSG00000130338	197.05	390.943	331.195	535.747	510.152	675.702	648.377	646.313	0.76876	0.0282533	0.445509	TULP4	chr6	+	158232236	158511828	12285	protein_coding	tubby_like_protein_4
ENSG00000263004	1.95489	16.5991	13.0853	10.6803	1.83012	3.26118	5.11662	2.8825	-1.65668	0.0282662	0.445509	RP11-166P13.3	chr17	-	57078298	57085024	855	lincRNA	NA
ENSG00000134917	1.97554	2.18044	0.036445	0	6.55104	4.34838	3.08849	3.84391	2.02352	0.0282802	0.445509	ADAMTS8	chr11	-	130404925	130428993	4523	protein_coding	ADAM_metallopeptidase_with_thrombospondin_type_1_motif_8
ENSG00000108773	410.869	804.123	786.505	586.577	323.953	419.738	418.571	408.401	-0.720051	0.0283448	0.446274	KAT2A	chr17	-	42113108	42121358	3769	protein_coding	K(lysine)_acetyltransferase_2A
ENSG00000107954	10.8401	11.1214	9.5854	7.53355	2.77819	0.0403118	6.13309	3.85673	-1.56019	0.0283803	0.446579	NEURL1	chr10	+	103493979	103592552	4961	protein_coding	neuralized_E3_ubiquitin_protein_ligase_1
ENSG00000090581	857.234	1095.95	884.645	736.248	415.178	606.288	651.446	563.474	-0.676211	0.0284493	0.447341	GNPTG	chr16	+	1351923	1364113	4102	protein_coding	N-acetylglucosamine-1-phosphate_transferase_gamma_subunit
ENSG00000176170	3951.22	1319.96	931.459	551.169	1214.13	934.891	423.73	447.854	-1.1607	0.0285073	0.447341	SPHK1	chr17	+	76376584	76387860	4416	protein_coding	sphingosine_kinase_1
ENSG00000174485	101.475	163.747	153.07	247.008	242.958	299.354	295.464	325.572	0.804263	0.0285331	0.447341	DENND4A	chr15	-	65658046	65792293	10623	protein_coding	DENN/MADD_domain_containing_4A
ENSG00000204592	2443.6	4019.78	3978.36	3496.97	1711.14	1946.91	2941.27	1962.04	-0.703139	0.0285728	0.447341	HLA-E	chr6	+	30489467	30494205	2975	protein_coding	major_histocompatibility_complex_class_I_E
ENSG00000115183	416.784	513.51	516.485	803.837	1159.13	946.868	795.094	782.108	0.709974	0.0285827	0.447341	TANC1	chr2	+	158968634	159232659	14921	protein_coding	tetratricopeptide_repeat_ankyrin_repeat_and_coiled-coil_containing_1
ENSG00000174938	47.2961	29.0537	73.8325	31.1424	53.9205	55.4079	221.523	91.4901	1.21888	0.0285938	0.447341	SEZ6L2	chr16	-	29871159	29899547	4110	protein_coding	seizure_related_6_homolog_(mouse)-like_2
ENSG00000154654	1.95729	24.0547	1.37118	2.07014	12.0272	48.6598	17.4608	30.8302	1.86581	0.0286021	0.447341	NCAM2	chr21	+	20998315	21543329	8380	protein_coding	neural_cell_adhesion_molecule_2
ENSG00000215840	4.92756	8.77554	3.63825	0.574352	0.930173	0.0130866	2.03865	0	-2.38993	0.0286142	0.447341	RP11-122G18.7	chr1	+	161406068	161407082	884	processed_pseudogene	NA
ENSG00000023191	7335.78	7037.16	6790.07	4592.19	4213.7	5309.11	3177.27	3157.37	-0.699665	0.0286151	0.447341	RNH1	chr11	-	494512	507300	7374	protein_coding	ribonuclease/angiogenin_inhibitor_1
ENSG00000078725	0.96721	37.7719	13.3438	53.2553	4.55717	26.1572	259.473	182.095	2.16346	0.0286175	0.447341	BRINP1	chr9	-	119153458	119369467	3905	protein_coding	bone_morphogenetic_protein/retinoic_acid_inducible_neural-specific_1
ENSG00000106714	9.88144	4.44305	0.0975368	0.589035	21.4742	9.81486	22.5433	3.81085	1.90253	0.0286267	0.447341	CNTNAP3	chr9	-	39072767	39288315	9521	protein_coding	contactin_associated_protein-like_3
ENSG00000150995	29.5409	80.1904	58.6925	134.897	91.1667	183.276	213.37	152.179	1.07388	0.0286312	0.447341	ITPR1	chr3	+	4493348	4847840	12895	protein_coding	inositol_145-trisphosphate_receptor_type_1
ENSG00000241316	0.971143	2.33014	4.89631	22.1567	12.9664	16.3331	28.7199	42.4358	1.71011	0.0286613	0.447341	SUCLG2-AS1	chr3	+	67654697	67947713	3032	lincRNA	SUCLG2_antisense_RNA_1_(head_to_head)
ENSG00000099804	1319.38	778.59	722.116	443.546	525.097	565.048	404.221	393.934	-0.789084	0.02867	0.447341	CDC34	chr19	+	531712	542092	1942	protein_coding	cell_division_cycle_34
ENSG00000251281	41.4384	5.68805	8.5264	5.08265	7.51859	0.0453203	2.06548	5.79639	-1.93684	0.0286869	0.447341	CTD-2066L21.2	chr5	-	33011322	33017607	425	lincRNA	NA
ENSG00000271996	0	0.0116329	0.0190069	1.65138	2.77766	3.2611	5.11659	1.91019	2.49936	0.0286904	0.447341	RP11-337N6.1	chr2	+	177306373	177310572	564	antisense	NA
ENSG00000113441	311.353	397.671	399.332	630.453	682.409	615.011	814.568	734.927	0.710388	0.0287633	0.447341	LNPEP	chr5	+	96935394	97037515	15266	protein_coding	leucyl/cystinyl_aminopeptidase
ENSG00000133250	177.365	188.168	126.798	98.3406	94.0561	81.3481	87.1987	54.8746	-0.8939	0.0287987	0.447341	ZNF414	chr19	-	8509678	8514164	2758	protein_coding	zinc_finger_protein_414
ENSG00000112706	2.78e-17	2.78e-17	2.78e-17	2.78e-17	0.899817	0.0314673	2.05552	5.82789	4.23528	0.0288072	0.447341	IMPG1	chr6	-	75921115	76072678	3801	protein_coding	interphotoreceptor_matrix_proteoglycan_1
ENSG00000198315	77.8204	219.44	236.686	361.677	350.953	387.23	393.957	546.165	0.904988	0.0288135	0.447341	ZKSCAN8	chr6	+	28141910	28159472	7565	protein_coding	zinc_finger_with_KRAB_and_SCAN_domains_8
ENSG00000250159	0	1.14178	0.0547678	4.9074	2.73615	4.38704	14.3215	6.73713	2.07498	0.0288386	0.447341	RP11-381K20.2	chr5	-	137814333	137889336	1675	antisense	NA
ENSG00000259532	2.78e-17	2.78e-17	2.78e-17	2.78e-17	0.907143	3.21422	2.05141	0.950958	3.92948	0.0288457	0.447341	RP11-138H8.2	chr15	+	70748932	70754177	472	lincRNA	NA
ENSG00000128655	2.78e-17	2.78e-17	2.78e-17	2.78e-17	0.907143	3.21422	2.05141	0.950958	3.92948	0.0288461	0.447341	PDE11A	chr2	-	177623252	178108339	12498	protein_coding	phosphodiesterase_11A
ENSG00000064042	417.791	190.576	308.45	343.774	206.724	71.6904	263.619	106.885	-0.957443	0.0288516	0.447341	LIMCH1	chr4	+	41359607	41700044	10862	protein_coding	LIM_and_calponin_homology_domains_1
ENSG00000182324	36.4601	34.5211	27.5712	30.5069	18.6456	7.66752	21.5246	12.5071	-1.08847	0.0288925	0.447341	KCNJ14	chr19	+	48455509	48466980	4340	protein_coding	potassium_channel_inwardly_rectifying_subfamily_J_member_14
ENSG00000233757	1.96187	4.45836	1.32489	8.70876	7.39999	8.7214	11.2897	20.2736	1.48524	0.0289046	0.447341	AC092835.2	chr2	+	95207535	95259774	2304	protein_coding	NA
ENSG00000168101	598.131	288.512	221.304	137.96	193.68	194.106	120.049	128.087	-0.969515	0.0289077	0.447341	NUDT16L1	chr16	+	4693694	4695859	2068	protein_coding	nudix_hydrolase_16_like_1
ENSG00000173915	1330.22	587.058	601.415	485.607	565.169	427.344	324.206	389.125	-0.816228	0.0289184	0.447341	USMG5	chr10	-	103389041	103396466	898	protein_coding	up-regulated_during_skeletal_muscle_growth_5_homolog_(mouse)
ENSG00000173230	480.822	1151.67	1037.65	1432.48	1640.4	1611.76	1732.77	1984.22	0.764229	0.028935	0.447341	GOLGB1	chr3	-	121663199	121749767	11865	protein_coding	golgin_B1
ENSG00000244161	2.93824	21.1041	10.8872	29.4184	61.5197	27.1828	51.2838	25.9752	1.3577	0.028936	0.447341	FLNB-AS1	chr3	-	58162547	58170636	3709	antisense	FLNB_antisense_RNA_1
ENSG00000242485	1122.32	553.626	560.745	381.691	435.731	434.901	336.508	286.049	-0.809975	0.0289929	0.447341	MRPL20	chr1	-	1401908	1407313	2788	protein_coding	mitochondrial_ribosomal_protein_L20
ENSG00000226067	9.84699	17.7385	9.65134	12.1968	5.60726	4.34279	0.0148026	6.7665	-1.52927	0.0289955	0.447341	LINC00623	chr1	+	120913275	121009291	2075	lincRNA	long_intergenic_non-protein_coding_RNA_623
ENSG00000166681	2843.68	1808.88	1579.26	1213.58	903.962	1358.98	1027.97	1174.15	-0.737604	0.0289956	0.447341	NGFRAP1	chrX	+	103376340	103378077	1080	protein_coding	nerve_growth_factor_receptor_(TNFRSF16)_associated_protein_1
ENSG00000118162	181.307	164.83	161.367	96.0348	90.3147	82.4401	81.0511	79.9395	-0.852364	0.0290013	0.447341	KPTN	chr19	-	47475144	47484268	2124	protein_coding	kaptin_(actin_binding_protein)
ENSG00000105619	391.201	276.187	166.313	101.292	139.672	138.805	103.628	97.2648	-0.962647	0.0290194	0.447341	TFPT	chr19	-	54107013	54115675	1240	protein_coding	TCF3_(E2A)_fusion_partner_(in_childhood_Leukemia)
ENSG00000136238	3294.96	1788.87	2162.56	1420.59	1551.07	1266.84	1170.58	1242.53	-0.728286	0.0290196	0.447341	RAC1	chr7	+	6374523	6403977	3114	protein_coding	ras-related_C3_botulinum_toxin_substrate_1_(rho_family_small_GTP_binding_protein_Rac1)
ENSG00000185278	54.1738	148.124	143.442	197.335	207.576	214.793	306.737	294.753	0.913501	0.0290467	0.447341	ZBTB37	chr1	+	173868082	173903549	19464	protein_coding	zinc_finger_and_BTB_domain_containing_37
ENSG00000013583	711.406	833.108	736.393	589.584	367.709	430.606	588.855	402.609	-0.681225	0.0290685	0.447341	HEBP1	chr12	-	12974864	13000273	3442	protein_coding	heme_binding_protein_1
ENSG00000134202	993.242	304.201	541.565	399.324	315.606	215.905	350.856	358.325	-0.850869	0.0290718	0.447341	GSTM3	chr1	-	109733932	109741038	4750	protein_coding	glutathione_S-transferase_mu_3_(brain)
ENSG00000116663	26.583	113.556	145.571	83.9553	33.4805	36.9057	57.4305	39.4838	-1.1406	0.0290741	0.447341	FBXO6	chr1	+	11664124	11674354	1811	protein_coding	F-box_protein_6
ENSG00000123989	4438.9	8233.36	7993.78	5122.36	3808.7	4566.19	4422.71	2873.22	-0.718589	0.029101	0.447506	CHPF	chr2	-	219538947	219543787	3354	protein_coding	chondroitin_polymerizing_factor
ENSG00000171813	206.905	406.505	458.895	304.698	130.286	317.642	159.028	144.458	-0.873548	0.0291438	0.447916	PWWP2B	chr10	+	132397168	132417863	2651	protein_coding	PWWP_domain_containing_2B
ENSG00000005020	167.497	237.221	235.463	206.975	411.525	331.911	413.434	254.26	0.736333	0.0292033	0.448582	SKAP2	chr7	-	26667062	26995239	5520	protein_coding	src_kinase_associated_phosphoprotein_2
ENSG00000172301	831.632	631.534	558.316	362.607	306.271	471.739	303.681	328.445	-0.7573	0.0292205	0.448598	COPRS	chr17	-	31851864	31859337	1432	protein_coding	coordinator_of_PRMT5_differentiation_stimulator
ENSG00000182389	75.8544	129.236	160.138	197.303	95.0094	85.6539	58.4905	50.0588	-0.959159	0.0292448	0.448722	CACNB4	chr2	-	151832776	152099079	13587	protein_coding	calcium_channel_voltage-dependent_beta_4_subunit
ENSG00000262814	410.946	109.247	77.9331	40.8965	95.9875	73.7175	29.7805	43.3182	-1.39405	0.0292729	0.448753	MRPL12	chr17	+	81703357	81707526	1028	protein_coding	mitochondrial_ribosomal_protein_L12
ENSG00000108784	1036.55	2335.59	2114.61	1188.4	675.851	1176.76	1228	783.068	-0.788648	0.0293062	0.448753	NAGLU	chr17	+	42536172	42544449	3004	protein_coding	N-acetylglucosaminidase_alpha
ENSG00000172354	5357.25	3545.33	3176.34	1995.74	2422.48	2515.18	1700.98	1634.54	-0.76651	0.0293137	0.448753	GNB2	chr7	+	100673531	100679174	2857	protein_coding	guanine_nucleotide_binding_protein_(G_protein)_beta_polypeptide_2
ENSG00000151692	6.87595	34.6371	56.2246	138.316	58.5578	126.951	205.168	264.939	1.4723	0.029322	0.448753	RNF144A	chr2	+	6917392	7068286	6473	protein_coding	ring_finger_protein_144A
ENSG00000126768	515.355	310.754	209.35	146.384	213.265	181.097	103.638	109.779	-0.958524	0.0293278	0.448753	TIMM17B	chrX	-	48893447	48898143	2562	protein_coding	translocase_of_inner_mitochondrial_membrane_17_homolog_B_(yeast)
ENSG00000243107	0.977146	5.48233	1.29053	3.87385	4.59932	12.9675	13.3204	6.72355	1.64139	0.0293505	0.448753	AC000120.7	chr7	-	92200014	92206857	1589	sense_overlapping	NA
ENSG00000100263	442.416	392.078	431.521	305.402	223.422	294.972	248.271	193.585	-0.710157	0.0293615	0.448753	RHBDD3	chr22	-	29259852	29268209	3014	protein_coding	rhomboid_domain_containing_3
ENSG00000273899	59.1342	45.646	38.2968	20.3706	23.3005	17.3756	14.377	21.1957	-1.09112	0.0293763	0.448753	NOL12	chr22	+	37681673	37693478	3589	protein_coding	nucleolar_protein_12
ENSG00000166225	210.853	171.626	261.807	380.689	404.036	373.142	541.668	414.172	0.756152	0.0293994	0.448859	FRS2	chr12	+	69470349	69579789	7242	protein_coding	fibroblast_growth_factor_receptor_substrate_2
ENSG00000269825	8.85294	22.2553	3.82661	42.6252	64.2778	40.1757	33.8754	63.5912	1.37022	0.0294992	0.450135	CTD-3099C6.9	chr19	-	52650437	52653284	2848	sense_intronic	NA
ENSG00000105701	4810.38	4943.12	3721.45	2551.86	2107.75	3287.39	2227.27	2122.9	-0.71766	0.0295511	0.450142	FKBP8	chr19	-	18531751	18544077	2902	protein_coding	FK506_binding_protein_8
ENSG00000101463	192.122	534.543	523.452	328.348	206.664	279.781	179.549	221.535	-0.829796	0.0295611	0.450142	SYNDIG1	chr20	+	24469199	24666616	2847	protein_coding	synapse_differentiation_inducing_1
ENSG00000175054	198.048	169.362	180.59	284.363	427.362	284.214	293.424	395.887	0.74953	0.0295645	0.450142	ATR	chr3	-	142449235	142578826	12496	protein_coding	ATR_serine/threonine_kinase
ENSG00000173611	57.1457	49.0675	44.3636	92.7159	85.6039	94.4062	135.413	152.212	0.937612	0.0295646	0.450142	SCAI	chr9	-	124942608	125143506	13014	protein_coding	suppressor_of_cancer_cell_invasion
ENSG00000243156	129.059	353.035	254.707	436.454	697.372	454.487	493.47	445.949	0.833089	0.0296181	0.450301	MICAL3	chr22	-	17787649	18024559	22354	protein_coding	microtubule_associated_monooxygenase_calponin_and_LIM_domain_containing_3
ENSG00000264522	272.929	270.716	332.337	422.584	491.552	519.537	508.857	560.591	0.679072	0.029634	0.450301	OTUD7B	chr1	-	149937812	150010676	12177	protein_coding	OTU_deubiquitinase_7B
ENSG00000040608	4.92851	3.37361	3.62921	4.59277	0.923257	1.08914	0.00531411	1.93819	-1.9332	0.0296385	0.450301	RTN4R	chr22	-	20241415	20283246	3339	protein_coding	reticulon_4_receptor
ENSG00000088320	3.92415	29.8674	23.7239	5.85443	9.42419	1.1407	5.12314	0	-1.9856	0.0296481	0.450301	REM1	chr20	+	31475293	31484905	1665	protein_coding	RAS_(RAD_and_GEM)-like_GTP-binding_1
ENSG00000177971	370.508	168.265	224.76	138.799	104.242	139.893	126.188	120.396	-0.877997	0.0296579	0.450301	IMP3	chr15	-	75639085	75648706	2565	protein_coding	IMP3_U3_small_nucleolar_ribonucleoprotein
ENSG00000185610	0	25.1794	1.37739	5.21203	0	2.13574	0.00534192	1.93806	-2.83909	0.0296899	0.450301	DBX2	chr12	-	45014672	45051099	2806	protein_coding	developing_brain_homeobox_2
ENSG00000130159	335.009	495.544	355.06	229.714	149.841	227.754	226.723	222.505	-0.774603	0.0297167	0.450301	ECSIT	chr19	-	11505916	11529174	2370	protein_coding	ECSIT_signalling_integrator
ENSG00000177853	58.1205	71.3618	88.5171	167.724	189.921	125.885	204.153	224.443	0.945434	0.0297277	0.450301	ZNF518A	chr10	+	96129715	96205288	10891	protein_coding	zinc_finger_protein_518A
ENSG00000249825	0	0.00612027	0.00998041	0.811124	1.8426	1.12235	3.07496	3.86734	2.83876	0.0297345	0.450301	CTD-2201I18.1	chr5	-	80052374	80083654	3233	antisense	uncharacterized_LOC101929215
ENSG00000160161	17.7251	41.0819	29.852	18.1642	28.785	61.8154	77.9493	61.6484	1.10778	0.0297374	0.450301	CILP2	chr19	+	19538248	19546659	4360	protein_coding	cartilage_intermediate_layer_protein_2
ENSG00000120137	476.901	364.28	404.115	519.518	838.86	650.789	626.842	679.056	0.662997	0.0298207	0.451314	PANK3	chr5	-	168548495	168579600	10580	protein_coding	pantothenate_kinase_3
ENSG00000169429	112.309	14.6488	129.33	743.055	36.2322	21.8096	81.0415	148.434	-1.79487	0.0298473	0.45147	CXCL8	chr4	+	73740506	73743716	2274	protein_coding	chemokine_(C-X-C_motif)_ligand_8
ENSG00000110921	268.027	170.439	157.869	118.964	98.6823	123.596	86.1859	80.892	-0.876575	0.0298901	0.451719	MVK	chr12	+	109573255	109598117	6473	protein_coding	mevalonate_kinase
ENSG00000140465	25.6705	2.3366	1.38462	5.18689	3.78621	2.1555	0.00736922	0	-2.44873	0.0298963	0.451719	CYP1A1	chr15	-	74719542	74725610	3435	protein_coding	cytochrome_P450_family_1_subfamily_A_member_1
ENSG00000065243	208.883	180.521	239.117	354.689	409.633	325.433	429.857	475.837	0.737313	0.0299781	0.452522	PKN2	chr1	+	88684222	88836255	6897	protein_coding	protein_kinase_N2
ENSG00000230953	0	0.0116329	0.0190069	1.65138	1.81317	4.35508	13.2748	0	3.10982	0.0299908	0.452522	RP4-631H13.6	chr1	+	52920422	52920596	175	processed_pseudogene	NA
ENSG00000201820	0	4.36307	2.38364	1.46556	2.78e-17	2.78e-17	2.78e-17	2.78e-17	-4.12526	0.0299984	0.452522	Y_RNA	chr14	-	51253933	51254023	91	misc_RNA	Y_RNA
ENSG00000109113	2856.49	1587.26	1745.38	1174.61	1197.27	1174.63	998.223	1089.38	-0.723409	0.0300667	0.452967	RAB34	chr17	-	28714281	28718429	3328	protein_coding	RAB34_member_RAS_oncogene_family
ENSG00000184924	168.513	100.267	95.6929	56.271	67.0733	62.8737	42.0757	36.5752	-1.00972	0.0301082	0.452967	PTRHD1	chr2	-	24789734	24793382	1917	protein_coding	peptidyl-tRNA_hydrolase_domain_containing_1
ENSG00000065883	281.791	438.85	430.368	550.145	703.833	771.14	646.332	627.037	0.691464	0.0301104	0.452967	CDK13	chr7	+	39950037	40097134	8921	protein_coding	cyclin-dependent_kinase_13
ENSG00000151366	405.993	135.986	162.695	125.044	124.778	100.886	99.5196	99.2016	-0.966248	0.0301119	0.452967	NDUFC2	chr11	-	78068304	78080219	2652	protein_coding	NADH:ubiquinone_oxidoreductase_subunit_C2
ENSG00000198598	682.844	745.027	340.869	290.783	260.656	401.23	251.36	250.419	-0.823314	0.0301151	0.452967	MMP17	chr12	+	131828393	131851783	4003	protein_coding	matrix_metallopeptidase_17
ENSG00000173621	798.125	700.582	573.876	488.723	350.031	512.961	405.236	301.461	-0.706327	0.0301259	0.452967	LRFN4	chr11	+	66856647	66860475	2828	protein_coding	leucine_rich_repeat_and_fibronectin_type_III_domain_containing_4
ENSG00000163191	5555.31	2792.43	3234.89	2056.1	3066.82	1967.49	1195.21	1332.09	-0.850845	0.0301546	0.452982	S100A11	chr1	-	152032506	152047907	680	protein_coding	S100_calcium_binding_protein_A11
ENSG00000130943	2.94827	7.72298	3.65914	5.35374	9.27081	8.72985	18.4478	15.4211	1.37533	0.0301596	0.452982	PKDREJ	chr22	-	46255663	46263355	7693	protein_coding	polycystin_(PKD)_family_receptor_for_egg_jelly
ENSG00000270823	1.96484	2.26389	2.44376	5.52175	3.66116	9.76281	17.4029	6.72361	1.56391	0.0302425	0.453853	RP11-2E11.6	chr7	-	130495794	130498427	2634	antisense	NA
ENSG00000134871	9483.8	11874.4	5488.39	2508.97	30001.6	17329.9	9667.21	5909.23	1.09962	0.0302503	0.453853	COL4A2	chr13	+	110305812	110513027	8706	protein_coding	collagen_type_IV_alpha_2
ENSG00000049323	4207.38	1720.97	2145.92	2640.66	5841.13	4682.27	2995.69	4711.05	0.76662	0.0302915	0.45397	LTBP1	chr2	+	32946972	33399509	7329	protein_coding	latent_transforming_growth_factor_beta_binding_protein_1
ENSG00000149357	1126.25	790.825	730.46	475.659	520.44	495.665	479.103	397.788	-0.721963	0.0303122	0.45397	LAMTOR1	chr11	-	72085895	72103387	2778	protein_coding	late_endosomal/lysosomal_adaptor_MAPK_and_MTOR_activator_1
ENSG00000159459	261.11	218.368	229.604	352.324	547.468	387.236	389.856	409.355	0.70674	0.0303221	0.45397	UBR1	chr15	-	42942897	43106113	9928	protein_coding	ubiquitin_protein_ligase_E3_component_n-recognin_1
ENSG00000184887	862.18	546.917	471.108	447.477	406.867	342.751	310.862	353.494	-0.718803	0.0303316	0.45397	BTBD6	chr14	+	105248490	105251093	2392	protein_coding	BTB_(POZ)_domain_containing_6
ENSG00000132932	15.7718	3.46227	10.8149	18.5461	58.7991	22.828	22.5862	18.2687	1.31899	0.03034	0.45397	ATP8A2	chr13	+	25372071	26025851	10415	protein_coding	ATPase_aminophospholipid_transporter_class_I_type_8A_member_2
ENSG00000108774	1151.86	767.455	790.214	542.908	635.917	482.665	444.229	416.089	-0.716386	0.0303827	0.454365	RAB5C	chr17	-	42124976	42155044	2761	protein_coding	RAB5C_member_RAS_oncogene_family
ENSG00000110057	269.964	620.344	583.31	537.785	177.754	341.622	360.082	282.214	-0.791882	0.0304226	0.454715	UNC93B1	chr11	-	67991104	68004982	3548	protein_coding	unc-93_homolog_B1_(C._elegans)
ENSG00000103196	211.836	199.462	137.708	577.389	499.921	252.822	706.84	804.316	1.00573	0.0304394	0.454722	CRISPLD2	chr16	+	84819984	84920768	7965	protein_coding	cysteine-rich_secretory_protein_LCCL_domain_containing_2
ENSG00000260196	60.126	24.5912	46.5218	16.5355	18.6386	7.67067	16.4148	20.2448	-1.2199	0.0304908	0.455013	RP1-239B22.5	chr11	+	17380649	17383531	2883	antisense	NA
ENSG00000128951	841.487	504.613	566.669	425.303	454.373	314.567	307.784	335.189	-0.727091	0.0304918	0.455013	DUT	chr15	+	48331011	48343373	3674	protein_coding	deoxyuridine_triphosphatase
ENSG00000138757	1270.1	987.996	862.014	1112.97	1937.43	1551.02	1546.06	1590.25	0.645951	0.0305731	0.45552	G3BP2	chr4	-	75642782	75724525	7183	protein_coding	GTPase_activating_protein_(SH3_domain)_binding_protein_2
ENSG00000180875	413.842	290.776	205.823	559.46	352.09	70.6128	129.284	171.443	-1.02226	0.0305839	0.45552	GREM2	chr1	-	240489573	240612149	4170	protein_coding	gremlin_2_DAN_family_BMP_antagonist
ENSG00000229487	0	0.00612027	0.00998041	0.811124	1.84243	3.24051	1.03806	3.8672	2.84593	0.0306049	0.45552	ALG13-AS1	chrX	-	111706649	111711101	195	antisense	ALG13_antisense_RNA_1
ENSG00000276529	66.0662	16.8017	20.4378	6.56025	10.2405	12.9754	9.23776	6.72171	-1.47523	0.0306131	0.45552	AP001505.10	chr21	+	44978832	44979274	443	lincRNA	NA
ENSG00000105499	27.5668	152.594	285.228	122.872	30.6502	43.4383	116.888	41.3919	-1.33814	0.0306633	0.45552	PLA2G4C	chr19	-	48047843	48110817	6613	protein_coding	phospholipase_A2_group_IVC
ENSG00000077097	738.011	588.165	699.368	896.136	1258.72	1069.45	985.914	1271.44	0.649882	0.0306644	0.45552	TOP2B	chr3	-	25597905	25664907	6044	protein_coding	topoisomerase_(DNA)_II_beta
ENSG00000107290	518.27	804.193	671.927	1196.51	1433.75	1185.51	1160.32	1464.08	0.716116	0.030665	0.45552	SETX	chr9	-	132261356	132354985	12140	protein_coding	senataxin
ENSG00000163032	0.975966	1.18176	8.09619	3.82351	11.1614	16.2154	16.3973	2.84961	1.69489	0.0306653	0.45552	VSNL1	chr2	+	17539126	17657018	3833	protein_coding	visinin_like_1
ENSG00000066739	152.708	328.576	279.8	494.566	521.347	523.882	540.659	580.818	0.785962	0.0306736	0.45552	ATG2B	chr14	-	96279202	96363870	14778	protein_coding	autophagy_related_2B
ENSG00000126218	4.91992	9.95604	0.134528	11.7081	0	0.020165	2.04576	2.9131	-2.32049	0.0307286	0.456093	F10	chr13	+	113122814	113149529	2356	protein_coding	coagulation_factor_X
ENSG00000116641	499.562	385.451	500.889	553.87	967.348	761.407	663.777	680.975	0.663611	0.0307664	0.456409	DOCK7	chr1	-	62454726	62688368	13888	protein_coding	dedicator_of_cytokinesis_7
ENSG00000169641	456.199	533.557	585.776	742.633	1003.63	846.02	881.264	916.008	0.653247	0.030794	0.456574	LUZP1	chr1	-	23084023	23177808	9658	protein_coding	leucine_zipper_protein_1
ENSG00000169570	51.2437	27.9332	28.8323	58.2579	108.976	58.6304	75.9245	85.726	0.979582	0.0308315	0.456887	DTWD2	chr5	-	118837322	118988545	4617	protein_coding	DTW_domain_containing_2
ENSG00000135211	172.435	140.381	175.689	140.472	76.3132	115.997	80.0296	83.7909	-0.819997	0.0308679	0.457146	TMEM60	chr7	-	77793728	77798580	1023	protein_coding	transmembrane_protein_60
ENSG00000165115	8.85928	10.0744	7.32036	24.0847	24.1783	26.0533	38.9657	25.0309	1.16065	0.0308847	0.457146	KIF27	chr9	-	83836698	83921465	5140	protein_coding	kinesin_family_member_27
ENSG00000178917	5.89901	11.1659	10.8155	20.9307	22.3119	26.0467	24.6296	36.6263	1.15036	0.0308985	0.457146	ZNF852	chr3	-	44498970	44510640	4229	protein_coding	zinc_finger_protein_852
ENSG00000095906	1131.18	673.892	631.261	410.715	436.641	528.155	369.338	333.249	-0.771619	0.030927	0.457324	NUBP2	chr16	+	1782901	1789191	4983	protein_coding	nucleotide_binding_protein_2
ENSG00000157654	0	6.62365	4.78027	6.21279	10.2137	10.8719	13.3358	15.4243	1.47554	0.0309898	0.457702	PALM2-AKAP2	chr9	+	109780309	110172512	8203	protein_coding	PALM2-AKAP2_readthrough
ENSG00000162783	1277.98	915.617	1092.63	972.334	539.94	774.39	673.002	726.262	-0.650156	0.0309967	0.457702	IER5	chr1	+	181088712	181092899	4188	protein_coding	immediate_early_response_5
ENSG00000185933	0.976723	2.26408	9.17027	0.60727	0	1.05957	0.00151854	0	-3.1624	0.0310141	0.457702	CALHM1	chr10	-	103453387	103458888	3053	protein_coding	calcium_homeostasis_modulator_1
ENSG00000169696	501.537	496.735	438.735	293.894	222.478	299.33	316.996	210.922	-0.721014	0.0310186	0.457702	ASPSCR1	chr17	+	81976807	82017406	12097	protein_coding	alveolar_soft_part_sarcoma_chromosome_region_candidate_1
ENSG00000108823	36.445	15.7509	37.2148	133.764	23.3035	4.44121	10.2819	36.6763	-1.57122	0.0310656	0.457907	SGCA	chr17	+	50164214	50175931	2452	protein_coding	sarcoglycan_alpha
ENSG00000166448	26.589	105.485	35.9903	28.0348	9.24024	15.2289	32.7948	22.1594	-1.29814	0.031103	0.457907	TMEM130	chr7	-	98846488	98870771	4663	protein_coding	transmembrane_protein_130
ENSG00000139637	517.312	329.732	350.303	276.361	263.5	227.77	195.959	198.408	-0.734015	0.0311057	0.457907	C12orf10	chr12	+	53299686	53307177	2509	protein_coding	chromosome_12_open_reading_frame_10
ENSG00000159314	16.7293	140.064	72.9274	55.6259	19.4982	31.4498	35.8971	31.7885	-1.26231	0.0311624	0.457907	ARHGAP27	chr17	-	45393902	45434421	10426	protein_coding	Rho_GTPase_activating_protein_27
ENSG00000007376	673.99	397.655	341.989	222.026	289.581	255.951	212.371	159.864	-0.833049	0.0311725	0.457907	RPUSD1	chr16	-	784974	788397	2769	protein_coding	RNA_pseudouridylate_synthase_domain_containing_1
ENSG00000183770	53.2826	4.58581	3.81392	3.52849	6.57291	1.13817	3.08422	3.85129	-2.11573	0.0311725	0.457907	FOXL2	chr3	-	138944224	138947140	2917	protein_coding	forkhead_box_L2
ENSG00000109572	326.134	439.974	407.698	596.012	690.791	668.14	695.573	771.535	0.674437	0.0311803	0.457907	CLCN3	chr4	+	169612633	169723673	8123	protein_coding	chloride_channel_voltage-sensitive_3
ENSG00000238273	25.6163	36.6693	16.8885	26.7198	32.5201	47.7551	82.044	57.7937	1.05064	0.0311846	0.457907	AC012360.6	chr2	+	105363038	105378839	2609	antisense	NA
ENSG00000185909	337	216.106	241.465	115.071	106.104	125.82	145.671	121.359	-0.865093	0.0311936	0.457907	KLHDC8B	chr3	+	49171611	49176486	2158	protein_coding	kelch_domain_containing_8B
ENSG00000172366	351.779	239.483	216.436	151.028	115.415	175.649	114.913	131.955	-0.833033	0.0311976	0.457907	FAM195A	chr16	+	636817	648474	5034	protein_coding	family_with_sequence_similarity_195_member_A
ENSG00000153976	7.86495	31.1215	26.2739	29.9027	13.866	86.6786	63.6042	72.2572	1.30796	0.0312257	0.457999	HS3ST3A1	chr17	-	13495689	13601927	2628	protein_coding	heparan_sulfate-glucosamine_3-sulfotransferase_3A1
ENSG00000115268	2199.27	1610.58	1255.29	759.777	796.92	1197.32	634.032	738.766	-0.79062	0.031237	0.457999	RPS15	chr19	+	1438358	1440494	2137	protein_coding	ribosomal_protein_S15
ENSG00000036549	326.146	241.764	275.008	360.645	489.704	463.143	442.176	517.247	0.666936	0.0312852	0.458464	ZZZ3	chr1	-	77562416	77683419	9008	protein_coding	zinc_finger_ZZ-type_containing_3
ENSG00000250892	0.97895	6.50498	0.0692989	1.44841	2.78e-17	2.78e-17	2.78e-17	2.78e-17	-4.27521	0.0313213	0.458499	RP11-1365D11.1	chr4	-	201409	205009	950	unprocessed_pseudogene	NA
ENSG00000130377	0	7.89405	31.8294	20.0019	1.82371	3.27213	6.13916	3.85062	-1.95234	0.0313392	0.458499	ACSBG2	chr19	+	6135247	6193094	3447	protein_coding	acyl-CoA_synthetase_bubblegum_family_member_2
ENSG00000197852	97.5679	95.6413	19.3917	33.3651	195.569	204.904	103.636	67.3804	1.2145	0.0313442	0.458499	FAM212B	chr1	-	111680630	111755824	10740	protein_coding	family_with_sequence_similarity_212_member_B
ENSG00000011009	653.296	382.069	355.119	227.381	265.355	275.457	181.602	201.296	-0.807965	0.0313537	0.458499	LYPLA2	chr1	+	23790970	23795539	2196	protein_coding	lysophospholipase_II
ENSG00000205339	1282.91	825.41	875.144	1096.94	2210.25	1394.85	1261.89	1714.51	0.689519	0.031389	0.458557	IPO7	chr11	+	9384622	9448126	7245	protein_coding	importin_7
ENSG00000197102	2190.37	4604.55	4058.53	5470.25	8141.61	6204.01	6247.82	6343.68	0.722583	0.0313969	0.458557	DYNC1H1	chr14	+	101964528	102050792	15826	protein_coding	dynein_cytoplasmic_1_heavy_chain_1
ENSG00000170421	11.8274	14.4013	9.59211	4.37117	25.1482	26.0103	20.525	18.2843	1.16447	0.0314225	0.458557	KRT8	chr12	-	52897187	52949954	6881	protein_coding	keratin_8_type_II
ENSG00000227741	6.89365	6.71488	3.73162	13.2467	31.7523	14.1454	12.3292	16.3626	1.25937	0.0314239	0.458557	RP11-536C5.7	chr1	-	160202199	160208869	1578	antisense	NA
ENSG00000169490	1017.86	523.571	610.931	551.388	454.338	381.807	430.883	390.091	-0.706084	0.0314505	0.458637	TM2D2	chr8	-	38988808	38996824	4459	protein_coding	TM2_domain_containing_2
ENSG00000101294	3829.01	2362.47	2548.7	1689.46	2122.74	1541.25	1248.55	1362.92	-0.732753	0.0314627	0.458637	HM13	chr20	+	31514428	31577923	10000	protein_coding	histocompatibility_(minor)_13
ENSG00000107223	4600.53	2380.29	2147.11	1356.36	1802.45	1768.97	1170.58	1208.81	-0.81698	0.0314883	0.458637	EDF1	chr9	-	136862119	136866286	1200	protein_coding	endothelial_differentiation-related_factor_1
ENSG00000099899	535.038	552.412	457.873	301.519	271.838	317.773	282.129	264.873	-0.699611	0.0314955	0.458637	TRMT2A	chr22	-	20111866	20117392	3963	protein_coding	tRNA_methyltransferase_2_homolog_A
ENSG00000197915	1.97062	0.0346922	3.47386	1.48735	7.46152	4.37735	9.21735	3.83206	1.7685	0.0315345	0.458964	HRNR	chr1	-	152212082	152224193	9623	protein_coding	hornerin
ENSG00000269958	186.238	124.792	133.933	123.654	89.3918	56.4606	90.2737	79.9441	-0.845565	0.0315751	0.459073	RP11-73M18.8	chr14	+	103696353	103697163	811	sense_intronic	NA
ENSG00000228852	0	3.28452	2.36562	1.4864	6.50871	5.45112	2.07388	12.5696	1.84845	0.0315859	0.459073	RP11-57H12.5	chr1	-	95243167	95278940	1418	antisense	NA
ENSG00000163362	2.78e-17	2.78e-17	2.78e-17	2.78e-17	3.76497	3.22353	1.03539	0	4.09731	0.0315917	0.459073	C1orf106	chr1	+	200891048	200915735	5413	protein_coding	chromosome_1_open_reading_frame_106
ENSG00000173269	12.7918	37.8398	39.3764	40.5957	15.831	17.3324	10.2749	15.4115	-1.14316	0.0316652	0.45908	MMRN2	chr10	-	86935540	86969481	5334	protein_coding	multimerin_2
ENSG00000273174	5.91509	4.4734	5.93661	2.93314	1.87359	1.0964	1.03009	0.956369	-1.8397	0.0316874	0.45908	RP11-434H6.6	chr3	+	129123439	129124003	565	antisense	NA
ENSG00000241978	1.95368	12.2791	14.3383	24.8324	25.0968	46.5658	29.7592	30.8142	1.29626	0.0316949	0.45908	AKAP2	chr9	+	110048598	110172512	7862	protein_coding	A-kinase_anchoring_protein_2
ENSG00000213881	0.987204	1.09456	0.0195447	0	2.77832	1.1327	3.08103	5.80726	2.41937	0.0316996	0.45908	NPM1P6	chr8	+	61202350	61203220	871	processed_pseudogene	nucleophosmin_1_(nucleolar_phosphoprotein_B23_numatrin)_pseudogene_6
ENSG00000169683	282.816	150.401	118.491	108.265	108.033	95.4313	75.927	65.475	-0.935279	0.031727	0.45908	LRRC45	chr17	+	82023302	82031151	3606	protein_coding	leucine_rich_repeat_containing_45
ENSG00000102125	257.165	363.055	333.485	238.194	182.472	197.387	174.41	166.625	-0.724305	0.0317296	0.45908	TAZ	chrX	+	154411518	154421726	4721	protein_coding	tafazzin
ENSG00000105737	6.886	6.77121	30.503	5.11794	2.76936	2.2084	6.13899	3.85079	-1.68336	0.0317327	0.45908	GRIK5	chr19	-	41998321	42069498	5014	protein_coding	glutamate_receptor_ionotropic_kainate_5
ENSG00000172336	804.079	246.249	210.595	171.584	282.208	164.874	109.796	122.301	-1.07596	0.0317376	0.45908	POP7	chr7	+	100706053	100707495	988	protein_coding	POP7_homolog_ribonuclease_P/MRP_subunit
ENSG00000259158	0.973863	12.0277	3.65572	2.93063	0.923191	1.08922	1.02789	0.959519	-2.15652	0.0317476	0.45908	ADAM20P1	chr14	-	70468881	70483756	3034	lincRNA	ADAM_metallopeptidase_domain_20_pseudogene_1
ENSG00000123636	87.6856	85.8359	110.006	165.262	183.386	155.152	230.823	235.035	0.839348	0.0317578	0.45908	BAZ2B	chr2	-	159318979	159616692	20370	protein_coding	bromodomain_adjacent_to_zinc_finger_domain_2B
ENSG00000269420	0.980538	2.21961	3.47697	0.665335	2.78e-17	2.78e-17	2.78e-17	2.78e-17	-3.95028	0.0318567	0.459648	PLA2G4C-AS1	chr19	+	48061371	48064945	873	antisense	PLA2G4C_antisense_RNA_1
ENSG00000143776	477.868	854.332	953.947	1320.24	1561.29	1336.27	1469.11	1624.94	0.732089	0.0318581	0.459648	CDC42BPA	chr1	-	226989865	227318474	14055	protein_coding	CDC42_binding_protein_kinase_alpha_(DMPK-like)
ENSG00000130255	5609.51	2678.8	2058.7	1388.42	1997.03	1825.38	1146.99	1442.87	-0.871878	0.0318821	0.459648	RPL36	chr19	+	5674947	5691876	2272	protein_coding	ribosomal_protein_L36
ENSG00000163945	49.249	129.148	89.7396	150.727	177.8	174.651	235.949	193.601	0.898722	0.0318874	0.459648	UVSSA	chr4	+	1347266	1388049	7830	protein_coding	UV_stimulated_scaffold_protein_A
ENSG00000224330	2.78e-17	2.78e-17	2.78e-17	2.78e-17	0	3.2239	1.03544	3.87602	4.11037	0.0319094	0.459648	AC005019.3	chr7	-	13854355	13859025	359	lincRNA	NA
ENSG00000187240	117.233	370.895	312.072	583.25	390.019	654.03	653.51	933.386	0.926536	0.0319537	0.459648	DYNC2H1	chr11	+	103109431	103479863	14284	protein_coding	dynein_cytoplasmic_2_heavy_chain_1
ENSG00000188002	25.6078	44.513	44.1665	35.0872	14.8659	21.6678	14.3753	22.1666	-1.02514	0.0319539	0.459648	RP11-43F13.1	chr5	-	1598920	1634005	3364	transcribed_unprocessed_pseudogene	NA
ENSG00000149761	557.72	318.584	306.098	186.125	194.576	238.569	195.95	136.748	-0.836976	0.0319556	0.459648	NUDT22	chr11	+	64225941	64230686	3721	protein_coding	nudix_hydrolase_22
ENSG00000129003	234.488	574.755	603.704	961.322	791.301	903.52	1244.42	1309.98	0.839234	0.0319752	0.459648	VPS13C	chr15	-	61852389	62060473	18992	protein_coding	vacuolar_protein_sorting_13_homolog_C_(S._cerevisiae)
ENSG00000198887	352.753	220.618	276.198	343.812	784.93	394.849	386.786	442.099	0.750586	0.0319897	0.459648	SMC5	chr9	+	70258962	70354888	6637	protein_coding	structural_maintenance_of_chromosomes_5
ENSG00000100368	16.7835	4.51736	0.135951	6.04576	82.255	5.53547	8.24028	16.3417	2.00524	0.0319944	0.459648	CSF2RB	chr22	+	36913628	36940449	5000	protein_coding	colony_stimulating_factor_2_receptor_beta_low-affinity_(granulocyte-macrophage)
ENSG00000166592	27.5666	176.09	425.321	487.041	33.4205	187.45	131.299	49.0811	-1.47459	0.031996	0.459648	RRAD	chr16	-	66921679	66925644	1709	protein_coding	Ras-related_associated_with_diabetes
ENSG00000145494	1845.56	679.515	656.44	461.099	705.774	486.998	341.649	406.456	-0.907975	0.0320322	0.45993	NDUFS6	chr5	+	1801400	1816605	1451	protein_coding	NADH:ubiquinone_oxidoreductase_subunit_S6
ENSG00000184967	309.403	253.944	234.329	153.327	152.699	160.491	129.27	100.148	-0.808481	0.0320546	0.460013	NOC4L	chr12	+	132144448	132152473	2029	protein_coding	nucleolar_complex_associated_4_homolog
ENSG00000165644	146.825	93.6104	132.609	66.2308	40.9225	96.3669	31.8274	45.255	-1.03345	0.0320815	0.460161	COMTD1	chr10	-	75233969	75236030	1580	protein_coding	catechol-O-methyltransferase_domain_containing_1
ENSG00000261136	0.989305	0.00619859	0.0101084	0	0.892828	5.35599	4.09471	0.943279	2.98078	0.0321228	0.460515	RP11-37C7.3	chr15	+	39782571	39785617	3047	antisense	NA
ENSG00000108771	43.3316	277.357	498.104	305.579	44.596	108.484	198.982	117.508	-1.25888	0.0321785	0.461075	DHX58	chr17	-	42101404	42112733	3843	protein_coding	DEXH_(Asp-Glu-X-His)_box_polypeptide_58
ENSG00000204435	470.054	141.546	114.967	90.6025	141.599	84.6242	77.9811	66.4348	-1.13936	0.0322054	0.461222	CSNK2B	chr6	+	31665236	31670343	2933	protein_coding	casein_kinase_2_beta_polypeptide
ENSG00000172250	4.92835	5.53702	2.48462	3.77341	1.88265	0.0166974	1.02783	0.959603	-1.95144	0.0322273	0.461251	SERHL	chr22	+	42500579	42512560	1742	processed_transcript	serine_hydrolase-like_(pseudogene)
ENSG00000117724	450.358	44.7232	85.1095	130.456	1033.64	343.883	116.994	384.301	1.40184	0.0322448	0.461251	CENPF	chr1	+	214603195	214664588	11690	protein_coding	centromere_protein_F
ENSG00000108984	0.974909	2.2855	5.89671	7.0684	0.851667	9.81814	31.7438	17.3462	1.84858	0.0322745	0.461251	MAP2K6	chr17	+	69414698	69543331	6125	protein_coding	mitogen-activated_protein_kinase_kinase_6
ENSG00000127191	257.183	201.595	207.976	92.9127	135.045	100.878	84.1376	87.6368	-0.895684	0.0323196	0.461251	TRAF2	chr9	+	136881912	136926607	3663	protein_coding	TNF_receptor_associated_factor_2
ENSG00000140470	28.5634	23.5014	64.3268	52.8244	28.936	7.68158	19.4922	18.2965	-1.17775	0.0323452	0.461251	ADAMTS17	chr15	-	99971589	100342005	8242	protein_coding	ADAM_metallopeptidase_with_thrombospondin_type_1_motif_17
ENSG00000232027	2.78e-17	2.78e-17	2.78e-17	2.78e-17	0.903395	0.0289709	3.06977	3.87638	4.08468	0.0323538	0.461251	RP11-275F13.3	chr1	+	51372270	51373224	955	processed_pseudogene	NA
ENSG00000049618	408.898	632.671	576.269	963.529	898.383	1104.13	1069	1146.22	0.707678	0.0323547	0.461251	ARID1B	chr6	+	156777374	157210779	16869	protein_coding	AT-rich_interaction_domain_1B
ENSG00000138316	125.115	387.665	824.442	500.367	198.279	383.795	150.831	157.938	-1.04419	0.0324045	0.461251	ADAMTS14	chr10	+	70672803	70762441	5269	protein_coding	ADAM_metallopeptidase_with_thrombospondin_type_1_motif_14
ENSG00000185621	71.9182	100.257	101.628	131.542	166.633	165.966	194.919	181.082	0.803908	0.0324107	0.461251	LMLN	chr3	+	197960200	198043720	8692	protein_coding	leishmanolysin-like_(metallopeptidase_M8_family)
ENSG00000126217	14.7589	61.2722	32.4832	137.482	8.2997	21.7034	16.4298	42.4542	-1.46365	0.0324156	0.461251	MCF2L	chr13	+	112894378	113099739	23148	protein_coding	MCF.2_cell_line_derived_transforming_sequence_like
ENSG00000258472	28.579	30.0238	23.929	14.3107	11.1657	9.78659	12.3088	11.5573	-1.09769	0.032426	0.461251	RP11-192H23.4	chr17	-	28455752	28614197	3218	protein_coding	NA
ENSG00000164187	171.447	167.087	125.653	210.191	377.106	226.733	238.025	300.522	0.758972	0.0324293	0.461251	LMBRD2	chr5	-	36098412	36151961	8421	protein_coding	LMBR1_domain_containing_2
ENSG00000142544	365.582	218.32	162.712	125.796	109.843	157.201	108.753	89.5557	-0.906108	0.0324302	0.461251	CTU1	chr19	-	51097606	51108370	2087	protein_coding	cytosolic_thiouridylase_subunit_1
ENSG00000137726	0	3.4225	8.33042	15.7561	0.917039	2.14658	2.04589	0	-2.32581	0.032461	0.461251	FXYD6	chr11	-	117836976	117877486	5137	protein_coding	FXYD_domain_containing_ion_transport_regulator_6
ENSG00000164654	174.417	98.0823	104.094	120.654	243.936	175.754	178.522	275.499	0.812134	0.0324829	0.461251	MIOS	chr7	+	7566872	7608929	6714	protein_coding	missing_oocyte_meiosis_regulator_homolog_(Drosophila)
ENSG00000280515	2.95876	1.15626	1.26269	3.11844	16.8951	6.53253	5.14345	1.89171	1.76584	0.0324855	0.461251	SALRNA2	chr15	+	70635249	70637314	2066	lincRNA	senescence_associated_long_non-coding_RNA_2
ENSG00000148175	1343.98	1577.21	1695.14	2021.31	860.212	711.572	1547.04	934.301	-0.711642	0.032496	0.461251	STOM	chr9	-	121338988	121370304	3198	protein_coding	stomatin
ENSG00000124172	2049.51	1143.93	977.975	671.183	879.834	760.303	518.105	646.302	-0.787779	0.0325069	0.461251	ATP5E	chr20	-	59025467	59032382	5126	protein_coding	ATP_synthase_H+_transporting_mitochondrial_F1_complex_epsilon_subunit
ENSG00000074695	2378.59	1435.81	1634.26	2367.34	3748.23	3022.83	2544.28	3166.06	0.675094	0.0325519	0.461458	LMAN1	chr18	-	59327823	59359962	6767	protein_coding	lectin_mannose-binding_1
ENSG00000256618	25.6924	0.078298	0.131049	0	0	1.05957	0.00151854	0	-4.09782	0.0325688	0.461458	MTRNR2L1	chr17	+	22523111	22524663	1553	protein_coding	MT-RNR2-like_1
ENSG00000168899	994.201	717.367	1049.51	750.015	249.424	549.893	695.549	582.749	-0.756922	0.0325714	0.461458	VAMP5	chr2	+	85584408	85593412	819	protein_coding	vesicle_associated_membrane_protein_5
ENSG00000122884	2083.98	1660.73	1280.43	1571.23	2344.23	3380.69	1852.82	3067.83	0.69039	0.0325917	0.461511	P4HA1	chr10	-	73007217	73096974	3093	protein_coding	prolyl_4-hydroxylase_alpha_polypeptide_I
ENSG00000111335	83.7299	417.782	1220.03	753.287	38.9949	171.426	468.77	237.913	-1.43175	0.0326169	0.461632	OAS2	chr12	+	112978395	113011723	6264	protein_coding	2'-5'-oligoadenylate_synthetase_2
ENSG00000246705	431.577	454.4	424.346	228.16	181.508	325.29	222.626	164.683	-0.782459	0.0326504	0.461715	H2AFJ	chr12	+	14774383	14778002	3356	protein_coding	H2A_histone_family_member_J
ENSG00000235105	0	0.0166381	0.0272331	2.48659	0.885579	4.32569	3.08302	5.80248	2.15994	0.0326561	0.461715	RP11-329A14.1	chr1	+	48435967	48437223	1257	processed_pseudogene	NA
ENSG00000206560	271.936	387.664	480.557	687.015	597.658	648.638	817.652	1021.99	0.755415	0.0327178	0.462352	ANKRD28	chr3	-	15667236	15859771	11279	protein_coding	ankyrin_repeat_domain_28
ENSG00000183785	2.9549	2.25868	2.43467	3.87542	0	1.07119	0.00289982	0.967563	-2.28131	0.032758	0.462465	TUBA8	chr22	+	18110331	18146554	3641	protein_coding	tubulin_alpha_8
ENSG00000250742	189.185	217.14	191.245	107.479	94.0184	114.94	108.742	74.1436	-0.845823	0.0327685	0.462465	RP11-834C11.4	chr12	+	54126098	54142493	2310	lincRNA	NA
ENSG00000119147	1.95109	22.3897	54.8566	85.4088	0.861091	0.0666958	19.4377	14.4867	-2.21948	0.0328031	0.462465	C2orf40	chr2	+	106063246	106078159	1741	protein_coding	chromosome_2_open_reading_frame_40
ENSG00000188636	330.077	387.639	369.455	557.824	729.916	683.305	533.489	682.915	0.675915	0.0328041	0.462465	LDOC1L	chr22	-	44492572	44498298	5495	protein_coding	leucine_zipper_down-regulated_in_cancer_1-like
ENSG00000170906	623.744	294.101	303.714	159.355	240.245	211.476	158.002	128.078	-0.903543	0.0328323	0.462465	NDUFA3	chr19	+	54102728	54109257	2475	protein_coding	NADH:ubiquinone_oxidoreductase_subunit_A3
ENSG00000089220	2145.07	1573.89	1906.71	1584.17	1112.53	1193.08	1173.65	1193.41	-0.625635	0.0328515	0.462465	PEBP1	chr12	+	118135858	118145584	1780	protein_coding	phosphatidylethanolamine_binding_protein_1
ENSG00000243284	0	1.1426	1.23915	4.0409	1.80437	6.5059	7.17679	8.6891	1.80184	0.0328556	0.462465	VSIG8	chr1	-	159854316	159862657	1818	protein_coding	V-set_and_immunoglobulin_domain_containing_8
ENSG00000275759	2.94874	4.47241	7.06968	4.55279	0.917236	1.09644	1.03011	1.93342	-1.82624	0.0328832	0.462465	RP11-131L12.3	chr12	+	118428281	118428870	590	lincRNA	NA
ENSG00000235677	0.984213	0.0214153	0.0351117	2.43865	2.76596	2.21175	3.08584	7.74498	1.94478	0.0328881	0.462465	NPM1P26	chr10	+	96560185	96560922	738	processed_pseudogene	nucleophosmin_1_(nucleolar_phosphoprotein_B23_numatrin)_pseudogene_26
ENSG00000146066	494.666	199.457	248.711	153.286	158.276	161.596	162.091	110.744	-0.886343	0.0328926	0.462465	HIGD2A	chr5	+	176388747	176389771	668	protein_coding	HIG1_hypoxia_inducible_domain_family_member_2A
ENSG00000238113	1.97789	0.0169885	0.02781	0.745942	1.82365	4.33238	5.12157	3.85056	2.18905	0.0329574	0.463082	LINC01410	chr9	+	62801461	62813486	3038	lincRNA	long_intergenic_non-protein_coding_RNA_1410
ENSG00000140265	111.332	141.482	143.489	203.385	251.363	237.55	251.351	271.628	0.753012	0.032984	0.463082	ZSCAN29	chr15	-	43358172	43371025	6634	protein_coding	zinc_finger_and_SCAN_domain_containing_29
ENSG00000122824	16.7821	2.32523	6.03741	3.64582	16.7369	14.1467	20.516	24.098	1.37608	0.0329948	0.463082	NUDT10	chrX	+	51332231	51337525	2054	protein_coding	nudix_hydrolase_10
ENSG00000258044	0	1.0942	0.0193185	0.774627	2.77798	1.13292	6.13323	2.8827	2.45684	0.0330043	0.463082	RP11-530C5.2	chr12	+	79823778	79825496	667	antisense	NA
ENSG00000126001	244.349	358.674	452.98	437.016	676.848	760.269	422.698	602	0.721295	0.03302	0.463082	CEP250	chr20	+	35455164	35519280	16295	protein_coding	centrosomal_protein_250kDa
ENSG00000261366	0	0.0212132	0.0347778	3.31625	2.76567	3.27661	4.10507	5.79541	1.97863	0.0331172	0.46421	MANEA-AS1	chr6	-	95575183	95577450	2268	antisense	MANEA_antisense_RNA_1_(head_to_head)
ENSG00000004059	1493.77	1260.84	1097.45	713.229	592.082	839.457	700.702	700.248	-0.688421	0.0331938	0.464249	ARF5	chr7	+	127588345	127591705	1871	protein_coding	ADP_ribosylation_factor_5
ENSG00000160447	309.387	223.986	500.695	388.079	173.132	251.593	171.341	237.922	-0.769718	0.0332035	0.464249	PKN3	chr9	+	128702523	128720918	3375	protein_coding	protein_kinase_N3
ENSG00000102882	1459.27	1534.83	1367.59	1033.36	661.897	1058.54	946.913	738.765	-0.663423	0.0332041	0.464249	MAPK3	chr16	-	30114105	30123506	3669	protein_coding	mitogen-activated_protein_kinase_3
ENSG00000080493	242.439	38.0257	65.9343	89.2532	284.914	121.574	302.629	242.727	1.12607	0.0332059	0.464249	SLC4A4	chr4	+	71187286	71572087	8361	protein_coding	solute_carrier_family_4_(sodium_bicarbonate_cotransporter)_member_4
ENSG00000178038	30.5249	66.9124	155.092	122.38	54.0465	25.0189	61.5247	21.1527	-1.21001	0.0332126	0.464249	ALS2CL	chr3	-	46668997	46693704	9057	protein_coding	ALS2_C-terminal_like
ENSG00000133816	3004.29	1797.76	1875.68	1246.41	10330.6	3397.06	1772.81	1538.19	1.10447	0.0332204	0.464249	MICAL2	chr11	+	12094008	12263789	15809	protein_coding	microtubule_associated_monooxygenase_calponin_and_LIM_domain_containing_2
ENSG00000231752	2.95965	4.36461	1.25644	0	8.37414	8.6782	14.3332	1.8903	1.94678	0.0332786	0.46473	EMBP1	chr1	+	121519112	121571892	4333	transcribed_unprocessed_pseudogene	embigin_pseudogene_1
ENSG00000091129	5.91103	11.0008	3.68724	2.89354	8.32001	17.34	18.4585	17.3438	1.37761	0.0332952	0.46473	NRCAM	chr7	-	108147623	108456717	8193	protein_coding	neuronal_cell_adhesion_molecule
ENSG00000130956	308.395	478.953	603.572	501.113	252.273	342.705	318.029	245.601	-0.707337	0.0333051	0.46473	HABP4	chr9	+	96450201	96491336	4056	protein_coding	hyaluronan_binding_protein_4
ENSG00000164885	309.414	163.788	188.916	126.591	108.922	137.696	93.3688	94.38	-0.859735	0.0333413	0.464862	CDK5	chr7	-	151053812	151058530	2938	protein_coding	cyclin-dependent_kinase_5
ENSG00000063587	126.112	163.751	130.423	255.428	330.524	285.263	289.31	248.492	0.769321	0.0333777	0.464862	ZNF275	chrX	+	153334155	153360110	8139	protein_coding	zinc_finger_protein_275
ENSG00000241255	2.9559	0.0476927	4.67095	3.06435	0	0.00473905	0.00151071	0.972885	-2.92366	0.0333951	0.464862	RP1-89D4.1	chr11	+	33237008	33237409	402	processed_pseudogene	NA
ENSG00000099960	0	4.287	0.0367502	0	0.867505	16.0821	2.07377	7.71123	2.53539	0.0333982	0.464862	SLC7A4	chr22	-	21028718	21032840	2447	protein_coding	solute_carrier_family_7_member_4
ENSG00000114331	403.978	453.355	432.814	639.539	878.884	611.769	783.799	780.197	0.661988	0.0334128	0.464862	ACAP2	chr3	-	195274736	195443078	11139	protein_coding	ArfGAP_with_coiled-coil_ankyrin_repeat_and_PH_domains_2
ENSG00000120063	341.902	297.473	424.372	552.484	790.449	667.04	530.411	626.078	0.692826	0.0334152	0.464862	GNA13	chr17	-	65010715	65056839	5104	protein_coding	guanine_nucleotide_binding_protein_(G_protein)_alpha_13
ENSG00000130772	307.442	153.78	196.078	142.667	125.7	104.144	117.979	100.161	-0.835392	0.0334369	0.46493	MED18	chr1	+	28329002	28335967	2019	protein_coding	mediator_complex_subunit_18
ENSG00000214029	23.6387	32.3098	24.0263	48.3819	37.1717	56.4327	85.1336	81.8925	1.01469	0.0334682	0.464972	ZNF891	chr12	-	133106817	133130473	15455	protein_coding	zinc_finger_protein_891
ENSG00000259563	0	1.07914	0.0101612	0	1.83332	6.4186	4.09727	0	3.08467	0.033482	0.464972	CTD-2329K10.1	chr15	-	44516650	44517483	498	antisense	NA
ENSG00000274213	9.85182	15.4915	9.59153	5.1574	3.72225	6.4378	2.06361	1.90831	-1.46978	0.0334959	0.464972	RP11-670E13.6	chr17	+	56914186	56914533	348	lincRNA	NA
ENSG00000249258	0	0.00612027	0.00998041	0.811124	4.7048	2.18422	1.03797	1.91697	2.8348	0.0335188	0.464972	RP11-468H14.2	chr8	+	17131181	17149789	2292	lincRNA	NA
[truncated: 617 more rows]
