# Supplementary material for: LGR5 regulates osteogenic differentiation of human thoracic ligamentum flavum cells by Wnt signalling pathway
Source: J Cell Mol Med. 2022 Jun 6;26(14):3862–72. doi: 10.1111/jcmm.17420 (PMC9279595; doi:10.1111/jcmm.17420)
Supplement: Supplementary file 4 — Table S2 [file JCMM-26-3862-s001.xlsx]

## Sheet: IMOvsMO
Table 2_SuppInfo The full list of DEGs of TLFCs in IMO-MO group via RNA-sequencing
ID	IMO1	IMO2	IMO3	IMO4	MO1	MO2	MO3	MO4	log2FoldChange	pvalue	padj	GeneName	Chrom	Strand	Start	End	GeneLength	GeneType	GeneDescription
ENSG00000163394	0.959235	2.18873	15.4385	11.496	83.4843	121.252	129.237	227.453	4.20363	9.81e-10	2.7e-05	CCKAR	chr4	-	26481400	26490462	1720	protein_coding	cholecystokinin_A_receptor
ENSG00000139292	544.117	101.378	501.007	760.965	36.4742	47.6812	78.9362	63.5223	-3.07087	9.97e-09	0.000137272	LGR5	chr12	+	71439770	71586310	5251	protein_coding	leucine-rich_repeat_containing_G_protein-coupled_receptor_5
ENSG00000164530	862.137	4711.07	442.037	2228.58	326.971	145.075	59.1779	48.6786	-3.82837	1.11e-07	0.00102217	PI16	chr6	+	36948263	36964837	2332	protein_coding	peptidase_inhibitor_16
ENSG00000132205	579.346	247.42	199.881	1058.61	112.428	54.9484	105.569	63.4607	-2.62987	4.91e-07	0.00321855	EMILIN2	chr18	+	2847030	2915993	6435	protein_coding	elastin_microfibril_interfacer_2
ENSG00000145423	6.82364	1946.39	439.72	59.8194	8.65288	23.7614	5.90926	6.38656	-5.75975	6.82e-07	0.00321855	SFRP2	chr4	-	153780592	153789120	2032	protein_coding	secreted_frizzled-related_protein_2
ENSG00000123500	0	0.00749656	1.0981	1.04189	6.79133	14.5564	8.86075	260.089	6.79234	7.01e-07	0.00321855	COL10A1	chr6	-	116118923	116158747	3816	protein_coding	collagen_type_X_alpha_1
ENSG00000127951	202.545	378.546	462.042	1620.42	65.2233	55.988	156.885	93.8764	-2.83844	1.11e-06	0.00437256	FGL2	chr7	-	77193371	77199826	4261	protein_coding	fibrinogen-like_2
ENSG00000163520	1465.94	8340.42	3197	14993	1261	980.285	1350.62	1074.09	-2.58484	2.95e-06	0.0101563	FBLN2	chr3	+	13549131	13638422	4812	protein_coding	fibulin_2
ENSG00000132639	2.93269	0.0303126	4.42942	5.21461	3.31725	24.9189	257.542	139.032	5.01789	3.99e-06	0.0111204	SNAP25	chr20	+	10218830	10307418	3357	protein_coding	synaptosome_associated_protein_25kDa
ENSG00000170801	229.948	478.738	398.452	1400.32	103.596	52.8876	175.626	120.578	-2.46814	4.33e-06	0.0111204	HTRA3	chr4	+	8269765	8307111	3321	protein_coding	HtrA_serine_peptidase_3
ENSG00000150556	0	2.12542	4.34383	0.0139752	16.4709	38.292	21.7022	14.67	3.73025	4.44e-06	0.0111204	LYPD6B	chr2	+	149038107	149215262	3771	protein_coding	LY6/PLAUR_domain_containing_6B
ENSG00000172061	94.9476	24.6	94.7306	43.0144	130.457	520.158	164.741	728.214	2.58228	1.47e-05	0.0336492	LRRC15	chr3	-	194355247	194369743	5940	protein_coding	leucine_rich_repeat_containing_15
ENSG00000104332	35.2577	8.59668	11.2581	29.3183	45.1041	332.564	336.444	46.8304	3.16376	1.78e-05	0.0377832	SFRP1	chr8	-	41261958	41309497	4761	protein_coding	secreted_frizzled-related_protein_1
ENSG00000167080	2.78e-17	2.78e-17	2.78e-17	2.78e-17	14.8839	22.7249	1.9595	2.68172	6.42201	1.99e-05	0.039181	B4GALNT2	chr17	+	49132460	49176840	8961	protein_coding	beta-14-N-acetyl-galactosaminyl_transferase_2
ENSG00000022556	4.87815	5.37247	14.4041	11.5141	37.3796	59.0491	61.1744	33.0801	2.38553	2.22e-05	0.0406662	NLRP2	chr19	+	54953130	55001142	6313	protein_coding	NLR_family_pyrin_domain_containing_2
ENSG00000187123	1.96685	0.0106409	0.0180875	1.04749	10.4152	9.34081	6.8966	20.3469	3.71616	2.36e-05	0.0406662	LYPD6	chr2	+	149329985	149474148	5033	protein_coding	LY6/PLAUR_domain_containing_6
ENSG00000154783	26.3943	153.434	64.8039	136.229	22.7314	12.4518	9.85606	19.351	-2.55298	2.78e-05	0.0450175	FGD5	chr3	+	14818962	14934565	8046	protein_coding	FYVE_RhoGEF_and_PH_domain_containing_5
ENSG00000162849	139.944	72.5617	250.806	56.6616	288.113	693.217	352.193	905.796	2.10566	3.64e-05	0.0557353	KIF26B	chr1	+	245154985	245709431	14403	protein_coding	kinesin_family_member_26B
ENSG00000173376	15.6399	10.7328	20.1511	62.7589	61.6648	120.229	341.383	176.713	2.67343	3.91e-05	0.0566103	NDNF	chr4	-	121035613	121073021	3556	protein_coding	neuron-derived_neurotrophic_factor
ENSG00000135424	250.536	233.47	181.92	153.075	478.901	501.549	956.99	437.141	1.53489	4.41e-05	0.0607076	ITGA7	chr12	-	55684568	55716043	6373	protein_coding	integrin_subunit_alpha_7
ENSG00000196616	46.9437	662.081	1242.79	698.135	20.7316	19.7359	159.863	89.3145	-3.19149	4.65e-05	0.0609493	ADH1B	chr4	-	99304964	99321401	10674	protein_coding	alcohol_dehydrogenase_1B_(class_I)_beta_polypeptide
ENSG00000134775	33.2747	10.7372	48.9601	30.4048	113.17	159.56	109.504	122.402	2.0281	5.26e-05	0.0658778	FHOD3	chr18	+	36297714	36780055	7965	protein_coding	formin_homology_2_domain_containing_3
ENSG00000122121	0	41.6612	7.96747	395.913	0	1.04119	0	3.76851	-6.41483	6.05e-05	0.0723847	XPNPEP2	chrX	+	129738974	129769538	3500	protein_coding	X-prolyl_aminopeptidase_(aminopeptidase_P)_2_membrane-bound
ENSG00000146950	35.2362	10.7363	65.5345	8.44408	93.052	163.73	154.887	270.706	2.50314	6.63e-05	0.0760392	SHROOM2	chrX	+	9786456	9949443	8191	protein_coding	shroom_family_member_2
ENSG00000106819	175.172	158.873	230.897	127.918	65.4019	21.7998	57.225	49.6991	-1.83113	6.96e-05	0.0766582	ASPN	chr9	-	92456205	92482506	2470	protein_coding	asporin
ENSG00000139567	20.5217	86.3727	33.6182	229.391	5.10605	13.469	11.8366	19.4022	-2.88082	0.000101842	0.105766	ACVRL1	chr12	+	51906908	51923361	5040	protein_coding	activin_A_receptor_type_IL
ENSG00000130940	0.984133	0.00391387	0.00663353	0.00289008	6.08258	5.1914	7.89646	5.5047	4.02955	0.000106807	0.105766	CASZ1	chr1	-	10636604	10796650	11336	protein_coding	castor_zinc_finger_1
ENSG00000148680	13.7085	3.26182	18.829	7.36451	53.1177	31.1176	63.1456	59.8464	2.25107	0.000110775	0.105766	HTR7	chr10	-	90740823	90857698	3131	protein_coding	5-hydroxytryptamine_(serotonin)_receptor_7_adenylate_cyclase-coupled
ENSG00000125968	447.213	892.31	389.534	889.93	255.168	197.936	252.562	248.511	-1.45602	0.000112064	0.105766	ID1	chr20	+	31605283	31606515	1233	protein_coding	inhibitor_of_DNA_binding_1_dominant_negative_helix-loop-helix_protein
ENSG00000109610	323.892	4770.89	1356.99	5005.33	251.529	737.762	536.692	609.329	-2.42348	0.000115255	0.105766	SOD3	chr4	+	24789912	24800842	2128	protein_coding	superoxide_dismutase_3_extracellular
ENSG00000111452	1.93101	223.839	174.064	256.76	7.71616	16.5845	24.6746	19.3415	-3.25514	0.000153754	0.136543	ADGRD1	chr12	+	130953907	131141469	14718	protein_coding	adhesion_G_protein-coupled_receptor_D1
ENSG00000188257	0	18.2138	9.08473	292.127	0	1.04626	2.9652	2.78855	-5.46914	0.00015901	0.136798	PLA2G2A	chr1	-	19975431	19980416	1685	protein_coding	phospholipase_A2_group_IIA
ENSG00000005513	2.91213	30.7844	7.90362	17.8071	0.844473	2.06301	0.984446	0.905764	-3.50301	0.000174817	0.143858	SOX8	chr16	+	981808	986979	4432	protein_coding	SRY-box_8
ENSG00000149294	20.5353	16.055	71.0935	18.9079	149.788	160.608	65.0982	197.952	2.17618	0.000177668	0.143858	NCAM1	chr11	+	112961247	113278436	12737	protein_coding	neural_cell_adhesion_molecule_1
ENSG00000206989	4.90544	0.0285989	3.3415	3.14504	618.464	3.15423	2.94285	3.58029	5.71967	0.000203892	0.160376	SNORD63	chr5	-	138561043	138561110	68	snoRNA	small_nucleolar_RNA_C/D_box_63
ENSG00000111341	324.879	812.355	462.027	846.948	208.98	150.28	308.808	207.996	-1.48077	0.000219894	0.162394	MGP	chr12	-	14881181	14885926	2639	protein_coding	matrix_Gla_protein
ENSG00000123243	37.1574	1408.05	329.261	177.217	46.9222	79.7852	102.614	63.479	-2.73464	0.000227804	0.162394	ITIH5	chr10	-	7559270	7666998	14628	protein_coding	inter-alpha-trypsin_inhibitor_heavy_chain_family_member_5
ENSG00000136244	194.73	472.19	215.421	218.063	99.2953	80.8366	122.344	57.9214	-1.60899	0.000228381	0.162394	IL6	chr7	+	22725884	22732002	2069	protein_coding	interleukin_6
ENSG00000185610	4.86898	12.8333	3.48038	52.2252	0	2.05852	0	1.86523	-4.08931	0.000230053	0.162394	DBX2	chr12	-	45014672	45051099	2806	protein_coding	developing_brain_homeobox_2
ENSG00000199753	3.90369	10.5977	4.50863	5.25334	582.723	11.4483	2.94283	9.09593	4.61332	0.000250539	0.169978	SNORD104	chr17	+	64146083	64146152	70	snoRNA	small_nucleolar_RNA_C/D_box_104
ENSG00000167244	57.7078	518.153	1065.32	452.864	1903.62	2006.14	3021.87	1984.37	2.08995	0.000253145	0.169978	IGF2	chr11	-	2129112	2141238	6259	protein_coding	insulin_like_growth_factor_2
ENSG00000119042	175.187	105.583	157.295	95.424	323.055	254.935	436.07	368.168	1.37256	0.000273955	0.177674	SATB2	chr2	-	199269500	199471266	10958	protein_coding	SATB_homeobox_2
ENSG00000100344	26.4509	10.6996	14.526	9.46782	38.2171	85.9716	50.3098	60.7458	1.93242	0.000297797	0.177674	PNPLA3	chr22	+	43923739	43964488	3232	protein_coding	patatin_like_phospholipase_domain_containing_3
ENSG00000060718	322.917	415.87	2257.95	409.922	2643.82	5292.99	3181.68	2752.89	2.02557	0.000301654	0.177674	COL11A1	chr1	-	102876467	103108496	8281	protein_coding	collagen_type_XI_alpha_1
ENSG00000162654	13.6891	13.8945	11.2441	35.5551	0.807286	0.0140779	6.92784	1.8205	-2.89591	0.00030609	0.177674	GBP4	chr1	-	89181148	89198932	6127	protein_coding	guanylate_binding_protein_4
ENSG00000211445	112.511	1271.91	1807.53	1736.91	78.2075	110.916	370.968	370.112	-2.40504	0.000308496	0.177674	GPX3	chr5	+	151020438	151028993	3163	protein_coding	glutathione_peroxidase_3
ENSG00000005102	2.91818	9.57977	0.0825204	18.7628	2.78e-17	2.78e-17	2.78e-17	2.78e-17	-6.00057	0.000310673	0.177674	MEOX1	chr17	-	43640388	43661954	2707	protein_coding	mesenchyme_homeobox_1
ENSG00000206754	2.93602	0.0270561	5.47723	2.10799	684.658	4.19112	2.94289	0.825467	5.96474	0.000314973	0.177674	SNORD101	chr6	+	132815307	132815379	73	snoRNA	small_nucleolar_RNA_C/D_box_101
ENSG00000149596	4.88035	7.4748	17.6365	2.13946	52.3226	19.7247	41.4354	47.8859	2.31461	0.000316238	0.177674	JPH2	chr20	-	44111695	44187578	5943	protein_coding	junctophilin_2
ENSG00000143631	65.586	24.584	19.0984	74.3626	912.393	118.176	28.5915	240.175	2.81936	0.000348668	0.191977	FLG	chr1	-	152302175	152325203	12747	protein_coding	filaggrin
ENSG00000136999	211.36	373.16	631.386	315.547	142.814	101.574	185.484	129.758	-1.45107	0.000379854	0.204813	NOV	chr8	+	119416306	119424353	2673	protein_coding	nephroblastoma_overexpressed
ENSG00000148948	14.6548	0.0689165	20.1948	119.258	2.60138	2.0811	2.96002	2.75817	-3.82555	0.00038686	0.204813	LRRC4C	chr11	-	40114203	41459773	5356	protein_coding	leucine_rich_repeat_containing_4C
ENSG00000153993	11.7582	0.0476387	7.82065	11.5004	111.75	79.7605	15.7677	21.9956	2.85878	0.00039826	0.20687	SEMA3D	chr7	-	84995553	85186855	8062	protein_coding	sema_domain_immunoglobulin_domain_(Ig)_short_basic_domain_secreted_(semaphorin)_3D
ENSG00000019505	1.96355	0.0136322	2.18737	0.0100503	5.12026	4.17704	14.8062	18.5042	3.19955	0.000455191	0.232063	SYT13	chr11	-	45240301	45286319	5424	protein_coding	synaptotagmin_13
ENSG00000029559	0.961265	2.17916	18.5856	1.08667	5.05258	42.5169	49.319	187.165	3.60257	0.000479834	0.23929	IBSP	chr4	+	87799581	87812435	1546	protein_coding	integrin-binding_sialoprotein
ENSG00000141469	231.949	47.0002	172.962	234.771	609.551	269.464	325.552	1534.57	1.99517	0.000495015	0.23929	SLC14A1	chr18	+	45724127	45752520	6376	protein_coding	solute_carrier_family_14_(urea_transporter)_member_1_(Kidd_blood_group)
ENSG00000255364	21.5579	14.9063	6.77994	5.28361	60.1319	71.4688	29.5853	40.4593	2.04088	0.000495443	0.23929	RP11-94A24.1	chr8	-	122414332	122428551	553	lincRNA	NA
ENSG00000133169	19.6517	1.11825	1.20577	0.0303104	95.1807	41.4652	35.5074	29.3828	3.1622	0.000545922	0.253682	BEX1	chrX	-	103062651	103064240	864	protein_coding	brain_expressed_X-linked_1
ENSG00000176887	78.3101	21.3991	72.4481	41.9554	248.297	133.696	103.577	235.675	1.74984	0.00054797	0.253682	SOX11	chr2	+	5692667	5701385	8719	protein_coding	SRY-box_11
ENSG00000233608	210.383	494.638	253.379	491.594	184.71	119.18	128.25	121.466	-1.38778	0.000552884	0.253682	TWIST2	chr2	+	238848032	238910543	1878	protein_coding	twist_family_bHLH_transcription_factor_2
ENSG00000185904	7.81318	17.0343	23.289	6.33138	53.1123	77.6815	35.5066	45.0691	1.94935	0.000573106	0.258649	LINC00839	chr10	+	42475543	42495336	2337	lincRNA	long_intergenic_non-protein_coding_RNA_839
ENSG00000152952	3658.1	1265.58	3419.94	1550.41	5465.4	7834.88	5446.84	6484.26	1.35053	0.000594528	0.26399	PLOD2	chr3	-	146069440	146163653	7646	protein_coding	procollagen-lysine_2-oxoglutarate_5-dioxygenase_2
ENSG00000145358	8.77827	26.7407	34.7325	300.568	1.622	1.06897	18.7757	9.22129	-3.57392	0.000611247	0.265749	DDIT4L	chr4	-	100185870	100190782	2994	protein_coding	DNA_damage_inducible_transcript_4_like
ENSG00000147041	0	0.00749656	1.0981	1.04189	7.83224	12.4029	0.974338	9.22216	3.56617	0.000630016	0.265749	SYTL5	chrX	+	38006582	38128819	4791	protein_coding	synaptotagmin_like_5
ENSG00000174804	388.496	737.728	493.241	628.943	313.584	214.511	256.508	185.875	-1.21139	0.000634745	0.265749	FZD4	chr11	-	86945679	86955391	7383	protein_coding	frizzled_class_receptor_4
ENSG00000154856	0.963129	5.32284	5.55853	6.27157	9.45009	25.8948	22.6912	28.5767	2.23183	0.000637103	0.265749	APCDD1	chr18	+	10454628	10489948	5943	protein_coding	adenomatosis_polyposis_coli_down-regulated_1
ENSG00000187800	596.952	615.177	248.977	1112.11	326.813	242.451	61.1497	96.5613	-1.82282	0.000656692	0.269832	PEAR1	chr1	+	156893698	156916434	5530	protein_coding	platelet_endothelial_aggregation_receptor_1
ENSG00000136960	122.299	294.299	619.141	556.581	689.585	864.238	1756.1	1590.51	1.62166	0.000681433	0.27588	ENPP2	chr8	-	119557086	119673453	6729	protein_coding	ectonucleotide_pyrophosphatase/phosphodiesterase_2
ENSG00000135636	22.4917	16.0611	77.802	26.2348	188.216	161.637	111.476	74.4755	1.90718	0.00072611	0.289707	DYSF	chr2	+	71453722	71686768	8386	protein_coding	dysferlin
ENSG00000143341	2106.01	551.282	2285.09	1089.17	3861.31	5902.31	2646.95	4253.2	1.46602	0.000791362	0.308117	HMCN1	chr1	+	185734551	186190949	18579	protein_coding	hemicentin_1
ENSG00000106003	36.2145	38.3544	37.8953	11.5849	87.0343	154.356	71.0234	93.8616	1.70744	0.000794636	0.308117	LFNG	chr7	+	2512529	2529177	3418	protein_coding	LFNG_O-fucosylpeptide_3-beta-N-acetylglucosaminyltransferase
ENSG00000104490	5.8476	24.4991	13.4655	36.6114	0.796764	3.10946	6.92344	0.876076	-2.73805	0.000834176	0.317546	NCALD	chr8	-	101686543	102124907	8042	protein_coding	neurocalcin_delta
ENSG00000197971	79.2376	415.793	340.374	735.772	115.802	123.312	137.136	103.976	-1.70896	0.000845861	0.317546	MBP	chr18	-	76978827	77133683	18615	protein_coding	myelin_basic_protein
ENSG00000152894	855.323	357.229	932.751	623.726	1445.57	1525.33	1779.77	1572.05	1.19101	0.000853556	0.317546	PTPRK	chr6	-	127968779	128520674	9000	protein_coding	protein_tyrosine_phosphatase_receptor_type_K
ENSG00000170381	5.84306	7.55263	21.3529	274.323	6.94598	5.19797	9.87129	7.35659	-3.37328	0.000925459	0.337294	SEMA3E	chr7	-	83363906	83649010	6748	protein_coding	sema_domain_immunoglobulin_domain_(Ig)_short_basic_domain_secreted_(semaphorin)_3E
ENSG00000102271	5.86896	0.0428973	12.1198	6.29148	29.601	27.9842	19.7221	39.6299	2.24236	0.000939744	0.337294	KLHL4	chrX	+	87517749	87670050	5818	protein_coding	kelch_like_family_member_4
ENSG00000170396	0.980971	0.00745377	0.0126525	1.04181	9.66229	8.27843	5.91693	1.77461	3.33679	0.000943394	0.337294	ZNF804A	chr2	+	184598366	184939492	4694	protein_coding	zinc_finger_protein_804A
ENSG00000116690	21.5012	13.9453	154.149	2405.38	14.6437	26.974	92.767	53.4005	-3.78486	0.000961144	0.338487	PRG4	chr1	+	186296279	186314562	5044	protein_coding	proteoglycan_4
ENSG00000171714	3.93009	0.0210018	2.22617	1.06327	21.9372	5.21401	15.7898	7.30581	2.70639	0.000971321	0.338487	ANO5	chr11	+	22193176	22283357	6900	protein_coding	anoctamin_5
ENSG00000198807	40.1184	18.1975	40.1965	74.3512	9.53609	6.24384	12.8272	16.6253	-1.92086	0.00100942	0.340952	PAX9	chr14	+	36657568	36679715	6035	protein_coding	paired_box_9
ENSG00000113645	11.7346	10.696	27.7064	8.42199	35.6019	30.0852	74.0012	83.841	1.92556	0.00101507	0.340952	WWC1	chr5	+	168291651	168472303	10076	protein_coding	WW_and_C2_domain_containing_1
ENSG00000212452	0.971292	1.08668	4.36185	1.06355	79.054	6.2601	3.92983	6.34835	3.58853	0.00101555	0.340952	SNORD69	chr3	+	52692736	52692812	77	snoRNA	small_nucleolar_RNA_C/D_box_69
ENSG00000280407	4.90314	0.030118	1.17693	6.2452	12.1305	18.6431	14.7959	17.4969	2.29433	0.00103926	0.344708	RP13-516M14.8	chr17	+	82249067	82251844	2778	TEC	NA
ENSG00000248144	0.953794	14.9901	4.60875	101.416	0	2.07362	1.97226	3.73013	-3.90463	0.00108573	0.355837	ADH1C	chr4	-	99336492	99353027	1860	protein_coding	alcohol_dehydrogenase_1C_(class_I)_gamma_polypeptide
ENSG00000126467	5.85695	23.31	2.3446	9.44424	2.68671	1.04109	0	0.906154	-3.00328	0.0011127	0.360384	TSKS	chr19	-	49739753	49763330	2391	protein_coding	testis-specific_serine_kinase_substrate
ENSG00000185215	219.181	892.35	819.026	1264.13	154.888	278.745	442.989	198.757	-1.57054	0.00113097	0.36204	TNFAIP2	chr14	+	103123442	103137439	5029	protein_coding	TNF_alpha_induced_protein_2
ENSG00000258168	0	0.0039272	0.00665615	1.03488	2.5397	4.15309	4.93226	7.41175	3.65676	0.0011514	0.364345	RP11-588H23.3	chr12	+	70468080	70543040	6368	antisense	NA
ENSG00000145936	5.8761	6.37498	4.47983	2.12603	70.0905	11.4375	25.6471	6.34396	2.55839	0.00121385	0.37974	KCNMB1	chr5	-	170374671	170389677	6079	protein_coding	potassium_channel_subfamily_M_regulatory_beta_subunit_1
ENSG00000168079	0	164.282	185.395	3285.93	0.720722	7.29846	75.0224	40.5437	-4.87327	0.00124263	0.384378	SCARA5	chr8	-	27869882	27992727	4435	protein_coding	scavenger_receptor_class_A_member_5
ENSG00000277586	34.2219	20.3501	52.593	504.964	2.45959	20.7193	13.8049	36.9742	-3.04166	0.00126476	0.386877	NEFL	chr8	-	24950955	24957110	4329	protein_coding	neurofilament_light_polypeptide
ENSG00000186197	2.95666	0.0106114	0.0180371	0.0078271	8.70727	11.3808	1.96072	11.0795	3.22885	0.00132931	0.402153	EDARADD	chr1	+	236348262	236484914	3726	protein_coding	EDAR-associated_death_domain
ENSG00000140873	0	0.0107263	1.11166	2.07292	5.18271	6.22178	4.92783	9.24726	2.83386	0.00139964	0.418826	ADAMTS18	chr16	-	77247813	77435114	6678	protein_coding	ADAM_metallopeptidase_with_thrombospondin_type_1_motif_18
ENSG00000162738	0	0.0107004	0.018189	3.09524	6.065	6.22489	4.92688	10.1739	2.93592	0.00143884	0.425927	VANGL2	chr1	+	160400586	160428678	5340	protein_coding	VANGL_planar_cell_polarity_protein_2
ENSG00000183760	2.78e-17	2.78e-17	2.78e-17	2.78e-17	1.68279	4.13689	3.94849	2.7462	4.69998	0.00147524	0.427487	ACP7	chr19	+	39083913	39111493	3107	protein_coding	acid_phosphatase_7_tartrate_resistant_(putative)
ENSG00000132623	4.87368	5.38742	22.1489	15.7023	22.5064	38.3577	71.0465	58.9402	1.97886	0.00147805	0.427487	ANKEF1	chr20	+	9986126	10058303	5815	protein_coding	ankyrin_repeat_and_EF-hand_domain_containing_1
ENSG00000091972	40.2178	0.0555806	4.57204	4.23971	288.758	62.2088	80.8895	19.217	3.18763	0.00149069	0.427487	CD200	chr3	+	112332347	112362812	2991	protein_coding	CD200_molecule
ENSG00000206344	0.961752	8.48375	7.75348	4.20867	0	0.00199203	0	0.940804	-3.91942	0.00155336	0.440866	HCG27	chr6	+	31197760	31203968	2354	protein_coding	HLA_complex_group_27_(non-protein_coding)
ENSG00000271996	2.78e-17	2.78e-17	2.78e-17	2.78e-17	2.58266	3.11171	4.93941	1.80711	4.69504	0.0015757	0.442511	RP11-337N6.1	chr2	+	177306373	177310572	564	antisense	NA
ENSG00000116985	9.7981	6.40726	4.52053	6.29812	117.26	5.22842	22.6787	20.1682	2.59046	0.00159849	0.442511	BMP8B	chr1	-	39757182	39788861	5143	protein_coding	bone_morphogenetic_protein_8b
ENSG00000065534	941.426	487.302	1681.38	940.296	1344.46	3168.76	2572.97	2813.7	1.28926	0.00160738	0.442511	MYLK	chr3	-	123610049	123884331	22167	protein_coding	myosin_light_chain_kinase
ENSG00000157766	14700.9	5676.2	7219.49	4666.87	5201.79	2444.48	3158	1693.47	-1.36819	0.00174681	0.469141	ACAN	chr15	+	88803443	88875354	10908	protein_coding	aggrecan
ENSG00000265706	2.78e-17	2.78e-17	2.78e-17	2.78e-17	57.4037	0.032031	0	0.834744	6.86728	0.0017522	0.469141	SNORD53_SNORD92	chr2	+	28927983	28928060	78	snoRNA	Small_nucleolar_RNA_SNORD53/SNORD92
ENSG00000139269	39.1703	26.6468	12.3799	18.8924	80.9303	185.408	17.7396	107.699	2.00633	0.00175523	0.469141	INHBE	chr12	+	57452323	57459280	3015	protein_coding	inhibin_beta_E
ENSG00000267193	0.976192	0.0136669	2.18756	1.05247	6.92282	4.1713	3.93606	18.5624	2.85551	0.00184597	0.48413	RP11-116O18.3	chr18	-	45669367	45747215	731	antisense	NA
ENSG00000124813	130.138	138.65	357.986	204.415	267.213	479.781	653.115	673.788	1.31893	0.00184648	0.48413	RUNX2	chr6	+	45328157	45664349	8192	protein_coding	runt-related_transcription_factor_2
ENSG00000130600	0.953091	150.348	93.8433	429.594	22.6334	25.8978	8.86502	32.2784	-2.90472	0.00188638	0.489925	H19	chr11	-	1995163	2001470	2825	processed_transcript	H19_imprinted_maternally_expressed_transcript_(non-protein_coding)
ENSG00000279029	0	0.00393869	1.08173	0.00290839	3.44587	3.12169	6.91451	3.66266	3.50453	0.00203416	0.520081	RP11-144I2.1	chr10	-	24481180	24483034	1855	TEC	NA
ENSG00000113532	3.90847	0.0381398	8.81296	6.27531	12.0871	19.6957	27.631	24.8722	2.11759	0.00205902	0.520081	ST8SIA4	chr5	-	100806935	100903266	7794	protein_coding	ST8_alpha-N-acetyl-neuraminide_alpha-28-sialyltransferase_4
ENSG00000234036	2.78e-17	2.78e-17	2.78e-17	2.78e-17	3.47815	2.08691	5.92911	1.80363	4.79127	0.00205917	0.520081	TXNP6	chr4	-	76958860	76959169	310	processed_pseudogene	thioredoxin_pseudogene_6
ENSG00000109846	775.053	1964.75	852.552	512.649	465.935	320.214	580.114	270.536	-1.3262	0.00208224	0.521128	CRYAB	chr11	-	111908565	111923722	3034	protein_coding	crystallin_alpha_B
ENSG00000162878	92.9409	347.525	144.062	503.063	53.8909	156.395	54.2508	66.2294	-1.71622	0.00213468	0.52944	PKDCC	chr2	+	42048020	42058528	3925	protein_coding	protein_kinase_domain_containing_cytoplasmic
ENSG00000135097	0	0.0039272	0.00665615	1.03488	6.15299	4.14884	1.96536	4.60278	3.49267	0.00216458	0.532061	MSI1	chr12	-	120341330	120369180	3090	protein_coding	musashi_RNA_binding_protein_1
ENSG00000149328	6.84177	8.53764	19.8488	0.0364899	36.5364	22.8297	45.384	58.9764	2.19932	0.00226459	0.551718	GLB1L2	chr11	+	134331874	134378341	7280	protein_coding	galactosidase_beta_1_like_2
ENSG00000010932	2.91267	4.33164	11.2031	36.5332	0.835225	0.00971217	3.95962	0.900046	-3.158	0.00239594	0.578598	FMO1	chr1	+	171248471	171285978	3602	protein_coding	flavin_containing_monooxygenase_1
ENSG00000168477	1170.4	4296.59	3776.07	12125	2617.92	1244.53	1564.69	1560.98	-1.61238	0.00245524	0.580944	TNXB	chr6	-	32041154	32115334	15623	protein_coding	tenascin_XB
ENSG00000198873	234.86	320.888	220.994	318.655	143.722	97.4255	147.003	114.108	-1.12378	0.00245791	0.580944	GRK5	chr10	+	119207589	119459742	7000	protein_coding	G_protein-coupled_receptor_kinase_5
ENSG00000227540	5.85726	11.7162	15.5275	7.36098	1.71331	3.09988	0.981156	2.77171	-2.17295	0.00249608	0.580944	RP11-152N13.5	chr10	+	73252791	73254349	940	antisense	NA
ENSG00000235899	1.93808	20.0872	7.81856	1.09188	0.883266	1.03064	0	0	-3.71371	0.00255571	0.580944	LINC01564	chr6	+	53628380	53631394	566	antisense	long_intergenic_non-protein_coding_RNA_1564
ENSG00000263531	2.78e-17	2.78e-17	2.78e-17	2.78e-17	1.68911	4.13376	3.94963	1.81093	4.59182	0.00256164	0.580944	RP13-753N3.1	chr17	-	30863921	30864940	831	antisense	NA
ENSG00000180139	17.6423	14.8759	5.65696	1.09537	43.5772	38.3414	28.6032	38.6563	1.90951	0.0025621	0.580944	ACTA2-AS1	chr10	+	88932390	88940820	3183	antisense	ACTA2_antisense_RNA_1
ENSG00000077942	1514.87	21282.3	13175.8	25959.9	1331.36	2801.98	8085.94	3762.61	-1.95424	0.00256609	0.580944	FBLN1	chr22	+	45502238	45601135	7285	protein_coding	fibulin_1
ENSG00000202314	0.978369	1.06483	1.11157	0.00789493	42.4255	2.11073	0.972624	3.6004	3.75571	0.00257447	0.580944	SNORD6	chr11	-	93731502	93731574	73	snoRNA	small_nucleolar_RNA_C/D_box_6
ENSG00000206432	5.8916	0.0285944	4.41733	1.07295	70.2344	5.22464	14.7885	4.50458	2.99351	0.00261936	0.582196	TMEM200C	chr18	-	5882072	5895955	10638	protein_coding	transmembrane_protein_200C
ENSG00000241644	0.953357	64.9732	22.4316	90.0389	0	5.18345	11.862	3.64972	-3.0871	0.00262231	0.582196	INMT	chr7	+	30697985	30757602	3376	protein_coding	indolethylamine_N-methyltransferase
ENSG00000155962	0.954188	39.3696	23.4522	34.5563	1.67749	0.017368	7.91142	3.68301	-2.83901	0.0026446	0.582447	CLIC2	chrX	-	155276211	155334657	2840	protein_coding	chloride_intracellular_channel_2
ENSG00000082684	9.76358	69.0305	14.5968	4.25186	8.03483	0.0170943	0.978714	3.68523	-2.89109	0.00269849	0.589598	SEMA5B	chr3	-	122909193	123028605	6224	protein_coding	sema_domain_seven_thrombospondin_repeats_(type_1_and_type_1-like)_transmembrane_domain_(TM)_and_short_cytoplasmic_domain_(semaphorin)_5B
ENSG00000169933	7.83042	9.56719	3.42702	7.33924	6.80698	22.8136	49.3486	35.0063	1.99558	0.00277127	0.592884	FRMPD4	chrX	+	12138466	12724523	8478	protein_coding	FERM_and_PDZ_domain_containing_4
ENSG00000272656	0.980971	0.00745377	0.0126525	1.04181	2.5258	8.26968	8.88873	2.71035	3.14183	0.00277298	0.592884	RP11-219D15.3	chr3	-	139349024	139349371	348	antisense	NA
ENSG00000124191	0.970116	5.25749	0.0396806	2.10073	9.54134	17.5814	5.90939	11.0385	2.32305	0.00279868	0.592884	TOX2	chr20	+	43914864	44069616	3223	protein_coding	TOX_high_mobility_group_box_family_member_2
ENSG00000259518	0.984133	0.00391387	0.00663353	0.00289008	9.7064	7.24147	4.93016	0	3.8585	0.00282168	0.592884	LINC01583	chr15	+	82088594	82097694	2568	lincRNA	long_intergenic_non-protein_coding_RNA_1583
ENSG00000160013	28.3516	233.264	58.1282	75.5022	18.2049	42.4406	27.6242	16.5079	-1.91106	0.00284682	0.592884	PTGIR	chr19	-	46620468	46625118	3546	protein_coding	prostaglandin_I2_(prostacyclin)_receptor_(IP)
ENSG00000163687	0	3.24612	4.52581	20.8185	0.901976	0.00198646	0	0	-4.34804	0.00284748	0.592884	DNASE1L3	chr3	-	58192257	58214697	3148	protein_coding	deoxyribonuclease_I-like_3
ENSG00000184232	463.836	2950.95	1036.71	1925.62	410.944	876.608	527.809	568.796	-1.4193	0.00288471	0.592884	OAF	chr11	+	120210767	120230332	3176	protein_coding	out_at_first_homolog
ENSG00000182389	108.609	149.284	170.733	254.673	88.9015	81.8495	56.2281	47.8055	-1.31232	0.00288581	0.592884	CACNB4	chr2	-	151832776	152099079	13587	protein_coding	calcium_channel_voltage-dependent_beta_4_subunit
ENSG00000163531	383.628	189.833	542.094	135.282	662.666	519.177	1047.75	836.66	1.29335	0.0030173	0.615305	NFASC	chr1	+	204828651	205022822	21271	protein_coding	neurofascin
ENSG00000186481	2.94026	0.0231934	3.30914	2.10068	7.77261	6.24215	20.739	8.24872	2.29081	0.00307029	0.618254	ANKRD20A5P	chr18	+	14179097	14234797	5287	transcribed_unprocessed_pseudogene	ankyrin_repeat_domain_20_family_member_A5_pseudogene
ENSG00000163814	52.8238	68.2822	133.821	146.707	155.748	476.612	112.452	438.2	1.55755	0.00307667	0.618254	CDCP1	chr3	-	45082278	45146422	6507	protein_coding	CUB_domain_containing_protein_1
ENSG00000221852	16.6485	9.62271	2.35172	19.8662	75.0635	46.6328	17.7426	46.0122	1.92206	0.00310977	0.620377	KRTAP1-5	chr17	-	41026026	41027202	1177	protein_coding	keratin_associated_protein_1-5
ENSG00000260807	5.85182	21.2651	7.8976	20.9252	5.33975	4.12969	0	0.879759	-2.37818	0.00316768	0.623122	RP11-161M6.2	chr16	-	975761	981596	3905	lincRNA	NA
ENSG00000176049	1.97071	0.00743096	0.0126137	0.00548402	1.62789	17.5304	5.91582	2.69942	3.4652	0.00318441	0.623122	JAKMIP2	chr5	-	147585439	147782848	9275	protein_coding	janus_kinase_and_microtubule_interacting_protein_2
ENSG00000001617	353.277	553.259	378.277	221.227	137.524	165.803	195.343	200.669	-1.10618	0.00319143	0.623122	SEMA3F	chr3	+	50155045	50189075	4826	protein_coding	sema_domain_immunoglobulin_domain_(Ig)_short_basic_domain_secreted_(semaphorin)_3F
ENSG00000261039	0.984133	0.00391387	0.00663353	0.00289008	1.64326	13.3973	0.975981	5.51907	3.84329	0.00323458	0.627098	RP11-417E7.2	chr6	-	169175304	169182740	544	lincRNA	NA
ENSG00000182253	379.689	439.283	731.894	580.727	263.854	255.954	271.306	274.28	-0.999955	0.00339341	0.65329	SYNM	chr15	+	99098217	99135593	7819	protein_coding	synemin
ENSG00000202400	0	1.05706	1.09812	0.00553642	101.922	0.0358659	0.971156	0	5.28082	0.00342455	0.654707	SNORD82	chr2	-	231460371	231460440	70	snoRNA	small_nucleolar_RNA_C/D_box_82
ENSG00000138759	25.4897	0.0545795	14.4683	6.32546	103.789	25.9485	120.386	15.5404	2.50552	0.00347515	0.655344	FRAS1	chr4	+	78057570	78544269	20379	protein_coding	Fraser_extracellular_matrix_complex_subunit_1
ENSG00000114251	1703.82	257.032	1063.35	515.787	1820.87	1716.01	2876.84	2958.23	1.40442	0.00347549	0.655344	WNT5A	chr3	-	55465715	55490539	7531	protein_coding	wingless-type_MMTV_integration_site_family_member_5A
ENSG00000128274	154.592	902.919	455.312	651.995	174.985	184.46	329.532	141.683	-1.38142	0.00358722	0.670976	A4GALT	chr22	-	42692121	42721298	2943	protein_coding	alpha_14-galactosyltransferase
ENSG00000184408	60.6669	16.0807	11.316	189.527	3.34996	25.8328	6.89618	12.8867	-2.49121	0.00360714	0.670976	KCND2	chr7	+	120273668	120750331	5555	protein_coding	potassium_channel_voltage_gated_Shal_related_subfamily_D_member_2
ENSG00000034053	16.6196	6.47738	52.2263	34.5709	71.3411	61.1643	130.24	99.4146	1.71669	0.00368497	0.679243	APBA2	chr15	+	28884483	29118315	6869	protein_coding	amyloid_beta_(A4)_precursor_protein-binding_family_A_member_2
ENSG00000161040	1.96077	0.0163251	2.20216	1.05657	6.94601	9.31514	2.94919	10.1629	2.37974	0.00370092	0.679243	FBXL13	chr7	-	102813230	103074843	4009	protein_coding	F-box_and_leucine-rich_repeat_protein_13
ENSG00000131634	243.666	492.458	174.179	283.038	109.683	182.339	133.188	72.6387	-1.26102	0.00373851	0.681598	TMEM204	chr16	+	1528688	1555580	2047	protein_coding	transmembrane_protein_204
ENSG00000186377	0	11.7845	10.1534	65.8271	0	0.0109241	3.9575	2.78867	-3.61834	0.00381595	0.691139	CYP4X1	chr1	+	47023568	47050751	2548	protein_coding	cytochrome_P450_family_4_subfamily_X_member_1
ENSG00000163710	777.997	527.799	453.148	1607.91	285.577	457.987	190.394	453.812	-1.27842	0.00390676	0.702962	PCOLCE2	chr3	-	142815922	142889203	3480	protein_coding	procollagen_C-endopeptidase_enhancer_2
ENSG00000182463	0	27.8129	31.4053	543.706	3.3464	22.7497	19.7429	6.37618	-3.5142	0.00402459	0.719461	TSHZ2	chr20	+	52972407	53495330	12581	protein_coding	teashirt_zinc_finger_homeobox_2
ENSG00000239043	0.980955	0.00747352	1.09799	0.00551539	94.0727	0.0354034	0	0.829586	5.19113	0.00406115	0.721312	SNORD127	chr14	+	45110883	45110968	86	snoRNA	small_nucleolar_RNA_C/D_box_127
ENSG00000278703	0.96624	6.33608	4.43043	1.07513	2.78e-17	2.78e-17	2.78e-17	2.78e-17	-4.73486	0.00412634	0.723976	RP11-706P11.2	chr18	-	57588611	57589091	481	lincRNA	NA
ENSG00000137486	74.3546	86.41	100.493	265.09	41.7556	45.6007	61.1742	43.2363	-1.45442	0.00412874	0.723976	ARRB1	chr11	-	75264182	75351705	5828	protein_coding	arrestin_beta_1
ENSG00000134243	434.508	220.759	638.107	336.512	924.859	745.059	881.992	827.435	1.05191	0.00419006	0.730077	SORT1	chr1	-	109309568	109397951	9160	protein_coding	sortilin_1
ENSG00000147180	19.6024	7.49741	8.96419	6.3216	47.1275	17.6496	28.6055	40.5259	1.64688	0.0043078	0.745872	ZNF711	chrX	+	85244032	85273362	5004	protein_coding	zinc_finger_protein_711
ENSG00000253230	0	0.0039272	0.00665615	1.03488	1.65813	2.0928	8.89556	4.60144	3.51733	0.00451056	0.767321	LINC00599	chr8	-	9900064	9905366	4136	lincRNA	long_intergenic_non-protein_coding_RNA_599
ENSG00000205755	2.78e-17	2.78e-17	2.78e-17	2.78e-17	0.772745	1.06219	15.8289	0.860965	5.25369	0.00452439	0.767321	CRLF2	chrX	-	1187549	1212750	2010	protein_coding	cytokine_receptor-like_factor_2
ENSG00000276170	40.1334	55.3371	13.5127	17.8623	11.3622	12.4165	8.87756	3.61404	-1.79378	0.00456643	0.767321	AC124789.1	chr17	-	38450394	38452444	1248	processed_transcript	NA
ENSG00000259676	9.783	12.7724	5.6604	12.5651	2.60113	2.08115	3.95103	1.8158	-1.9149	0.00456994	0.767321	RP11-343B18.2	chr15	-	88797413	88798734	571	lincRNA	NA
ENSG00000177459	1.95624	3.1719	2.22672	0.0155479	6.02312	10.3578	12.833	7.33381	2.23441	0.00457104	0.767321	ERICH5	chr8	+	98064311	98093610	1761	protein_coding	glutamate_rich_5
ENSG00000141526	1961.18	1325.22	1105.85	916.21	2730.97	4356.24	1898.15	2118.73	1.06457	0.0046807	0.780968	SLC16A3	chr17	+	82228397	82261129	8995	protein_coding	solute_carrier_family_16_(monocarboxylate_transporter)_member_3
ENSG00000169432	42.1218	5.40761	32.2536	6.34424	122.954	43.5557	80.8985	64.3925	1.84948	0.00471765	0.78239	SCN9A	chr2	-	166195185	166375993	10364	protein_coding	sodium_channel_voltage_gated_type_IX_alpha_subunit
ENSG00000117318	1389.62	4469.15	2174.81	1918.33	1020.6	838.329	1753.15	844.885	-1.15881	0.00482288	0.795053	ID3	chr1	-	23557918	23559794	1797	protein_coding	inhibitor_of_DNA_binding_3_dominant_negative_helix-loop-helix_protein
ENSG00000167693	324.904	355.002	419.45	92.311	772.471	807.207	687.637	466.586	1.19772	0.00488488	0.800192	NXN	chr17	-	799313	979770	5880	protein_coding	nucleoredoxin
ENSG00000165379	2.91232	2.20474	3.47123	49.0304	2.68662	0.00835046	1.97628	0	-3.49621	0.00491218	0.800192	LRFN5	chr14	+	41607570	41904549	6140	protein_coding	leucine_rich_repeat_and_fibronectin_type_III_domain_containing_5
ENSG00000179604	526.484	729.238	481.009	997.888	438.988	315.021	356.151	243.853	-1.0137	0.00504963	0.817743	CDC42EP4	chr17	-	73283624	73312175	5007	protein_coding	CDC42_effector_protein_(Rho_GTPase_binding)_4
ENSG00000243710	1.93263	39.2857	20.0657	9.4743	3.46959	3.11597	2.95645	4.61987	-2.27827	0.00509261	0.819881	CFAP57	chr1	+	43172149	43254358	5764	protein_coding	cilia_and_flagella_associated_protein_57
ENSG00000007312	0.956763	29.6597	11.1731	4.23765	0.834922	3.08764	0.983447	0.899858	-2.88829	0.00518934	0.825613	CD79B	chr17	-	63928740	63932354	2080	protein_coding	CD79b_molecule
ENSG00000261351	2.95239	0.0135675	1.12279	0.0100027	4.29011	8.27868	3.93889	9.24652	2.4944	0.00524753	0.825613	CTD-3185P2.1	chr15	-	66488658	66492109	2168	antisense	NA
ENSG00000150048	0	3.20364	3.35186	6.24644	2.78e-17	2.78e-17	2.78e-17	2.78e-17	-4.73253	0.00531114	0.825613	CLEC1A	chr12	-	10069554	10111627	3169	protein_coding	C-type_lectin_domain_family_1_member_A
ENSG00000145390	265.19	316.677	574.529	395.194	758.494	583.417	956.977	781.421	0.98944	0.00531463	0.825613	USP53	chr4	+	119212587	119295517	11950	protein_coding	ubiquitin_specific_peptidase_53
ENSG00000155511	1.94206	7.43473	5.58158	6.28252	4.1939	9.36513	32.5643	52.6543	2.19274	0.00533671	0.825613	GRIA1	chr5	+	153489615	153813869	7636	protein_coding	glutamate_receptor_ionotropic_AMPA_1
ENSG00000258101	8.81626	10.6079	3.42064	3.17712	1.77713	1.03817	0.985598	0	-2.63121	0.00533771	0.825613	RP11-977B10.2	chr12	-	49232790	49264756	1453	antisense	NA
ENSG00000170374	2.78e-17	2.78e-17	2.78e-17	2.78e-17	0.782524	2.08986	0.977837	11.2289	4.96132	0.00534799	0.825613	SP7	chr12	-	53326575	53345315	3414	protein_coding	Sp7_transcription_factor
ENSG00000046604	280.867	124.811	501.852	112.22	559.924	648.674	603.778	596.415	1.23985	0.00536814	0.825613	DSG2	chr18	+	31498043	31549008	6190	protein_coding	desmoglein_2
ENSG00000147676	0	12.8008	30.9438	8.4163	0	1.04119	0	3.76851	-3.33333	0.00551769	0.8439	MAL2	chr8	+	119165034	119245673	3430	protein_coding	mal_T-cell_differentiation_protein_2_(gene/pseudogene)
ENSG00000230390	1.9338	51.865	1.23739	0.0419027	1.81956	0.00378241	0	0	-4.58496	0.00560545	0.852585	LINC01048	chr13	-	37481467	37484769	511	lincRNA	long_intergenic_non-protein_coding_RNA_1048
ENSG00000173868	2.95242	1.07123	0.0230543	0.00998676	11.4396	8.28234	4.92691	2.69955	2.58605	0.00588762	0.874406	PHOSPHO1	chr17	-	49223362	49230766	2375	protein_coding	phosphatase_orphan_1
ENSG00000089472	112.519	131.194	219.822	391.951	346.504	430.047	791.246	415.989	1.21304	0.00588986	0.874406	HEPH	chrX	+	66162549	66268867	7113	protein_coding	hephaestin
ENSG00000163485	11.7142	200.43	106.115	428.579	8.5393	51.7956	41.4345	65.4432	-2.15607	0.00589253	0.874406	ADORA1	chr1	+	203090654	203167405	4191	protein_coding	adenosine_A1_receptor
ENSG00000157570	0.954911	7.52872	50.9018	14.6968	22.4654	47.7048	205.242	112.311	2.37811	0.00589937	0.874406	TSPAN18	chr11	+	44726465	44932421	5871	protein_coding	tetraspanin_18
ENSG00000125869	8.80432	6.43058	12.2246	9.43666	34.8985	19.7097	38.4866	15.5799	1.54789	0.00593298	0.874406	LAMP5	chr20	+	9514358	9530524	2042	protein_coding	lysosomal_associated_membrane_protein_family_member_5
ENSG00000186564	29.3297	171.571	144.99	102.742	12.0414	65.2109	37.4912	22.0303	-1.71115	0.00593948	0.874406	FOXD2	chr1	+	47436017	47440691	4675	protein_coding	forkhead_box_D2
ENSG00000134548	10.7366	86.2548	69.0962	35.6726	10.3711	14.5133	17.761	18.4315	-1.71531	0.00600307	0.879066	SPX	chr12	+	21526307	21537377	3359	protein_coding	spexin_hormone
ENSG00000167779	1506.07	2515.07	1808.89	7194.02	1319.31	1432.06	1541.02	1256.33	-1.23088	0.00609629	0.887995	IGFBP6	chr12	+	53097436	53102345	1279	protein_coding	insulin_like_growth_factor_binding_protein_6
ENSG00000207031	0	1.07146	0.0232317	3.10467	76.5924	1.0767	0.971535	0.831135	4.07675	0.00616671	0.893524	SNORD59A	chr12	-	56645027	56645101	75	snoRNA	small_nucleolar_RNA_C/D_box_59A
ENSG00000153002	0	36.2572	11.2985	100.439	0.784853	1.05855	11.8743	0.868595	-3.29954	0.00634768	0.910904	CPB1	chr3	+	148791102	148860187	5703	protein_coding	carboxypeptidase_B1
ENSG00000167703	112.519	359.188	142.919	249.471	84.4443	78.7658	132.214	64.3751	-1.26289	0.00646238	0.910904	SLC43A2	chr17	-	1569267	1628886	10606	protein_coding	solute_carrier_family_43_(amino_acid_system_L_transporter)_member_2
ENSG00000124225	620.479	343.314	351.51	160.44	799.426	1100.44	493.272	835.729	1.12911	0.00647759	0.910904	PMEPA1	chr20	-	57648392	57711536	5619	protein_coding	prostate_transmembrane_protein_androgen_induced_1
ENSG00000134757	0	0.00393869	1.08173	0.00290839	0.775838	2.09284	8.89552	5.54177	3.51143	0.00647971	0.910904	DSG3	chr18	+	31447795	31478702	5525	protein_coding	desmoglein_3
ENSG00000171621	448.191	545.896	757.619	866.873	205.409	357.493	439.032	311.081	-0.995837	0.00649268	0.910904	SPSB1	chr1	+	9292880	9369532	3403	protein_coding	splA/ryanodine_receptor_domain_and_SOCS_box_containing_1
ENSG00000115461	1584.35	24245.1	23537.4	24378.2	1252.97	830.069	12030.3	2965.49	-2.11031	0.00652086	0.910904	IGFBP5	chr2	-	216672105	216695525	6442	protein_coding	insulin_like_growth_factor_binding_protein_5
ENSG00000168621	190.908	38.4501	65.8802	13.6934	333.637	172.039	207.174	264.165	1.65912	0.00652737	0.910904	GDNF	chr5	-	37812677	37839686	4273	protein_coding	glial_cell_derived_neurotrophic_factor
ENSG00000187398	2.78e-17	2.78e-17	2.78e-17	2.78e-17	5.3071	4.13652	2.95807	0	4.68539	0.00655136	0.910904	LUZP2	chr11	+	24496970	25082631	8851	protein_coding	leucine_zipper_protein_2
ENSG00000099960	0	2.08755	0.0127102	0.00552579	0.758107	15.4675	1.96238	7.37434	3.32033	0.00671895	0.918295	SLC7A4	chr22	-	21028718	21032840	2447	protein_coding	solute_carrier_family_7_member_4
ENSG00000186469	42.0993	9.67136	34.5551	29.3538	57.3949	69.4386	68.0684	116.978	1.42638	0.00673518	0.918295	GNG2	chr14	+	51826195	51979342	6379	protein_coding	guanine_nucleotide_binding_protein_(G_protein)_gamma_2
ENSG00000178226	4.87936	19.057	4.54185	5.26951	2.65169	0.0108272	1.97353	1.83947	-2.27951	0.00676518	0.918295	PRSS36	chr16	-	31138925	31150094	3685	protein_coding	protease_serine_36
ENSG00000156218	84.1334	68.3236	254.411	575.327	74.873	36.3072	99.651	98.5261	-1.66491	0.00677084	0.918295	ADAMTSL3	chr15	+	83654086	84039842	9754	protein_coding	ADAMTS_like_3
ENSG00000074966	0	0.00749656	1.0981	1.04189	0	7.24284	10.8687	4.57812	3.13751	0.00679797	0.918295	TXK	chr4	-	48066393	48134256	3472	protein_coding	TXK_tyrosine_kinase
ENSG00000115339	228.097	8.61943	107.086	22.0786	526.151	206.242	278.205	359.881	1.90362	0.00683386	0.918295	GALNT3	chr2	-	165747591	165794682	4686	protein_coding	polypeptide_N-acetylgalactosaminyltransferase_3
ENSG00000126218	1.93675	12.7551	3.44474	17.7452	0	0.00839891	1.97623	2.81053	-2.7947	0.00683801	0.918295	F10	chr13	+	113122814	113149529	2356	protein_coding	coagulation_factor_X
ENSG00000162105	49.9394	2.21277	43.4144	23.086	135.954	73.5944	81.8791	104.008	1.73198	0.00689803	0.921378	SHANK2	chr11	-	70467856	71252577	18604	protein_coding	SH3_and_multiple_ankyrin_repeat_domains_2
ENSG00000153707	19.5495	13.9406	66.8228	74.353	55.5799	160.602	114.436	209.031	1.62485	0.0069279	0.921378	PTPRD	chr9	-	8314246	10612723	11045	protein_coding	protein_tyrosine_phosphatase_receptor_type_D
ENSG00000123689	19.5423	205.766	145.135	426.503	46.9665	55.9612	93.7425	33.0629	-1.79233	0.00698663	0.92314	G0S2	chr1	+	209675420	209676388	866	protein_coding	G0/G1_switch_2
ENSG00000047457	0.953153	20.349	81.611	954.617	0	10.3957	32.57	42.4999	-3.62546	0.00705378	0.92314	CP	chr3	-	149162410	149222055	7296	protein_coding	ceruloplasmin_(ferroxidase)
ENSG00000258479	1.9512	1.09708	4.40636	3.14139	2.78e-17	2.78e-17	2.78e-17	2.78e-17	-4.471	0.007071	0.92314	LINC00640	chr14	+	51333393	51365557	1568	lincRNA	long_intergenic_non-protein_coding_RNA_640
ENSG00000128487	433.547	237.788	328.049	233.79	586.943	642.454	522.877	583.531	0.921055	0.00707529	0.92314	SPECC1	chr17	+	20009344	20319026	13676	protein_coding	sperm_antigen_with_calponin_homology_and_coiled-coil_domains_1
ENSG00000226124	3.91564	0.0318367	6.59282	3.15246	10.3761	7.2845	27.6454	13.7902	2.06929	0.00716013	0.928014	FTCDNL1	chr2	-	199760544	199851173	2708	protein_coding	formiminotransferase_cyclodeaminase_N-terminal_like
ENSG00000260123	0	1.07165	3.24534	0.0101301	11.4533	5.19366	2.95018	6.43432	2.48142	0.00718006	0.928014	RP11-326A19.4	chr15	+	89041223	89082819	597	lincRNA	NA
ENSG00000143126	33.2894	19.2184	25.6535	15.7561	44.3444	55.9605	71.0391	56.1359	1.27059	0.0072526	0.928014	CELSR2	chr1	+	109250019	109275750	12349	protein_coding	cadherin_EGF_LAG_seven-pass_G-type_receptor_2
ENSG00000198753	32.2728	73.5457	75.8355	71.2719	223.057	209.292	73.9777	119.606	1.30649	0.00726935	0.928014	PLXNB3	chrX	+	153764196	153779346	7007	protein_coding	plexin_B3
ENSG00000154310	46.9811	25.6362	67.8836	15.7776	160.339	181.294	84.8361	39.4756	1.57305	0.00728119	0.928014	TNIK	chr3	-	171061339	171460408	8523	protein_coding	TRAF2_and_NCK_interacting_kinase
ENSG00000121039	313.131	1219.59	1085.62	571.332	400.607	380.295	425.215	261.34	-1.11971	0.0073149	0.928014	RDH10	chr8	+	73294612	73325281	5321	protein_coding	retinol_dehydrogenase_10_(all-trans)
ENSG00000085276	111.568	95.9613	52.5589	130.998	61.9894	35.2417	37.4874	21.0955	-1.3244	0.0074984	0.946931	MECOM	chr3	-	169083499	169663618	9103	protein_coding	MDS1_and_EVI1_complex_locus
ENSG00000159640	28.3495	37.4097	25.8281	928.406	45.2678	48.7015	50.3164	40.471	-2.46168	0.00763435	0.955339	ACE	chr17	+	63477061	63498380	8365	protein_coding	angiotensin_I_converting_enzyme
ENSG00000092850	2.78e-17	2.78e-17	2.78e-17	2.78e-17	1.69027	2.0831	0.979496	6.53841	4.56558	0.00765781	0.955339	TEKT2	chr1	+	36084075	36088275	1978	protein_coding	tektin_2_(testicular)
ENSG00000245812	12.6924	148.093	83.7106	108.997	9.43615	20.7406	38.489	34.1019	-1.77764	0.00769644	0.955339	RP11-175K6.1	chr5	+	159100483	159117478	3214	lincRNA	NA
ENSG00000043355	39.1154	96.0098	122.803	359.391	46.9989	48.7076	27.6114	76.4828	-1.62474	0.00775847	0.955339	ZIC2	chr13	+	99981772	99986773	3310	protein_coding	Zic_family_member_2
ENSG00000249992	154.598	471.16	370.418	258.941	231.47	1251.7	634.357	908.473	1.2693	0.00776032	0.955339	TMEM158	chr3	-	45224466	45226278	1813	protein_coding	transmembrane_protein_158_(gene/pseudogene)
ENSG00000136541	36.2982	3.26351	3.45953	2.14612	136.224	22.8404	73.9975	12.7785	2.43166	0.00777319	0.955339	ERMN	chr2	-	157318625	157327713	4393	protein_coding	ermin
ENSG00000145794	5.84611	7.53832	24.5542	58.5534	20.7198	71.5291	51.2865	303.161	2.20425	0.00783137	0.958212	MEGF10	chr5	+	127290831	127465737	9007	protein_coding	multiple_EGF-like-domains_10
ENSG00000205363	115.458	365.538	171.872	103.825	96.7258	80.8252	80.8987	51.4821	-1.28612	0.00788421	0.959988	C15orf59	chr15	-	73735431	73752747	6573	protein_coding	chromosome_15_open_reading_frame_59
ENSG00000120885	1884.79	16175.5	19783.7	25051.1	2406.87	4042.34	6210.45	8975.01	-1.53958	0.00791563	0.959988	CLU	chr8	-	27596917	27615031	6616	protein_coding	clusterin
ENSG00000189058	0	52.2513	28.01	136.097	5.13185	9.33033	9.86524	13.8587	-2.48658	0.00801342	0.96597	APOD	chr3	-	195568702	195584205	2197	protein_coding	apolipoprotein_D
ENSG00000102802	471.672	1011.76	556.905	1574.39	557.426	332.649	417.316	404.963	-1.07751	0.00806191	0.96597	MEDAG	chr13	+	30906191	30925572	2374	protein_coding	mesenteric_estrogen-dependent_adipogenesis
ENSG00000172139	1.9527	2.14261	3.32158	2.10458	2.78e-17	2.78e-17	2.78e-17	2.78e-17	-4.32236	0.00807022	0.96597	SLC9C1	chr3	-	112140887	112294258	4250	protein_coding	solute_carrier_family_9_subfamily_C_(Na+-transporting_carboxylic_acid_decarboxylase)_member_1
ENSG00000137033	0.960764	1.12015	1.20917	20.7865	0.901976	0.00198646	0	0	-4.11016	0.00817282	0.971646	IL33	chr9	+	6215786	6257983	3253	protein_coding	interleukin_33
ENSG00000132932	10.7658	9.60442	7.85653	11.5228	55.1089	21.7808	21.697	17.4234	1.53471	0.00818822	0.971646	ATP8A2	chr13	+	25372071	26025851	10415	protein_coding	ATPase_aminophospholipid_transporter_class_I_type_8A_member_2
ENSG00000248587	16.6467	10.6834	18.8769	4.24018	20.786	36.2719	36.5017	53.4558	1.53383	0.00828152	0.978499	GDNF-AS1	chr5	+	37840438	37875799	4636	lincRNA	GDNF_antisense_RNA_1_(head_to_head)
ENSG00000141429	2448.49	2913.8	5590.15	2333.45	4796.54	5718.94	10853.3	5849.15	1.03466	0.00835789	0.983302	GALNT1	chr18	+	35581117	35711834	5126	protein_coding	polypeptide_N-acetylgalactosaminyltransferase_1
ENSG00000265787	0	0.00393869	1.08173	0.00290839	0.761855	1.0655	19.7797	1.77848	3.93165	0.00853105	0.986078	CYP4F35P	chr18	+	14337423	14342525	2877	lincRNA	cytochrome_P450_family_4_subfamily_F_member_35_pseudogene
ENSG00000218336	123.325	32.0655	108.182	84.9154	362.485	134.74	164.749	191.42	1.29102	0.0085331	0.986078	TENM3	chr4	+	182143987	182803024	11984	protein_coding	teneurin_transmembrane_protein_3
ENSG00000027644	1.931	40.4929	25.7281	68.0313	2.50047	8.28894	11.8487	8.28568	-2.12185	0.00854862	0.986078	INSRR	chr1	-	156840063	156859018	5101	protein_coding	insulin_receptor-related_receptor
ENSG00000180537	24.5116	2.19933	5.66778	11.5314	53.2448	30.0655	31.5657	29.4173	1.70174	0.00854999	0.986078	RNF182	chr6	+	13924446	13980302	4090	protein_coding	ring_finger_protein_182
ENSG00000153956	1051.11	123.764	299.133	291.453	2375.97	1042.46	840.545	673.657	1.48194	0.00856058	0.986078	CACNA2D1	chr7	-	81946444	82443798	9010	protein_coding	calcium_channel_voltage-dependent_alpha_2/delta_subunit_1
ENSG00000115648	132.124	55.5064	73.7269	160.327	208.96	255.944	154.88	325.889	1.16379	0.00899342	1	MLPH	chr2	+	237485428	237555318	7514	protein_coding	melanophilin
ENSG00000228192	0.980971	0.00745377	0.0126525	1.04181	0.773119	5.17859	4.93296	7.41794	2.85852	0.00903271	1	RP11-342M1.3	chr1	-	42834681	42846422	1617	antisense	NA
ENSG00000178343	41.1275	35.1381	12.3848	13.6702	11.3884	6.23235	3.93633	11.0813	-1.63087	0.00907747	1	SHISA3	chr4	+	42397839	42402487	1971	protein_coding	shisa_family_member_3
ENSG00000245648	2.78e-17	2.78e-17	2.78e-17	2.78e-17	2.61217	1.05177	2.96118	2.76492	4.31836	0.00918698	1	RP11-277P12.20	chr12	+	10363769	10398506	2830	antisense	NA
ENSG00000196468	12.7044	35.1113	12.3715	29.3254	15.1422	0.0222359	2.9522	2.7132	-2.07403	0.00918841	1	FGF16	chrX	+	77447405	77457278	1650	protein_coding	fibroblast_growth_factor_16
ENSG00000111348	41.1109	43.6733	26.8326	21.0019	20.1787	12.4356	8.87253	6.38137	-1.45892	0.00924933	1	ARHGDIB	chr12	-	14942017	14961728	2102	protein_coding	Rho_GDP_dissociation_inhibitor_(GDI)_beta
ENSG00000169136	1244.79	3590.53	640.629	474.924	576.498	866.239	448.881	357.971	-1.40329	0.00929826	1	ATF5	chr19	+	49928702	49933935	2954	protein_coding	activating_transcription_factor_5
ENSG00000065923	408.115	187.683	237.696	168.806	464.137	612.39	412.38	466.631	0.963445	0.00939878	1	SLC9A7	chrX	-	46599252	46759172	10033	protein_coding	solute_carrier_family_9_subfamily_A_(NHE7_cation_proton_antiporter_7)_member_7
ENSG00000231764	10.7602	4.32604	28.7062	3.19314	21.6538	41.4475	45.3856	47.8927	1.72426	0.00940179	1	DLX6-AS1	chr7	-	96955141	97014065	16633	antisense	DLX6_antisense_RNA_1
ENSG00000260231	45.9703	109.815	101.564	170.801	28.64	47.6632	48.3435	51.5652	-1.27861	0.00947279	1	JHDM1D-AS1	chr7	+	140177261	140179640	2380	antisense	JHDM1D_antisense_RNA_1_(head_to_head)
ENSG00000135333	16.6066	17.1509	20.2483	690.445	32.2227	47.6269	14.7852	28.5143	-2.59075	0.0095206	1	EPHA7	chr6	-	93240020	93419547	7456	protein_coding	EPH_receptor_A7
ENSG00000274718	0	0.0107785	3.22307	0.00795014	9.69578	5.1879	5.91903	1.77946	2.63986	0.00953458	1	RP11-346C4.3	chr13	+	107870383	107873372	2990	lincRNA	NA
ENSG00000139364	43.0297	51.2637	21.3646	583.577	19.0279	45.5845	43.4109	48.8167	-2.153	0.00957986	1	TMEM132B	chr12	+	125186836	125662377	15703	protein_coding	transmembrane_protein_132B
ENSG00000213424	0	5.31726	0.0615032	11.4311	2.78e-17	2.78e-17	2.78e-17	2.78e-17	-5.12144	0.00958051	1	KRT222	chr17	-	40654665	40665181	3169	protein_coding	keratin_222_type_II
ENSG00000178662	6.85675	2.17635	7.75099	4.20805	7.70619	8.32493	33.5629	26.7478	1.8382	0.00974096	1	CSRNP3	chr2	+	165469647	165689407	12565	protein_coding	cysteine-serine-rich_nuclear_protein_3
ENSG00000090539	31.2857	195.077	168.488	248.377	26.8585	76.656	54.2587	70.907	-1.49023	0.00974312	1	CHRD	chr3	+	184380073	184390736	6620	protein_coding	chordin
ENSG00000146555	1.93201	5.40704	6.82232	69.9836	0	5.15374	4.94204	0.878831	-2.89789	0.00976278	1	SDK1	chr7	+	3301448	4269000	12062	protein_coding	sidekick_cell_adhesion_molecule_1
ENSG00000099998	72.387	943.444	254.549	1079.6	33.7809	170.979	324.61	148.157	-1.79367	0.0097781	1	GGT5	chr22	-	24219654	24245142	6054	protein_coding	gamma-glutamyltransferase_5
ENSG00000166923	14658.8	2648.38	6479.67	2164.71	14112.9	11348.8	19605.1	19587.2	1.31689	0.00990667	1	GREM1	chr15	+	32717974	32745107	14606	protein_coding	gremlin_1_DAN_family_BMP_antagonist
ENSG00000279481	2.78e-17	2.78e-17	2.78e-17	2.78e-17	3.52497	1.0517	1.97042	2.76522	4.31088	0.00993098	1	RP11-181K12.1	chr4	-	145830456	145832980	2525	TEC	NA
ENSG00000170873	21.4996	65.1259	175.267	720.953	50.4409	49.7587	76.957	80.1123	-1.93162	0.00994403	1	MTSS1	chr8	-	124550790	124728429	7727	protein_coding	metastasis_suppressor_1
ENSG00000138821	84.136	86.4345	159.62	450.591	58.2814	59.0824	98.6663	76.3948	-1.4153	0.0100126	1	SLC39A8	chr4	-	102251041	102431258	6480	protein_coding	solute_carrier_family_39_(zinc_transporter)_member_8
ENSG00000047936	6.86921	2.16168	5.52753	0.0243252	15.6839	8.31679	23.6927	10.0785	1.94725	0.0100463	1	ROS1	chr6	-	117288300	117425855	7856	protein_coding	ROS_proto-oncogene_1__receptor_tyrosine_kinase
ENSG00000196154	1816.31	2730.34	1342.44	2066.11	1493.62	916.038	878.039	998.622	-0.891982	0.0100581	1	S100A4	chr1	-	153543613	153550136	1025	protein_coding	S100_calcium_binding_protein_A4
ENSG00000182985	185.916	222.879	636.903	329.16	248.886	737.805	928.363	1428.61	1.28197	0.0101883	1	CADM1	chr11	-	115169218	115504957	11017	protein_coding	cell_adhesion_molecule_1
ENSG00000238531	2.78e-17	2.78e-17	2.78e-17	2.78e-17	18.7731	0.0221266	0	1.78275	5.38388	0.0101947	1	SNORD105B	chr19	+	10109757	10109835	79	snoRNA	small_nucleolar_RNA_C/D_box_105B
ENSG00000077420	24.4365	68.2813	29.164	275.474	15.5721	11.4353	50.3412	26.6892	-1.92827	0.0102753	1	APBB1IP	chr10	+	26438203	26567803	3981	protein_coding	amyloid_beta_(A4)_precursor_protein-binding_family_B_member_1_interacting_protein
ENSG00000003989	95.8775	65.1268	457.285	424.472	24.2171	36.3075	164.792	87.4529	-1.7358	0.0103069	1	SLC7A2	chr8	+	17497088	17570573	7905	protein_coding	solute_carrier_family_7_(cationic_amino_acid_transporter_y+_system)_member_2
ENSG00000118849	6.82151	12.8856	23.5901	356.08	3.33567	15.5493	15.7832	30.5051	-2.60713	0.0103643	1	RARRES1	chr3	-	158696892	158732696	2236	protein_coding	retinoic_acid_receptor_responder_(tazarotene_induced)_1
ENSG00000144681	53.8486	2.21352	49.0014	32.5053	105.363	105.697	96.6802	111.374	1.60317	0.0103861	1	STAC	chr3	+	36380344	36548007	4396	protein_coding	SH3_and_cysteine_rich_domain
ENSG00000128606	391.457	268.698	158.576	470.616	217.835	161.649	97.6592	130.667	-1.0842	0.0103881	1	LRRC17	chr7	+	102912991	102944949	2674	protein_coding	leucine_rich_repeat_containing_17
ENSG00000111799	18688.7	14448.4	39218.1	22706.2	31283.4	38825.3	50001.2	70024.6	1.00009	0.0104039	1	COL12A1	chr6	-	75084326	75206051	12481	protein_coding	collagen_type_XII_alpha_1
ENSG00000154822	60.653	78.9416	91.5552	221.072	54.0322	33.1819	39.4578	56.1774	-1.30304	0.010555	1	PLCL2	chr3	+	16802651	17090594	5146	protein_coding	phospholipase_C_like_2
ENSG00000129009	5072.17	8466.22	4327.31	10086.3	3277.85	4441.24	1863.61	4414.31	-0.997805	0.0105741	1	ISLR	chr15	+	74173671	74176872	2671	protein_coding	immunoglobulin_superfamily_containing_leucine-rich_repeat
ENSG00000121769	33.2444	197.137	145.01	99.6049	32.1382	36.2849	67.1003	44.17	-1.3997	0.0106493	1	FABP3	chr1	-	31365625	31376850	1026	protein_coding	fatty_acid_binding_protein_3_muscle_and_heart
ENSG00000272695	19.5533	36.2499	46.7925	37.7337	52.1468	102.568	86.8188	83.7556	1.21098	0.0106494	1	GAS6-AS2	chr13	+	113864168	113866833	1952	lincRNA	GAS6_antisense_RNA_2_(head_to_head)
ENSG00000160588	13.6959	12.815	31.0079	2.14988	67.1731	28.0085	45.3803	45.0883	1.63059	0.0107643	1	MPZL3	chr11	-	118226690	118252350	3968	protein_coding	myelin_protein_zero-like_3
ENSG00000180332	0.976201	2.10907	1.12311	0.0100658	2.50372	8.28639	0.974482	17.6617	2.66629	0.0109153	1	KCTD4	chr13	-	45192853	45194717	1865	protein_coding	potassium_channel_tetramerization_domain_containing_4
ENSG00000234520	0.980967	1.05695	0.0126618	0.00550483	0.775639	5.1763	5.92396	5.54133	2.78565	0.0109673	1	HRAT17	chr7	-	112954646	112995634	1001	lincRNA	heart_tissue-associated_transcript_17
ENSG00000108381	0	6.47636	13.4958	84.6603	0	4.13694	2.95795	5.57876	-3.00937	0.0110195	1	ASPA	chr17	+	3472374	3503419	5854	protein_coding	aspartoacylase
ENSG00000127324	5.85275	4.33009	5.68233	36.5221	2.59203	2.08317	2.95901	3.69625	-2.15863	0.0111154	1	TSPAN8	chr12	-	71125085	71441898	2519	protein_coding	tetraspanin_8
ENSG00000244053	0.964884	7.39501	1.18556	5.22439	0.901976	0.00198646	0	0	-3.41162	0.0112472	1	RPL13AP2	chr14	-	47200575	47201104	530	processed_pseudogene	ribosomal_protein_L13a_pseudogene_2
ENSG00000112559	38.1818	34.0895	27.9018	9.48885	79.2334	143.969	21.6867	75.4567	1.54198	0.011553	1	MDFI	chr6	+	41636882	41654246	2523	protein_coding	MyoD_family_inhibitor
ENSG00000143355	3.92178	3.19243	3.33203	0.0198392	2.78e-17	2.78e-17	2.78e-17	2.78e-17	-4.46017	0.0115714	1	LHX9	chr1	+	197911902	197935478	10442	protein_coding	LIM_homeobox_9
ENSG00000095713	0.956978	15.947	18.8348	8.40734	2.62358	0.0130324	4.94594	0.886565	-2.31002	0.0119491	1	CRTAC1	chr10	-	97865000	98030828	3553	protein_coding	cartilage_acidic_protein_1
ENSG00000115896	367.997	105.62	113.934	270.424	143.863	61.164	85.8289	68.9849	-1.25215	0.0119698	1	PLCL1	chr2	+	197804702	198572581	8013	protein_coding	phospholipase_C_like_1
ENSG00000100427	0	16.8886	6.69137	1.0881	18.1821	72.4245	18.7342	12.8006	2.28589	0.0119771	1	MLC1	chr22	-	50059391	50085902	4297	protein_coding	megalencephalic_leukoencephalopathy_with_subcortical_cysts_1
ENSG00000265763	13.683	13.9134	19.0227	49.1622	9.62333	4.16796	3.93725	12.0328	-1.66545	0.0120047	1	ZNF488	chr10	-	47365496	47384273	3496	protein_coding	zinc_finger_protein_488
ENSG00000092969	615.553	301.788	716.311	678.205	1410.85	1035.2	698.478	1273.87	0.934419	0.0120127	1	TGFB2	chr1	+	218346235	218444619	5151	protein_coding	transforming_growth_factor_beta_2
ENSG00000164176	2235.17	1080.07	2536.23	2112.23	3310.06	4407.05	3051.45	3847.3	0.875977	0.0120402	1	EDIL3	chr5	-	83940554	84384793	5738	protein_coding	EGF-like_repeats_and_discoidin_I-like_domains_3
ENSG00000204969	2.78e-17	2.78e-17	2.78e-17	2.78e-17	2.61082	4.12645	2.96104	0	4.34298	0.0120973	1	PCDHA2	chr5	+	140794852	141012344	6054	protein_coding	protocadherin_alpha_2
ENSG00000159753	33.321	11.7592	6.80116	9.46809	8.87461	2.09228	2.95459	2.72677	-1.84638	0.0121262	1	RLTPR	chr16	+	67644919	67657569	7699	protein_coding	RGD_motif_leucine_rich_repeats_tropomodulin_domain_and_proline-rich_containing
ENSG00000187634	278.9	433.861	170.838	346.962	120.997	250.701	72.0053	121.463	-1.1224	0.0121799	1	SAMD11	chr1	+	924880	944581	3214	protein_coding	sterile_alpha_motif_domain_containing_11
ENSG00000183801	26.3933	495.762	315.879	1134.05	27.6871	99.4988	275.289	118.71	-1.9189	0.012225	1	OLFML1	chr11	+	7485388	7511377	3436	protein_coding	olfactomedin_like_1
ENSG00000174059	14.6714	14.9485	6.81073	33.4596	4.31777	2.09687	6.91038	7.39965	-1.72739	0.0123556	1	CD34	chr1	-	207880972	207911402	9219	protein_coding	CD34_molecule
ENSG00000072657	9.81488	0.0376913	1.19706	7.30841	0.901976	0.00198646	0	0	-3.72337	0.0124185	1	TRHDE	chr12	+	72087266	72670757	11950	protein_coding	thyrotropin-releasing_hormone_degrading_enzyme
ENSG00000253368	108.602	405.02	217.616	203.379	48.6282	109.835	155.894	87.4098	-1.21744	0.0124506	1	TRNP1	chr1	+	26993707	27000898	1976	protein_coding	TMF1-regulated_nuclear_protein_1
ENSG00000261051	5.86687	6.40487	7.79204	6.29639	12.1074	16.5884	25.6603	18.4032	1.4488	0.0125587	1	RP11-274H2.5	chr3	-	146059585	146061679	2095	sense_overlapping	NA
ENSG00000160838	4.87784	6.43029	3.44631	21.9011	1.72293	3.09621	0.981839	1.83208	-2.19319	0.0125753	1	LRRC71	chr1	+	156920650	156933094	2631	protein_coding	leucine_rich_repeat_containing_71
ENSG00000132481	114.472	554.244	231.037	245.311	138.473	149.207	123.318	108.573	-1.13915	0.0125999	1	TRIM47	chr17	-	75874161	75878575	3142	protein_coding	tripartite_motif_containing_47
ENSG00000250971	0	7.36819	3.34312	1.07329	2.78e-17	2.78e-17	2.78e-17	2.78e-17	-4.62101	0.0126357	1	RP11-696F12.1	chr4	+	187060099	187060930	421	lincRNA	NA
ENSG00000137801	66936.6	30959.8	31342.7	7392.36	83960.3	73951.3	76845.7	77368.5	1.19183	0.0126382	1	THBS1	chr15	+	39581079	39599466	9158	protein_coding	thrombospondin_1
ENSG00000269113	1.93089	43.6936	32.3991	71.1855	6.89701	8.30211	12.8304	11.9841	-1.88519	0.0126459	1	TRABD2B	chr1	-	47760528	47996895	7034	protein_coding	TraB_domain_containing_2B
ENSG00000200279	2.78e-17	2.78e-17	2.78e-17	2.78e-17	3.53851	3.09976	0.98118	0.886543	4.17707	0.0126589	1	SNORD114-10	chr14	+	100967052	100967123	72	snoRNA	small_nucleolar_RNA_C/D_box_114-10
ENSG00000148053	93.9175	356.107	546.647	525.135	66.9119	51.8567	193.378	255.103	-1.4228	0.0126988	1	NTRK2	chr9	+	84668551	85027070	20363	protein_coding	neurotrophic_tyrosine_kinase_receptor_type_2
ENSG00000138135	28.3685	33.0698	39.0502	47.147	21.5932	152.283	75.9579	148.271	1.42788	0.01281	1	CH25H	chr10	-	89205629	89207314	1686	protein_coding	cholesterol_25-hydroxylase
ENSG00000179776	0	4.34616	9.05668	91.9665	0	1.05477	2.959	7.48707	-3.15766	0.0130077	1	CDH5	chr16	+	66366622	66404786	5972	protein_coding	cadherin_5_type_2_(vascular_endothelium)
ENSG00000229657	0.976213	0.0136367	1.12305	2.08007	2.52224	7.24492	10.8676	2.70808	2.33961	0.0130293	1	RP11-494K3.2	chr1	+	204946608	204947169	562	processed_pseudogene	NA
ENSG00000222345	0.976217	3.14238	0.0232007	0.0100497	22.1647	3.13745	3.93681	1.76761	2.74352	0.0130373	1	SNORD19	chr3	+	52691378	52691453	76	snoRNA	Small_nucleolar_RNA_SNORD19
ENSG00000238113	0.980955	0.00747352	1.09799	0.00551539	1.6716	4.1425	4.93689	3.67676	2.51779	0.0132521	1	LINC01410	chr9	+	62801461	62813486	3038	lincRNA	long_intergenic_non-protein_coding_RNA_1410
ENSG00000144668	8.7797	23.5153	12.4176	124.516	14.8843	4.17676	11.8404	11.0444	-1.9993	0.0133237	1	ITGA9	chr3	+	37452115	37823514	8277	protein_coding	integrin_subunit_alpha_9
ENSG00000023839	10.7359	26.7259	29.1314	170.641	14.7724	9.35378	19.7355	21.2077	-1.85805	0.0134671	1	ABCC2	chr10	+	99782732	99852192	6232	protein_coding	ATP_binding_cassette_subfamily_C_member_2
ENSG00000279894	0	0.00749656	1.0981	1.04189	2.55049	1.06105	4.93408	8.37104	2.74	0.0135501	1	GHc-857G6.7	chrX	+	103596608	103598904	2297	TEC	NA
ENSG00000279948	5.88618	0.0317183	5.51639	2.11614	12.1863	11.404	14.803	9.16865	1.76996	0.0135673	1	CTD-2233K9.1	chr19	+	46946535	46949156	2622	TEC	NA
ENSG00000204055	0	88.2462	21.2903	26.2315	2.51368	4.16341	9.8747	9.24635	-2.37373	0.0135886	1	RP11-247A12.2	chr9	+	129176771	129210548	2288	antisense	NA
ENSG00000006638	99.8082	182.244	114.961	101.704	37.3437	75.6238	61.1674	59.8237	-1.09118	0.0137617	1	TBXA2R	chr19	-	3594506	3606840	2793	protein_coding	thromboxane_A2_receptor
ENSG00000138944	310.213	209.029	376.043	590.101	663.562	594.808	715.261	808.141	0.905016	0.0139431	1	KIAA1644	chr22	-	44243667	44312851	6751	protein_coding	KIAA1644
ENSG00000188933	4.90544	0.0285989	3.3415	3.14504	35.1895	7.28421	0.972181	14.7207	2.29444	0.013946	1	USP32P1	chr17	+	16786489	16804455	7676	transcribed_unprocessed_pseudogene	ubiquitin_specific_peptidase_32_pseudogene_1
ENSG00000155011	48.9672	0.0656792	7.94626	50.2294	0.773452	4.15122	2.9538	10.2475	-2.53451	0.0140923	1	DKK2	chr4	-	106921802	107283806	4319	protein_coding	dickkopf_WNT_signaling_pathway_inhibitor_2
ENSG00000087510	22.5829	0.045973	4.52596	1.09068	52.4187	13.5097	38.4805	23.8849	2.1616	0.0140944	1	TFAP2C	chr20	+	56629302	56639283	3005	protein_coding	transcription_factor_AP-2_gamma_(activating_enhancer_binding_protein_2_gamma)
ENSG00000279204	11.7164	83.0226	31.3148	46.12	10.3726	16.5765	20.726	12.8587	-1.50086	0.0141416	1	RP11-175K6.2	chr5	+	159106380	159108617	2238	TEC	NA
ENSG00000109794	71.4169	205.696	135.034	144.659	46.0707	84.9469	69.0609	56.1174	-1.11892	0.014168	1	FAM149A	chr4	+	186104419	186172667	5218	protein_coding	family_with_sequence_similarity_149_member_A
ENSG00000125813	266.163	275.128	414.017	931.782	151.435	234.183	137.122	341.577	-1.12605	0.0141811	1	PAX1	chr20	+	21705659	21718486	5855	protein_coding	paired_box_1
ENSG00000169418	3.8881	11.7917	10.1638	74.2125	5.19346	6.21842	6.90764	5.50816	-2.04726	0.0142939	1	NPR1	chr1	+	153678637	153693992	5003	protein_coding	natriuretic_peptide_receptor_1
ENSG00000206384	3.93363	0.0186505	0.0318127	2.09137	13.1827	12.4074	2.94847	3.6203	2.29069	0.0143564	1	COL6A6	chr3	+	130560334	130678155	9720	protein_coding	collagen_type_VI_alpha_6
ENSG00000184792	28.3763	20.3009	31.241	38.7588	39.0717	90.1267	80.9035	58.8785	1.17621	0.014383	1	OSBP2	chr22	+	30693782	30907824	6700	protein_coding	oxysterol_binding_protein_2
ENSG00000107821	218.214	413.634	275.668	443.38	182.898	89.1518	266.392	123.285	-1.02879	0.0144358	1	KAZALD1	chr10	+	101061841	101068131	3613	protein_coding	Kazal-type_serine_peptidase_inhibitor_domain_1
ENSG00000108932	1.94762	0.0318083	3.35946	8.31447	3.32573	16.5984	1.95722	65.7015	2.63267	0.0145076	1	SLC16A6	chr17	-	68267026	68291267	4061	protein_coding	solute_carrier_family_16_member_6
ENSG00000175084	7.83436	6.40077	4.51237	6.29344	23.5676	24.8493	4.91765	21.183	1.5541	0.014642	1	DES	chr2	+	219418377	219426739	2464	protein_coding	desmin
ENSG00000100368	6.85701	10.576	0.0687169	3.16917	77.1951	5.22574	7.87675	15.5817	2.32208	0.0147036	1	CSF2RB	chr22	+	36913628	36940449	5000	protein_coding	colony_stimulating_factor_2_receptor_beta_low-affinity_(granulocyte-macrophage)
ENSG00000151882	2.91393	4.32614	22.1415	17.7811	19.9122	26.9628	46.3756	51.6095	1.61043	0.0148937	1	CCL28	chr5	-	43376645	43412391	4524	protein_coding	chemokine_(C-C_motif)_ligand_28
ENSG00000267404	0.984133	0.00391387	0.00663353	0.00289008	3.48705	6.18459	1.96796	0.873573	3.0769	0.0149064	1	RP11-49I11.2	chr18	+	36273574	36274599	1026	processed_pseudogene	NA
ENSG00000279117	11.7162	55.409	32.4297	77.492	6.85782	4.18206	22.7062	21.2428	-1.67746	0.0149153	1	CTD-2562J17.6	chr11	-	75260129	75262466	2338	TEC	NA
ENSG00000146197	8093.28	1075.82	1410.54	896.323	1610.38	583.429	1298.33	510.74	-1.51939	0.0149331	1	SCUBE3	chr6	+	35214419	35253079	7356	protein_coding	signal_peptide_CUB_domain_EGF-like_3
ENSG00000131668	0.976213	0.0136367	1.12305	2.08007	2.50314	12.4007	0	14.8459	2.68639	0.015039	1	BARX1	chr9	-	93951622	93955372	1777	protein_coding	BARX_homeobox_1
ENSG00000173227	14.6528	50.1037	72.3946	49.2661	72.1764	98.4536	123.323	151.928	1.25719	0.0150824	1	SYT12	chr11	+	67006778	67050863	10830	protein_coding	synaptotagmin_12
ENSG00000145864	0	1.05706	1.09812	0.00553642	2.56097	3.11823	6.91705	2.73273	2.59723	0.0151178	1	GABRB2	chr5	-	161288429	161549044	10002	protein_coding	gamma-aminobutyric_acid_(GABA)_A_receptor_beta_2
ENSG00000182667	270.112	113.078	189.724	257.847	525.212	434.173	285.109	340.519	0.931412	0.0151675	1	NTM	chr11	+	131370478	132336822	6956	protein_coding	neurotrimin
ENSG00000130477	413.121	11.8192	31.3993	11.5976	51.0621	12.4538	0.971859	2.66915	-2.79705	0.0152681	1	UNC13A	chr19	-	17601328	17688365	11210	protein_coding	unc-13_homolog_A_(C._elegans)
ENSG00000058404	3.90288	7.45306	6.69635	7.33176	1.73465	0.0108449	1.97352	2.78932	-1.86439	0.0154045	1	CAMK2B	chr7	-	44217150	44334577	8159	protein_coding	calcium/calmodulin-dependent_protein_kinase_II_beta
ENSG00000189129	291.609	1129.89	238.916	271.545	273.527	252.825	176.59	138.918	-1.1979	0.0154714	1	PLAC9	chr10	+	80131682	80145359	1240	protein_coding	placenta_specific_9
ENSG00000167641	31.3463	21.3047	12.3444	6.33983	55.7471	42.501	90.787	16.4684	1.51871	0.0155652	1	PPP1R14A	chr19	-	38251237	38256591	1501	protein_coding	protein_phosphatase_1_regulatory_inhibitor_subunit_14A
ENSG00000131471	1.93754	9.58413	4.53905	16.6944	0	0.00968752	1.97477	3.75436	-2.4274	0.0157974	1	AOC3	chr17	+	42851184	42858130	4524	protein_coding	amine_oxidase_copper_containing_3
ENSG00000143554	61.6223	539.381	284.591	484.249	76.5064	166.82	163.774	154.64	-1.28539	0.0158521	1	SLC27A3	chr1	+	153774354	153780157	5470	protein_coding	solute_carrier_family_27_(fatty_acid_transporter)_member_3
ENSG00000138031	675.243	442.507	515.593	1178.16	466.838	338.857	357.135	341.448	-0.901959	0.0158744	1	ADCY3	chr2	-	24819169	24919839	6058	protein_coding	adenylate_cyclase_3
ENSG00000125848	5.86799	0.0435983	7.78449	11.4779	27.0448	9.36245	37.5082	13.7476	1.7784	0.0158826	1	FLRT3	chr20	-	14322988	14337616	5190	protein_coding	fibronectin_leucine_rich_transmembrane_protein_3
ENSG00000112715	3320.46	2354.07	1998.54	3087.1	4356.82	6616.27	3002.11	5378.87	0.846869	0.0159168	1	VEGFA	chr6	+	43770184	43786487	14431	protein_coding	vascular_endothelial_growth_factor_A
ENSG00000271943	2.92656	4.27329	2.29475	8.33895	0.868284	0.00545568	0.986901	0.920394	-2.45992	0.0159431	1	RP11-222K16.1	chr3	+	27638315	27638776	462	lincRNA	NA
ENSG00000228065	1.94977	0.0289143	8.70389	1.07333	11.3051	9.34005	10.8497	14.7571	1.93425	0.0160994	1	LINC01515	chr10	+	65570338	65768835	10045	lincRNA	long_intergenic_non-protein_coding_RNA_1515
ENSG00000157554	142.874	107.725	207.449	140.477	48.6703	59.0821	85.8356	97.6182	-1.03795	0.0162071	1	ERG	chr21	-	38380027	38661780	7588	protein_coding	v-ets_avian_erythroblastosis_virus_E26_oncogene_homolog
ENSG00000106809	12.6924	106.664	179.62	325.879	9.41187	21.7951	30.5756	103.366	-1.91729	0.0162289	1	OGN	chr9	-	92383967	92404696	3321	protein_coding	osteoglycin
ENSG00000007944	90.0093	93.8917	129.523	439.057	57.3983	89.1052	92.7426	67.1622	-1.29509	0.0162767	1	MYLIP	chr6	+	16129125	16148248	3033	protein_coding	myosin_regulatory_light_chain_interacting_protein
ENSG00000235772	2.78e-17	2.78e-17	2.78e-17	2.78e-17	0.813078	1.05023	4.9458	1.8259	4.19303	0.0164265	1	AP001625.6	chr21	-	42560374	42561934	575	antisense	NA
ENSG00000167157	391.432	759.044	338.204	754.707	352.743	181.371	338.396	304.654	-0.929787	0.0165298	1	PRRX2	chr9	+	129665641	129722674	1311	protein_coding	paired_related_homeobox_2
ENSG00000113296	4.87434	6.4443	19.9427	14.6568	48.0056	10.4056	43.4162	32.201	1.53835	0.0165666	1	THBS4	chr5	+	79991311	80083287	4605	protein_coding	thrombospondin_4
ENSG00000120875	78.2856	116.152	93.7032	39.8849	119.209	207.233	130.219	242.133	1.09007	0.0166062	1	DUSP4	chr8	-	29333064	29350668	7257	protein_coding	dual_specificity_phosphatase_4
ENSG00000134020	0	2.16247	7.68402	5.22507	0	0.00199868	0.990266	0	-3.41625	0.0166132	1	PEBP4	chr8	-	22713251	23000000	1329	protein_coding	phosphatidylethanolamine_binding_protein_4
ENSG00000206120	2.78e-17	2.78e-17	2.78e-17	2.78e-17	7.15703	0.0156081	2.95921	0.877212	4.52773	0.0169278	1	EGFEM1P	chr3	+	168249522	168830599	4658	unitary_pseudogene	EGF-like_and_EMI_domain_containing_1_pseudogene
ENSG00000112796	0.97001	1.0907	6.50889	0.0172253	1.60179	6.24632	28.6433	12.8853	2.45503	0.0170178	1	ENPP5	chr6	-	46159187	46170971	4264	protein_coding	ectonucleotide_pyrophosphatase/phosphodiesterase_5_(putative)
ENSG00000168589	0	4.29356	6.69062	13.5453	0	1.03474	0	1.87711	-2.89629	0.0170738	1	DYNLRB2	chr16	+	80540734	80550760	1464	protein_coding	dynein_light_chain_roadblock-type_2
ENSG00000104290	15.6426	13.9142	23.4496	43.9474	27.7271	60.1042	71.0371	81.9745	1.3083	0.01712	1	FZD3	chr8	+	28494205	28574268	13787	protein_coding	frizzled_class_receptor_3
ENSG00000171051	0.980971	0.00745377	0.0126525	1.04181	0.777947	8.25006	5.92485	1.79323	2.73369	0.0171393	1	FPR1	chr19	-	51745172	51804110	2594	protein_coding	formyl_peptide_receptor_1
ENSG00000018280	0	2.13165	1.14957	4.15423	2.49448	12.411	6.9014	12.0118	2.11873	0.017148	1	SLC11A1	chr2	+	218382029	218396894	8676	protein_coding	solute_carrier_family_11_(proton-coupled_divalent_metal_ion_transporter)_member_1
ENSG00000183615	12.6927	138.47	63.649	84.8984	11.1871	26.9424	36.5131	29.4675	-1.52133	0.0172763	1	FAM167B	chr1	+	32247233	32248856	936	protein_coding	family_with_sequence_similarity_167_member_B
ENSG00000154262	10.736	129.068	44.7977	731.399	46.0945	78.7245	38.4664	63.5222	-2.01141	0.0173066	1	ABCA6	chr17	-	69078702	69141888	14151	protein_coding	ATP_binding_cassette_subfamily_A_member_6
ENSG00000118922	415.922	135.483	405.011	424.521	578.197	524.349	675.799	863.394	0.935577	0.0173391	1	KLF12	chr13	-	73686089	74133905	11090	protein_coding	Kruppel-like_factor_12
ENSG00000187134	62.6008	452.022	142.974	866.75	52.0927	127.462	187.46	167.554	-1.51099	0.0173608	1	AKR1C1	chr10	+	4963253	5107522	8834	protein_coding	aldo-keto_reductase_family_1_member_C1
ENSG00000114378	86.2106	13.9264	10.1756	9.49095	1.6237	8.28684	5.91463	13.9085	-1.9939	0.0174662	1	HYAL1	chr3	-	50299889	50312381	3132	protein_coding	hyaluronoglucosaminidase_1
ENSG00000184584	840.615	1632.24	1398.15	1595.43	700.118	822.763	818.851	825.606	-0.787201	0.0175869	1	TMEM173	chr5	-	139475534	139482935	3850	protein_coding	transmembrane_protein_173
ENSG00000225279	0.964225	2.16512	5.53982	7.29576	0.883451	0.00379199	0	0.929638	-2.78948	0.0176045	1	RP11-536C5.2	chr1	+	160062488	160079821	645	antisense	NA
ENSG00000041982	8083.39	9181.6	8591.91	4622.84	8710.99	16466.6	13015.8	16249.8	0.836888	0.0177153	1	TNC	chr9	-	115019578	115118257	9636	protein_coding	tenascin_C
ENSG00000269318	4.88055	6.41961	8.91551	11.5017	1.71304	2.07642	3.95389	0.88629	-1.82234	0.0177169	1	AC007292.3	chr19	-	4356637	4358448	1812	antisense	NA
ENSG00000120549	223.101	291.117	1083.1	310.323	594.655	681.869	2046.17	1157.87	1.23178	0.0178392	1	KIAA1217	chr10	+	23694746	24547848	10442	protein_coding	KIAA1217
ENSG00000152785	1.96682	0.0106666	1.11142	0.00786776	6.13357	2.09464	1.96458	8.3559	2.39761	0.0178834	1	BMP3	chr4	+	81030965	81057531	5734	protein_coding	bone_morphogenetic_protein_3
ENSG00000213777	0	4.22852	4.39377	1.06899	2.78e-17	2.78e-17	2.78e-17	2.78e-17	-4.3481	0.0178997	1	CTD-2224J9.8	chr19	+	53503392	53512687	1423	transcribed_processed_pseudogene	NA
ENSG00000188042	1503.14	2557.69	4351.59	2427.77	3147.13	6283.65	4926.92	5945.85	0.905343	0.0179535	1	ARL4C	chr2	-	234493041	234497053	4013	protein_coding	ADP_ribosylation_factor_like_GTPase_4C
ENSG00000248869	2.91092	17.0712	5.70391	47.0131	5.24797	2.09263	7.90513	1.79172	-2.06109	0.0179777	1	RP11-138I17.1	chr4	-	136796722	137212799	1935	lincRNA	NA
ENSG00000183773	2.91688	7.48261	13.3052	11.5115	0.807408	3.10327	0.980528	4.66031	-1.82955	0.0179825	1	AIFM3	chr22	+	20965108	20981360	5401	protein_coding	apoptosis_inducing_factor_mitochondria_associated_3
ENSG00000197358	2.78e-17	2.78e-17	2.78e-17	2.78e-17	0.819774	1.04829	2.96371	2.77977	4.02379	0.0180393	1	BNIP3P1	chr14	+	28264390	28265974	1585	transcribed_processed_pseudogene	BCL2/adenovirus_E1B_19kDa_interacting_protein_3_pseudogene_1
ENSG00000135363	324.924	213.239	125.085	215.946	214.859	16.6284	34.5154	26.5942	-1.58579	0.0181991	1	LMO2	chr11	-	33858576	33892289	3109	protein_coding	LIM_domain_only_2
ENSG00000196338	3.89497	13.832	10.0614	14.6487	2.57538	3.11389	2.95721	4.62647	-1.63633	0.0182084	1	NLGN3	chrX	+	71144831	71171201	4006	protein_coding	neuroligin_3
ENSG00000108984	0	0.0253592	5.46237	4.16769	0.732053	9.34895	30.6126	16.5836	2.50781	0.0182229	1	MAP2K6	chr17	+	69414698	69543331	6125	protein_coding	mitogen-activated_protein_kinase_kinase_6
ENSG00000133019	0	5.34041	12.0982	5.24928	0	1.03481	1.9798	0	-2.76627	0.0183993	1	CHRM3	chr1	+	239386565	239915452	12170	protein_coding	cholinergic_receptor_muscarinic_3
ENSG00000129048	0.956561	11.7353	13.3773	21.9444	0.797428	1.05481	4.94085	4.64178	-2.02331	0.0184499	1	ACKR4	chr3	+	132597237	132618967	2273	protein_coding	atypical_chemokine_receptor_4
ENSG00000223224	0	0.0074767	0.0126915	2.06431	47.7832	0.0305457	0	0.837445	4.22614	0.0185588	1	SNORD71	chr16	-	71758402	71758487	86	snoRNA	small_nucleolar_RNA_C/D_box_71
ENSG00000078295	29.3283	236.616	256.487	123.722	12.8929	24.9077	88.8109	85.7036	-1.60362	0.0186002	1	ADCY2	chr5	+	7396208	7830081	17538	protein_coding	adenylate_cyclase_2_(brain)
ENSG00000279365	2.78e-17	2.78e-17	2.78e-17	2.78e-17	6.20322	7.21187	0	0	4.79397	0.0188646	1	KB-176G8.1	chr21	+	36485867	36487760	1894	TEC	NA
ENSG00000136160	0	0.0436417	2.31844	22.8645	0	0.00199868	0.990266	0	-4.14105	0.018891	1	EDNRB	chr13	-	77895481	77919768	5014	protein_coding	endothelin_receptor_type_B
ENSG00000008394	664.472	730.331	394.02	1493.67	412.76	481.837	466.648	355.24	-0.935251	0.0189683	1	MGST1	chr12	+	16347142	16609259	7440	protein_coding	microsomal_glutathione_S-transferase_1
ENSG00000163431	202.602	78.9525	141.696	93.3268	276.064	185.51	402.536	184.024	1.01974	0.019095	1	LMOD1	chr1	-	201896452	201946588	3971	protein_coding	leiomodin_1_(smooth_muscle)
ENSG00000168874	277.912	650.255	332.575	363.759	225.55	146.136	290.06	207.997	-0.900679	0.0191967	1	ATOH8	chr2	+	85751344	85788066	6076	protein_coding	atonal_bHLH_transcription_factor_8
ENSG00000145242	237.835	25.6806	142.843	178.183	754.49	249.758	250.578	219.904	1.33422	0.0191969	1	EPHA5	chr4	-	65319563	65670495	9833	protein_coding	EPH_receptor_A5
ENSG00000261335	1.97071	0.00743096	0.0126137	0.00548402	4.37374	4.14214	2.95643	2.73735	2.51444	0.0192302	1	RP11-318A15.2	chr17	+	76671942	76673658	1717	antisense	NA
ENSG00000261546	2.78e-17	2.78e-17	2.78e-17	2.78e-17	1.71269	3.10012	3.95383	0	4.20361	0.0192921	1	CTD-2555A7.3	chr16	-	89113175	89115279	2105	antisense	NA
ENSG00000198846	115.463	233.416	139.519	143.625	39.0558	75.6485	98.6644	92.9927	-1.04399	0.0192928	1	TOX	chr8	-	58805418	59119208	4131	protein_coding	thymocyte_selection_associated_high_mobility_group_box
ENSG00000106123	24.4558	7.54409	53.3764	35.6271	175.349	33.2032	99.6464	41.3316	1.52667	0.0193251	1	EPHB6	chr7	+	142855061	142871094	5325	protein_coding	EPH_receptor_B6
ENSG00000161544	219.185	824.033	280.191	708.578	372.016	244.551	212.108	129.697	-1.08368	0.0196164	1	CYGB	chr17	-	76527356	76551175	2949	protein_coding	cytoglobin
ENSG00000128512	69.4618	67.2313	193.999	155.115	208.077	198.974	274.268	306.534	1.02382	0.0196759	1	DOCK4	chr7	-	111726110	112206411	11348	protein_coding	dedicator_of_cytokinesis_4
ENSG00000103034	20.5625	8.58059	14.5269	17.8108	25.161	35.2398	24.6542	66.3977	1.29298	0.0196901	1	NDRG4	chr16	+	58462846	58513628	9647	protein_coding	NDRG_family_member_4
ENSG00000144596	2.90853	8.61717	26.8914	164.307	1.60892	10.3642	17.7744	11.0494	-2.2994	0.019751	1	GRIP2	chr3	-	14489111	14542081	11704	protein_coding	glutamate_receptor_interacting_protein_2
ENSG00000153902	3.88945	8.5925	11.248	53.2801	0.778293	3.12037	10.8786	1.79355	-2.1866	0.019867	1	LGI4	chr19	-	35124513	35142451	4532	protein_coding	leucine-rich_repeat_LGI_family_member_4
ENSG00000237679	1.9544	4.2192	1.15619	1.06621	2.78e-17	2.78e-17	2.78e-17	2.78e-17	-4.15686	0.0199845	1	VDAC1P11	chr9	-	94287699	94288550	852	processed_pseudogene	voltage-dependent_anion_channel_1_pseudogene_11
ENSG00000232363	0.970112	2.13733	1.15626	4.16098	2.78e-17	2.78e-17	2.78e-17	2.78e-17	-4.15944	0.0200776	1	RP1-102D24.5	chr22	-	45435864	45448743	545	antisense	NA
ENSG00000125730	1.93182	758.093	591.53	3994.64	12.0154	69.4745	472.608	282.625	-2.67502	0.020126	1	C3	chr19	-	6677704	6730562	8328	protein_coding	complement_component_3
ENSG00000106538	0	13.9141	22.3433	60.6407	48.6476	95.326	95.6997	100.35	1.80626	0.0202034	1	RARRES2	chr7	-	150338317	150341674	1921	protein_coding	retinoic_acid_receptor_responder_(tazarotene_induced)_2
ENSG00000115041	17.6133	24.4778	18.9631	9.47425	10.5526	7.25183	3.93861	4.56462	-1.40191	0.0203062	1	KCNIP3	chr2	+	95297304	95386083	7870	protein_coding	Kv_channel_interacting_protein_3
ENSG00000164674	23.4769	14.988	40.0912	38.7572	7.758	8.30957	15.7916	15.6842	-1.29337	0.0203528	1	SYTL3	chr6	+	158650014	158764876	2896	protein_coding	synaptotagmin_like_3
ENSG00000101938	0	4.33092	4.57727	44.8483	0.819338	4.11778	0.981801	1.83175	-2.71742	0.0204393	1	CHRDL1	chrX	-	110673856	110795819	3920	protein_coding	chordin-like_1
ENSG00000121898	2.90958	230.334	293.499	770.297	8.53147	47.6931	168.748	57.949	-2.19473	0.0206413	1	CPXM2	chr10	-	123706207	123940267	4859	protein_coding	carboxypeptidase_X_(M14_family)_member_2
ENSG00000196878	91.963	264.402	223.206	427.608	112.313	158.517	130.229	74.4857	-1.08205	0.0208027	1	LAMB3	chr1	-	209614870	209652466	4688	protein_coding	laminin_subunit_beta_3
ENSG00000136840	396.324	865.638	479.866	604.843	316.965	426.903	281.166	300.029	-0.824389	0.0208424	1	ST6GALNAC4	chr9	-	127907886	127917038	2630	protein_coding	ST6_(alpha-N-acetyl-neuraminyl-23-beta-galactosyl-13)-N-acetylgalactosaminide_alpha-26-sialyltransferase_4
ENSG00000221955	118.423	135.341	59.2372	68.169	226.423	422.696	99.6281	116.811	1.1817	0.0208983	1	SLC12A8	chr3	-	125082636	125212864	5586	protein_coding	solute_carrier_family_12_member_8
ENSG00000276107	47.9551	47.968	47.9662	30.4317	53.0001	69.4495	99.6442	151.979	1.09955	0.0210678	1	CTD-2033D15.2	chr15	+	39586561	39587293	733	sense_intronic	NA
ENSG00000055163	34.248	29.8791	41.2589	37.7358	36.4346	110.844	101.625	63.4702	1.12259	0.021235	1	CYFIP2	chr5	+	157266079	157395595	10582	protein_coding	cytoplasmic_FMR1_interacting_protein_2
ENSG00000272950	0	5.32328	7.72261	5.23688	0	0.00382473	1.98213	0	-2.95348	0.0212838	1	RP11-307C18.1	chr7	+	98322853	98323430	578	antisense	NA
ENSG00000022267	5519.4	8498.18	5393.99	5021.16	4560.71	3036.16	3885.11	2840.33	-0.770508	0.021337	1	FHL1	chrX	+	136146702	136211359	5997	protein_coding	four_and_a_half_LIM_domains_1
ENSG00000106991	6956.02	9596.32	4865.14	8538.02	3799.47	6067.07	3568.41	3801.25	-0.797387	0.021491	1	ENG	chr9	-	127815012	127854756	3935	protein_coding	endoglin
ENSG00000178772	2.78e-17	2.78e-17	2.78e-17	2.78e-17	0.819392	2.0737	3.95554	0.890215	4.03867	0.0216072	1	CPN2	chr3	-	194339765	194351328	3028	protein_coding	carboxypeptidase_N_subunit_2
ENSG00000142494	44.0119	202.444	138.312	65.0365	25.1321	39.3911	66.1113	56.1731	-1.2655	0.0217677	1	SLC47A1	chr17	+	19495385	19579034	5719	protein_coding	solute_carrier_family_47_(multidrug_and_toxin_extrusion)_member_1
ENSG00000137809	11886.3	15149.9	26747.5	9683.81	24886.2	28577	33467.3	26692.7	0.84017	0.0218069	1	ITGA11	chr15	-	68296533	68432162	10864	protein_coding	integrin_subunit_alpha_11
ENSG00000118785	14.65	73.5757	131.483	88.0419	60.7846	220.715	133.175	424.507	1.44596	0.0223502	1	SPP1	chr4	+	87975650	87983426	2321	protein_coding	secreted_phosphoprotein_1
ENSG00000229619	74.3936	28.8475	67.9989	37.7679	123.693	102.593	90.7585	114.134	1.04295	0.0224305	1	MBNL1-AS1	chr3	-	152262616	152269555	6585	antisense	MBNL1_antisense_RNA_1
ENSG00000135048	403.212	134.408	355.888	229.591	458.023	491.178	659.035	458.336	0.879281	0.0224738	1	TMEM2	chr9	-	71683366	71816690	9625	protein_coding	transmembrane_protein_2
ENSG00000165105	14.7241	0.0424978	7.77424	1.08758	13.8403	15.5648	21.7033	35.9964	1.85655	0.0225102	1	RASEF	chr9	-	82979585	83063177	6649	protein_coding	RAS_and_EF-hand_domain_containing
ENSG00000167617	198.633	1089.4	415.145	307.182	119.171	325.342	278.218	196.014	-1.12951	0.0227312	1	CDC42EP5	chr19	-	54465026	54473264	903	protein_coding	CDC42_effector_protein_(Rho_GTPase_binding)_5
ENSG00000227018	2.78e-17	2.78e-17	2.78e-17	2.78e-17	1.73413	2.07036	0.982628	1.83904	3.84065	0.0228428	1	IL6STP1	chr17	+	15783288	15784307	1020	processed_pseudogene	interleukin_6_signal_transducer_(gp130_oncostatin_M_receptor)_pseudogene_1
ENSG00000138795	16.6279	21.3215	34.4347	8.43431	41.7633	38.3561	47.3547	58.0224	1.19586	0.0228829	1	LEF1	chr4	-	108047545	108168956	5361	protein_coding	lymphoid_enhancer-binding_factor_1
ENSG00000108700	0	4.29124	11.027	8.36283	0	1.03824	0.985573	1.86532	-2.48126	0.0229622	1	CCL8	chr17	+	34319036	34321402	1261	protein_coding	chemokine_(C-C_motif)_ligand_8
ENSG00000186265	2.78e-17	2.78e-17	2.78e-17	2.78e-17	5.35935	2.07851	0	1.82145	4.29206	0.0229701	1	BTLA	chr3	-	112463968	112499561	3697	protein_coding	B_and_T_lymphocyte_associated
ENSG00000154678	101.746	608.732	817.714	392.071	747.102	934.685	1400.94	1017.04	1.09422	0.0230779	1	PDE1C	chr7	-	31751179	32299329	13821	protein_coding	phosphodiesterase_1C
ENSG00000107159	0.970146	0.0231657	0.0395922	7.24288	0	23.7974	3.93169	33.3186	2.79443	0.0231076	1	CA9	chr9	+	35673856	35681159	1670	protein_coding	carbonic_anhydrase_IX
ENSG00000174945	8.83213	4.27274	4.47209	0.0269905	33.3281	22.7776	8.86764	3.59023	1.92874	0.0231893	1	AMZ1	chr7	+	2679522	2775500	7011	protein_coding	archaelysin_family_metallopeptidase_1
ENSG00000240445	8.82979	1.11353	3.3906	5.23873	14.8146	16.5685	10.8467	11.9428	1.51283	0.0233186	1	FOXO3B	chr17	-	18670946	18672873	1928	processed_pseudogene	forkhead_box_O3B_pseudogene
ENSG00000203499	0	0.00749656	1.0981	1.04189	0.777987	6.19991	8.8967	0.864271	2.71568	0.0236311	1	FAM83H-AS1	chr8	+	143734140	143746337	3229	lincRNA	FAM83H_antisense_RNA_1_(head_to_head)
ENSG00000266176	0	4.2199	3.31019	1.06642	2.78e-17	2.78e-17	2.78e-17	2.78e-17	-4.18257	0.0236938	1	RP11-855A2.5	chr17	-	67993880	67996431	414	lincRNA	NA
ENSG00000261371	5.84742	8.5953	6.82076	60.5935	4.3115	4.15786	4.93017	8.33287	-1.88905	0.0237399	1	PECAM1	chr17	-	64319415	64413776	7759	protein_coding	platelet/endothelial_cell_adhesion_molecule_1
ENSG00000145692	1.93776	13.7901	11.1004	5.26708	1.72301	1.0483	3.95563	0.890436	-2.00295	0.0237689	1	BHMT	chr5	+	79111779	79132290	3519	protein_coding	betaine--homocysteine_S-methyltransferase
ENSG00000106236	40.103	17.1469	142.568	91.1746	101.762	109.873	281.188	243.962	1.33895	0.0237707	1	NPTX2	chr7	+	98617297	98629868	3016	protein_coding	neuronal_pentraxin_II
ENSG00000177363	35.2008	893.37	669.499	960.145	53.8127	294.262	292.033	240.236	-1.53852	0.0237983	1	LRRN4CL	chr11	-	62686402	62689899	2585	protein_coding	LRRN4_C-terminal_like
ENSG00000198203	0	16.0672	64.5805	83.7479	1.61591	7.26499	14.8129	11.0727	-2.22589	0.0238682	1	SULT1C2	chr2	+	108288639	108309915	8399	protein_coding	sulfotransferase_family_1C_member_2
ENSG00000137460	7.81928	6.43832	21.0019	6.3205	12.9154	14.5461	93.7779	16.4873	1.71584	0.0241329	1	FHDC1	chr4	+	152936352	152979696	6593	protein_coding	FH2_domain_containing_1
ENSG00000172382	9.76488	39.3471	19.01	20.9744	8.69524	10.3556	7.88936	8.26978	-1.32597	0.0241425	1	PRSS27	chr16	-	2712418	2720551	5921	protein_coding	protease_serine_27
ENSG00000197291	2.93815	0.0250794	1.16206	5.19603	2.78e-17	2.78e-17	2.78e-17	2.78e-17	-4.30465	0.0243325	1	RAMP2-AS1	chr17	-	42753914	42761257	4168	lincRNA	RAMP2_antisense_RNA_1
ENSG00000144481	0	0.0074767	0.0126915	2.06431	0	5.17375	4.93472	6.49	2.70523	0.0244839	1	TRPM8	chr2	+	233917398	234019522	7903	protein_coding	transient_receptor_potential_cation_channel_subfamily_M_member_8
ENSG00000157168	615.652	57.6628	113.936	89.1603	620.943	609.294	592.929	375.465	1.32616	0.0245072	1	NRG1	chr8	+	31639386	32767959	11328	protein_coding	neuregulin_1
ENSG00000152284	186.899	396.553	252.222	323.901	131.447	133.686	244.687	103.946	-0.917432	0.02457	1	TCF7L1	chr2	+	85133410	85310388	4414	protein_coding	transcription_factor_7-like_1_(T-cell_specific_HMG-box)
ENSG00000115756	668.418	520.265	474.234	190.841	1153.97	815.516	643.234	813.624	0.886031	0.0245874	1	HPCAL1	chr2	+	10302889	10427617	6237	protein_coding	hippocalcin-like_1
ENSG00000166482	127.19	1494.54	647.212	508.435	70.3594	307.752	393.654	323.09	-1.34269	0.0248836	1	MFAP4	chr17	-	19383442	19387240	2152	protein_coding	microfibrillar_associated_protein_4
ENSG00000279561	0.984133	0.00391387	0.00663353	0.00289008	2.60138	2.0811	2.96002	2.75817	2.82408	0.0248978	1	RP11-4L24.4	chr9	-	41269916	41273997	4082	TEC	NA
ENSG00000229358	1.94564	4.26514	5.53967	4.19431	5.10724	9.34266	23.6997	11.025	1.59863	0.0249324	1	DPY19L1P1	chr7	-	32580949	32761787	2594	unprocessed_pseudogene	DPY19L1_pseudogene_1
ENSG00000031081	768.221	492.602	880.318	549.309	1093.77	1103.58	1185.86	1088.83	0.733005	0.0250289	1	ARHGAP31	chr3	+	119294373	119420714	9384	protein_coding	Rho_GTPase_activating_protein_31
ENSG00000125245	2.78e-17	2.78e-17	2.78e-17	2.78e-17	0	3.09643	1.97222	2.77921	4.0434	0.0250392	1	GPR18	chr13	-	99254714	99261744	1908	protein_coding	G_protein-coupled_receptor_18
ENSG00000231437	4.86705	56.3181	19.0246	16.8027	4.27706	4.16678	15.8093	4.55818	-1.73464	0.0251075	1	RP11-88H9.2	chr1	+	111989770	111998842	3590	lincRNA	NA
ENSG00000179097	2.95666	0.0106114	0.0180371	0.0078271	33.7021	0.028196	2.94729	0.8422	3.41434	0.025111	1	HTR1F	chr3	+	87990696	87993835	3140	protein_coding	5-hydroxytryptamine_(serotonin)_receptor_1F_G_protein-coupled
ENSG00000223764	50.8607	299.424	68.1968	176.09	53.9448	71.4912	44.3866	80.119	-1.2485	0.0251755	1	RP11-54O7.3	chr1	-	916865	921016	4152	lincRNA	NA
ENSG00000143320	111.539	147.185	120.633	563.79	115.847	119.157	103.589	75.4216	-1.18689	0.0252683	1	CRABP2	chr1	-	156699606	156705816	1100	protein_coding	cellular_retinoic_acid_binding_protein_2
ENSG00000259712	0	0.0039272	0.00665615	1.03488	3.49881	2.08323	4.94088	0.876548	2.94199	0.0252879	1	CTD-2184D3.5	chr15	-	52056675	52100523	635	antisense	NA
ENSG00000156453	96.9226	75.6393	36.9025	3.20656	27.161	17.6124	13.8076	5.43935	-1.72467	0.0252995	1	PCDH1	chr5	-	141853111	141879246	5903	protein_coding	protocadherin_1
ENSG00000198673	5.8633	12.7311	3.43291	8.38315	0	2.07375	3.95551	1.83169	-1.9138	0.0253367	1	FAM19A2	chr12	-	61708259	62279150	9255	protein_coding	family_with_sequence_similarity_19_(chemokine_(C-C_motif)-like)_member_A2
ENSG00000177191	3.88764	46.8236	14.613	48.1512	6.02737	5.20418	16.7907	7.33696	-1.66815	0.0253815	1	B3GNT8	chr19	-	41425359	41428730	1874	protein_coding	UDP-GlcNAc:betaGal_beta-13-N-acetylglucosaminyltransferase_8
ENSG00000267299	0	4.24968	6.5806	2.11417	0	0.00199203	0	0.940804	-3.21537	0.0254369	1	CTB-66B24.1	chr19	+	6109322	6125797	325	antisense	NA
ENSG00000232480	24.4767	4.33994	24.4878	20.9576	68.0646	40.4233	30.5741	40.475	1.26812	0.0254898	1	TGFB2-AS1	chr1	-	218344196	218345678	557	antisense	TGFB2_antisense_RNA_1_(head_to_head)
ENSG00000182107	37.1583	176.949	188.499	168.753	44.3262	91.1532	72.0227	43.2029	-1.18709	0.0255377	1	TMEM30B	chr14	-	61277370	61281840	4471	protein_coding	transmembrane_protein_30B
ENSG00000184185	44.0145	105.534	117.104	105.863	12.9046	45.5879	48.346	56.2042	-1.19022	0.0256296	1	KCNJ12	chr17	+	21376197	21419872	5617	protein_coding	potassium_channel_inwardly_rectifying_subfamily_J_member_12
ENSG00000144285	0	0.00749656	1.0981	1.04189	0	1.06281	10.8736	7.41094	2.91136	0.0256935	1	SCN1A	chr2	-	165989160	166128047	9312	protein_coding	sodium_channel_voltage_gated_type_I_alpha_subunit
ENSG00000196951	0	0.0039272	0.00665615	1.03488	0	5.16161	5.93022	1.80637	3.0974	0.0258796	1	SCOC-AS1	chr4	-	140283724	140373381	2410	antisense	SCOC_antisense_RNA_1
ENSG00000111305	4.89521	9.49921	2.2902	0.0262265	0	1.0307	0.988397	0	-2.82535	0.0260415	1	GSG1	chr12	-	13083560	13103683	3005	protein_coding	germ_cell_associated_1
ENSG00000162817	16.6194	34.0913	45.5999	14.7191	8.65967	5.20983	18.7614	10.1109	-1.36523	0.0261511	1	C1orf115	chr1	+	220689845	220699157	3413	protein_coding	chromosome_1_open_reading_frame_115
ENSG00000166105	7.83541	0.0429207	15.3699	1.08797	13.8414	19.6973	18.7404	34.1429	1.80381	0.0261954	1	GLB1L3	chr11	+	134274245	134319564	8945	protein_coding	galactosidase_beta_1_like_3
ENSG00000185101	1.93479	20.1766	10.0775	14.6589	1.68225	7.20812	1.9679	1.80661	-1.85136	0.0262243	1	ANO9	chr11	-	417933	442011	6207	protein_coding	anoctamin_9
ENSG00000152518	692.833	2124.84	2476.02	3685.59	491.006	1215.49	1463.09	1243.49	-1.02477	0.0263309	1	ZFP36L2	chr2	-	43222402	43226609	3696	protein_coding	ZFP36_ring_finger_protein-like_2
ENSG00000231172	2.78e-17	2.78e-17	2.78e-17	2.78e-17	1.7345	1.04611	0.982654	2.7892	3.83364	0.0263894	1	AC007099.1	chr2	+	75524068	75542706	1185	antisense	NA
ENSG00000115828	98.8618	72.4923	55.8426	41.9701	114.906	128.497	170.684	112.258	0.965321	0.0266271	1	QPCT	chr2	+	37344574	37373322	2599	protein_coding	glutaminyl-peptide_cyclotransferase
ENSG00000182168	0	4.32182	29.7461	8.40497	2.44796	15.59	54.259	153.122	2.38907	0.0266422	1	UNC5C	chr4	-	95162504	95549206	10685	protein_coding	unc-5_netrin_receptor_C
ENSG00000136542	992.37	196.254	424.069	416.18	1156.53	888.055	854.363	998.639	0.941553	0.026722	1	GALNT5	chr2	+	157257598	157314211	6818	protein_coding	polypeptide_N-acetylgalactosaminyltransferase_5
ENSG00000198963	0.974389	0.0162966	0.0277691	4.13748	5.17854	1.06716	8.88452	11.1183	2.22754	0.0268012	1	RORB	chr9	+	74497365	74693177	9591	protein_coding	RAR-related_orphan_receptor_B
ENSG00000130300	4.89706	5.31098	0.0589969	5.22797	0	1.03067	0	0.929469	-2.73685	0.0268525	1	PLVAP	chr19	-	17351448	17377350	2305	protein_coding	plasmalemma_vesicle_associated_protein
ENSG00000267682	1.96077	0.0163251	2.20216	1.05657	2.52649	4.15829	10.8691	4.57917	1.97588	0.026992	1	CTD-3220F14.2	chr19	+	37337236	37337743	375	sense_intronic	NA
ENSG00000054356	1.9608	1.07706	1.13288	1.05654	5.22112	7.23654	2.95276	4.5877	1.83761	0.027114	1	PTPRN	chr2	-	219289623	219309648	8261	protein_coding	protein_tyrosine_phosphatase_receptor_type_N
ENSG00000254703	20.5561	27.6509	13.4461	8.42946	7.86728	5.19287	9.87482	2.70281	-1.43345	0.0271658	1	SENCR	chr11	-	128691672	128696023	1298	antisense	smooth_muscle_and_endothelial_cell_enriched_migration/differentiation-associated_long_non-coding_RNA
ENSG00000253483	2.78e-17	2.78e-17	2.78e-17	2.78e-17	0	2.07362	1.97226	3.73013	4.03389	0.0272048	1	CTC-756D1.1	chr8	-	23483016	23483534	519	processed_pseudogene	NA
ENSG00000249978	1.95629	1.0864	1.14926	3.12604	2.78e-17	2.78e-17	2.78e-17	2.78e-17	-3.97269	0.0273226	1	TRGV7	chr7	-	38335041	38335514	353	TR_V_pseudogene	T_cell_receptor_gamma_variable_7_(pseudogene)
ENSG00000164318	142.868	260.067	126.168	170.872	115.024	111.895	81.8814	50.547	-0.961007	0.027453	1	EGFLAM	chr5	+	38258409	38465021	5724	protein_coding	EGF-like_fibronectin_type_III_and_laminin_G_domains
ENSG00000148175	1199.77	1308.2	1937.06	2309.26	804.605	679.79	1487.76	892.774	-0.805263	0.0275019	1	STOM	chr9	-	121338988	121370304	3198	protein_coding	stomatin
ENSG00000240882	0.970095	5.25769	1.15636	1.06628	2.78e-17	2.78e-17	2.78e-17	2.78e-17	-4.16434	0.0275036	1	RP11-174O3.1	chr3	+	120306726	120307952	1227	processed_pseudogene	NA
ENSG00000133055	0	14.8956	18.8425	11.533	0	3.10356	3.95226	2.76379	-2.16631	0.0275065	1	MYBPH	chr1	-	203167811	203175813	1805	protein_coding	myosin_binding_protein_H
ENSG00000162882	14.6739	9.64408	13.4341	27.1956	9.66503	4.16291	5.9171	5.50219	-1.34095	0.0275126	1	HAAO	chr2	-	42767089	42792593	2726	protein_coding	3-hydroxyanthranilate_34-dioxygenase
ENSG00000129116	3392.9	1266.64	2238.35	1375.35	4688.72	2642.4	4419.83	3128.43	0.846731	0.0276023	1	PALLD	chr4	+	168497066	168928457	10114	protein_coding	palladin_cytoskeletal_associated_protein
ENSG00000162888	1.96682	0.0106666	1.11142	0.00786776	6.16541	2.09111	2.95516	4.60861	2.17568	0.0277148	1	C1orf147	chr1	-	206491116	206497728	2096	antisense	chromosome_1_open_reading_frame_147
ENSG00000145934	137.961	50.2035	921.014	59.8191	221.883	948.147	1385.16	1157.91	1.66668	0.027723	1	TENM2	chr5	+	167284799	168264157	11070	protein_coding	teneurin_transmembrane_protein_2
ENSG00000001561	23.4837	7.53852	58.7845	7.39318	74.9049	31.1269	124.332	46.8822	1.50699	0.0277615	1	ENPP4	chr6	+	46129993	46146699	4651	protein_coding	ectonucleotide_pyrophosphatase/phosphodiesterase_4_(putative)
ENSG00000183439	2.93436	1.09971	2.26149	5.20888	19.3694	7.27019	5.9108	6.39656	1.71816	0.0279366	1	TRIM61	chr4	-	164954446	164977668	1582	protein_coding	tripartite_motif_containing_61
ENSG00000180828	0	2.13755	2.23728	4.16123	2.78e-17	2.78e-17	2.78e-17	2.78e-17	-4.17169	0.0279982	1	BHLHE22	chr8	+	64580367	64583628	3262	protein_coding	basic_helix-loop-helix_family_member_e22
ENSG00000197882	2.78e-17	2.78e-17	2.78e-17	2.78e-17	1.73406	1.04619	2.96525	0.895005	3.84192	0.028027	1	OR7E13P	chr11	-	86832540	86833449	910	unprocessed_pseudogene	olfactory_receptor_family_7_subfamily_E_member_13_pseudogene
ENSG00000182712	2.78e-17	2.78e-17	2.78e-17	2.78e-17	1.73406	1.04619	2.96525	0.895005	3.84192	0.0280282	1	CMC4	chrX	-	155061622	155071362	1539	protein_coding	C-x(9)-C_motif_containing_4
ENSG00000187957	26.4571	8.57491	18.9071	2.14915	22.5192	53.8656	13.7956	79.3082	1.58622	0.0280748	1	DNER	chr2	-	229357629	229714558	3935	protein_coding	delta/notch_like_EGF_repeat_containing
ENSG00000231863	2.78e-17	2.78e-17	2.78e-17	2.78e-17	0.827023	2.07041	0.982616	2.78875	3.8442	0.0280884	1	RP3-428L16.1	chr6	+	160931080	160969771	573	antisense	NA
ENSG00000211772	2.95666	0.0106114	0.0180371	0.0078271	46.8876	2.11068	0	0	3.7961	0.0281214	1	TRBC2	chr7	+	142801041	142802748	758	TR_C_gene	T_cell_receptor_beta_constant_2
ENSG00000138131	579.371	359.299	211.004	313.447	570.332	1347.02	273.262	743.684	1.00345	0.0281358	1	LOXL4	chr10	-	98247690	98268250	3653	protein_coding	lysyl_oxidase_like_4
ENSG00000116774	1016.78	1057.64	1032.19	1705.46	1209.49	1796.83	2457.54	2881.86	0.7943	0.0281465	1	OLFML3	chr1	+	113979391	114035572	2821	protein_coding	olfactomedin_like_3
ENSG00000113600	0	18.9592	1.20552	2.13062	0	1.0307	0.988397	0	-3.22376	0.0283585	1	C9	chr5	-	39284262	39424868	2951	protein_coding	complement_component_9
ENSG00000137507	606.723	1572.5	531.267	1629.98	308.151	854.841	587.008	474.897	-0.964131	0.0283788	1	LRRC32	chr11	-	76657524	76670747	4459	protein_coding	leucine_rich_repeat_containing_32
ENSG00000106258	6.82446	12.858	17.9331	70.0608	8.69016	10.3572	7.8889	9.19953	-1.56175	0.0284463	1	CYP3A5	chr7	-	99648194	99679998	6731	protein_coding	cytochrome_P450_family_3_subfamily_A_member_5
ENSG00000172940	1.96684	1.0647	0.0180996	0.00785404	3.44608	6.20182	0.977143	6.48418	2.28414	0.0284818	1	SLC22A13	chr3	+	38265812	38278315	2555	protein_coding	solute_carrier_family_22_(organic_anion/urate_transporter)_member_13
ENSG00000205795	12.7003	42.5795	47.8163	9.48944	6.88982	12.4272	11.8404	11.0443	-1.40511	0.0285254	1	CYS1	chr2	-	10056780	10080944	2847	protein_coding	cystin_1
ENSG00000240694	266.167	265.525	392.797	730.545	145.337	106.77	325.584	260.514	-0.98097	0.0285386	1	PNMA2	chr8	-	26504686	26514092	5579	protein_coding	paraneoplastic_Ma_antigen_2
ENSG00000135605	3.90546	1.11791	5.58749	11.4631	5.95528	9.3575	40.4821	17.4746	1.70754	0.0285746	1	TEC	chr4	-	48135783	48269864	4030	protein_coding	tec_protein_tyrosine_kinase
ENSG00000247134	0	0.0074767	0.0126915	2.06431	0.776403	2.09259	2.95444	11.2036	2.75072	0.0286537	1	RP11-11N9.4	chr8	+	32996178	33044855	765	lincRNA	NA
ENSG00000111424	337.623	272.964	374.895	339.636	372.621	661.099	472.56	734.537	0.75762	0.0286818	1	VDR	chr12	-	47841537	47943048	5674	protein_coding	vitamin_D_(125-_dihydroxyvitamin_D3)_receptor
ENSG00000070193	0	0.0694354	10.1897	154.811	0	1.06038	8.89712	6.4907	-3.29892	0.028794	1	FGF10	chr5	-	44303544	44389706	3011	protein_coding	fibroblast_growth_factor_10
ENSG00000112414	63.6474	29.8771	27.9517	18.9129	14.8001	23.7917	9.85773	9.15109	-1.28025	0.0288703	1	ADGRG6	chr6	+	142301854	142446266	8473	protein_coding	adhesion_G_protein-coupled_receptor_G6
ENSG00000238344	2.78e-17	2.78e-17	2.78e-17	2.78e-17	18.8229	0.021151	0	0	5.24691	0.0288971	1	SNORD126	chr14	-	20326450	20326526	77	snoRNA	small_nucleolar_RNA_C/D_box_126
ENSG00000245067	1.96357	1.07137	1.12295	0.0100342	6.14232	4.15083	1.96493	5.53765	1.97126	0.0289698	1	IGFBP7-AS1	chr4	+	57109762	57205510	1740	antisense	IGFBP7_antisense_RNA_1
ENSG00000100678	0	0.0107524	2.17064	1.04768	2.55467	4.14731	6.91564	2.72874	2.19265	0.0290221	1	SLC8A3	chr14	-	70044217	70189070	8444	protein_coding	solute_carrier_family_8_(sodium/calcium_exchanger)_member_3
ENSG00000125355	3.90345	2.18211	16.4556	2.1332	3.32143	5.22572	70.0956	27.6119	2.08087	0.0291238	1	TMEM255A	chrX	-	120258650	120311556	3858	protein_coding	transmembrane_protein_255A
ENSG00000252316	2.78e-17	2.78e-17	2.78e-17	2.78e-17	17.9388	0.0206429	0	0	5.17886	0.0291473	1	RNY4	chr7	+	148963315	148963410	96	misc_RNA	RNA_Ro-associated_Y4
ENSG00000241593	2.78e-17	2.78e-17	2.78e-17	2.78e-17	0	4.11797	1.97218	1.83151	4.0563	0.0292	1	RP11-520D19.2	chr3	-	81246579	81297345	1261	lincRNA	NA
ENSG00000205502	0	0.028772	2.262	9.32814	2.78e-17	2.78e-17	2.78e-17	2.78e-17	-4.60629	0.0293192	1	C2CD4B	chr15	-	62163535	62165283	1579	protein_coding	C2_calcium-dependent_domain_containing_4B
ENSG00000233406	1.95434	0.0232734	4.37795	2.10084	8.7326	7.25738	8.88196	4.55644	1.74365	0.0293404	1	RP11-296A18.5	chr1	-	51250603	51251472	870	processed_pseudogene	NA
ENSG00000275512	2.78e-17	2.78e-17	2.78e-17	2.78e-17	0.826732	2.07054	2.96517	0.894779	3.85393	0.0293668	1	RP11-322E11.2	chr18	-	35403996	35406528	2533	lincRNA	NA
ENSG00000267065	2.78e-17	2.78e-17	2.78e-17	2.78e-17	0.826777	3.0922	0.98259	1.8387	3.85249	0.0293855	1	CTD-2246P4.1	chr17	+	76799044	76807102	3085	lincRNA	NA
ENSG00000167994	110.553	886.98	611.505	1005.22	101.723	354.372	367.998	320.317	-1.19154	0.0294569	1	RAB3IL1	chr11	-	61897301	61920269	3006	protein_coding	RAB3A_interacting_protein_(rabin3)-like_1
ENSG00000122824	13.7324	2.18539	7.79643	3.17825	15.6342	13.4896	19.7326	23.0461	1.39935	0.0295119	1	NUDT10	chrX	+	51332231	51337525	2054	protein_coding	nudix_hydrolase_10
ENSG00000255690	1.93387	27.5955	15.6022	9.46172	0	3.11617	2.95637	8.39904	-1.89416	0.0296025	1	TRIL	chr7	-	28953358	28958292	4935	protein_coding	TLR4_interactor_with_leucine-rich_repeats
ENSG00000247473	0	1.07159	2.18781	1.05254	3.43412	4.15285	1.9645	9.29647	2.03136	0.0296952	1	CARS-AS1	chr11	+	3029009	3041260	2683	antisense	CARS_antisense_RNA_1
ENSG00000130147	1889.74	697.321	896.089	1289.35	2298.19	2196.8	1464.06	2378.35	0.804703	0.0297036	1	SH3BP4	chr2	+	234951973	235055714	7129	protein_coding	SH3-domain_binding_protein_4
ENSG00000126217	19.5445	45.8941	14.6618	195.802	7.698	20.7291	15.7778	40.6447	-1.69609	0.0297399	1	MCF2L	chr13	+	112894378	113099739	23148	protein_coding	MCF.2_cell_line_derived_transforming_sequence_like
ENSG00000205436	0	8.45602	3.38115	5.23293	0	2.04726	0	0	-2.84041	0.0298066	1	EXOC3L4	chr14	+	103100144	103110559	3480	protein_coding	exocyst_complex_component_3-like_4
ENSG00000279673	0.978384	2.0991	0.0181624	0.00788113	3.44427	10.3031	1.96517	1.79092	2.30512	0.0298463	1	RP11-185E8.2	chr3	+	171460612	171462256	1645	TEC	NA
ENSG00000132688	170.353	16.0809	19.121	76.5178	583.131	167.891	82.8547	62.479	1.66605	0.0299585	1	NES	chr1	-	156668763	156677397	5558	protein_coding	nestin
ENSG00000211896	2.78e-17	2.78e-17	2.78e-17	2.78e-17	0	0.0157744	3.9498	7.48731	4.56881	0.0299668	1	IGHG1	chr14	-	105736343	105743071	2762	IG_C_gene	immunoglobulin_heavy_constant_gamma_1_(G1m_marker)
ENSG00000228741	2.78e-17	2.78e-17	2.78e-17	2.78e-17	4.45876	0.0129285	1.9714	1.82693	4.146	0.0299782	1	SPATA13	chr13	+	23979810	24035027	1721	lincRNA	spermatogenesis_associated_13
ENSG00000231395	0	0.0107004	0.018189	3.09524	1.65784	5.17624	5.92399	4.60107	2.28841	0.0301706	1	AC124914.3	chr3	-	23878981	23879498	518	processed_pseudogene	NA
ENSG00000103710	0	11.6651	1.21458	14.5965	0	0.00545318	0	2.83925	-3.08101	0.0301824	1	RASL12	chr15	-	65053337	65076690	2802	protein_coding	RAS-like_family_12
ENSG00000164171	267.202	42.7347	160.672	130.002	637.754	281.868	213.087	191.369	1.13971	0.0302374	1	ITGA2	chr5	+	52989326	53094779	7910	protein_coding	integrin_subunit_alpha_2
ENSG00000159674	100.77	440.242	265.603	363.721	95.7035	133.677	251.602	59.7347	-1.11349	0.0302933	1	SPON2	chr4	-	1166932	1208962	6013	protein_coding	spondin_2_extracellular_matrix_protein
ENSG00000099864	162.42	1835.73	707.507	958.103	519.113	437.281	480.464	139.799	-1.21619	0.0304884	1	PALM	chr19	+	708939	748329	4908	protein_coding	paralemmin
ENSG00000135549	0	0.0107785	3.22307	0.00795014	0.767602	12.3675	2.95254	4.58577	2.50793	0.0304993	1	PKIB	chr6	+	122471917	122726373	3432	protein_coding	protein_kinase_(cAMP-dependent_catalytic)_inhibitor_beta
ENSG00000171446	0.968029	0.0269895	1.16785	8.28981	2.78e-17	2.78e-17	2.78e-17	2.78e-17	-4.46192	0.0305355	1	KRT27	chr17	-	40776808	40782534	1783	protein_coding	keratin_27_type_I
ENSG00000249465	0	7.35658	0.0463383	3.14138	2.78e-17	2.78e-17	2.78e-17	2.78e-17	-4.47466	0.0307117	1	RBMXP4	chr4	-	109346326	109347459	1134	processed_pseudogene	RNA_binding_motif_protein_X-linked_pseudogene_4
ENSG00000273796	2.92865	7.40276	3.37411	2.12076	0	1.03481	1.9798	0	-2.2682	0.0310264	1	LL21NC02-21A1.1	chr21	-	45403809	45404369	561	lincRNA	NA
ENSG00000114268	56.7596	43.7449	64.6835	54.5141	65.1994	170.93	87.798	108.602	0.975108	0.0315114	1	PFKFB4	chr3	-	48517684	48562015	6107	protein_coding	6-phosphofructo-2-kinase/fructose-26-biphosphatase_4
ENSG00000114812	1.96358	0.013602	1.12292	1.05237	8.79178	12.3783	0.975625	0.854409	2.33131	0.0315419	1	VIPR1	chr3	+	42489299	42537573	7384	protein_coding	vasoactive_intestinal_peptide_receptor_1
ENSG00000184588	40.1113	25.6557	115.724	29.3956	20.7174	93.2908	313.765	164.767	1.48794	0.0315456	1	PDE4B	chr1	+	65792514	66374579	8644	protein_coding	phosphodiesterase_4B
ENSG00000144648	0	3.19845	2.26213	6.23992	0.901976	0.00198646	0	0	-3.08495	0.0318954	1	ACKR2	chr3	+	42804752	42887974	5457	protein_coding	atypical_chemokine_receptor_2
ENSG00000090382	0	1.0941	4.39354	4.16761	3.35343	18.6156	0.972842	23.1517	2.2028	0.032206	1	LYZ	chr12	+	69348341	69354234	1764	protein_coding	lysozyme
ENSG00000215182	44.1263	0.0580013	13.4147	0.0424512	459.724	0.0411452	88.78	8.17594	3.26217	0.0322454	1	MUC5AC	chr11	+	1157953	1201138	17448	protein_coding	mucin_5AC_oligomeric_mucus/gel-forming
ENSG00000155980	15.6909	1.12597	10.0041	4.22489	11.1959	42.4276	9.8518	31.3392	1.59338	0.0322775	1	KIF5A	chr12	+	57549998	57586632	6261	protein_coding	kinesin_family_member_5A
ENSG00000258498	0	11.7489	3.46895	39.6536	0	0.0130199	1.97131	6.57708	-2.62865	0.0323158	1	DIO3OS	chr14	-	101552221	101560431	5605	lincRNA	DIO3_opposite_strand/antisense_RNA_(head_to_head)
ENSG00000268707	0.966314	6.33526	0.0519608	5.21459	0	1.02576	0	0	-3.1607	0.0323174	1	RP11-247A12.7	chr9	+	129170434	129170940	507	lincRNA	NA
ENSG00000167608	1.93137	41.5106	32.3233	32.4803	5.13931	13.4446	10.8556	6.40424	-1.58174	0.0323354	1	TMC4	chr19	-	54160108	54173250	3062	protein_coding	transmembrane_channel_like_4
ENSG00000183775	61.6507	34.1794	80.2757	73.3631	141.99	84.9958	126.281	128.863	0.949887	0.0323447	1	KCTD16	chr5	+	144170832	144485686	14294	protein_coding	potassium_channel_tetramerization_domain_containing_16
ENSG00000267669	0	17.954	3.42203	5.25808	0	1.0382	0	2.82371	-2.65897	0.032403	1	RP11-824M15.3	chr18	+	59821040	59825261	1114	transcribed_processed_pseudogene	NA
ENSG00000266970	0	12.7524	11.1214	11.5118	0	3.09651	2.96359	1.8316	-2.11649	0.0324042	1	RP11-806H10.4	chr17	+	78360453	78373911	1188	lincRNA	NA
ENSG00000247774	0.978355	0.0107223	2.17046	0.00790877	2.56137	3.11811	4.93591	4.61308	2.10373	0.0328144	1	PCED1B-AS1	chr12	-	47205898	47216456	3092	processed_transcript	PCED1B_antisense_RNA_1
ENSG00000152256	196.734	58.7089	99.3613	123.694	174.961	305.663	154.881	295.494	0.958853	0.0328508	1	PDK1	chr2	+	172555373	172608669	14883	protein_coding	pyruvate_dehydrogenase_kinase_isozyme_1
ENSG00000128567	1866.29	371.097	415.219	727.507	802.422	269.443	182.5	242.001	-1.17529	0.0329341	1	PODXL	chr7	-	131500262	131558217	6874	protein_coding	podocalyxin-like
ENSG00000246130	1.94874	4.24862	1.1774	5.21451	0.88334	0.00380347	0.988425	0	-2.45338	0.0330312	1	RP11-875O11.2	chr8	+	23068229	23083619	2636	antisense	NA
ENSG00000244041	0	24.4194	11.195	16.7522	5.29552	2.08658	0.978642	4.62776	-1.96649	0.0331605	1	LINC01011	chr6	+	2987967	2991173	2811	lincRNA	long_intergenic_non-protein_coding_RNA_1011
ENSG00000196569	1374.96	1391.33	1634.67	1282.03	324.666	872.499	1109.9	945.282	-0.805201	0.0332013	1	LAMA2	chr6	+	128883141	129516569	10094	protein_coding	laminin_subunit_alpha_2
ENSG00000259462	2.78e-17	2.78e-17	2.78e-17	2.78e-17	0.807766	2.07874	0	6.56288	4.31452	0.0332554	1	CPEB1-AS1	chr15	+	82647770	82692820	5014	antisense	CPEB1_antisense_RNA_1
ENSG00000137124	528.497	205.812	286.781	132.135	634.027	561.632	438.03	485.033	0.876982	0.033263	1	ALDH1B1	chr9	+	38392664	38398661	3155	protein_coding	aldehyde_dehydrogenase_1_family_member_B1
ENSG00000173267	15.6368	85.0433	13.5138	14.725	10.4237	18.6137	7.8853	8.24412	-1.50355	0.0332843	1	SNCG	chr10	+	86958618	86963260	1247	protein_coding	synuclein_gamma
ENSG00000185420	146.791	167.369	176.259	97.5254	249.04	353.324	183.492	251.259	0.818371	0.0333067	1	SMYD3	chr1	-	245749342	246507312	5866	protein_coding	SET_and_MYND_domain_containing_3
ENSG00000275811	0.970122	4.21922	0.0396629	3.13171	2.78e-17	2.78e-17	2.78e-17	2.78e-17	-4.15709	0.0334325	1	HTR1DP1	chr12	-	1151810	1153059	888	processed_pseudogene	5-hydroxytryptamine_(serotonin)_receptor_1D_pseudogene_1
ENSG00000179300	2.94559	0.0187255	1.14141	2.09154	5.1879	9.30381	0.975263	9.25268	1.90438	0.0335082	1	ZCCHC5	chrX	-	78656069	78659328	2648	protein_coding	zinc_finger_CCHC_domain_containing_5
ENSG00000188501	2.93428	1.09983	4.41831	3.14535	1.60763	9.33523	7.88641	23.1781	1.81301	0.0335611	1	LCTL	chr15	-	66547179	66565979	3518	protein_coding	lactase_like
ENSG00000107738	230.925	1042.64	988.559	795.624	287.291	324.357	605.768	385.637	-0.931374	0.0337044	1	C10orf54	chr10	-	71747559	71773498	5128	protein_coding	chromosome_10_open_reading_frame_54
ENSG00000221500	5.88899	0.0300766	1.17682	5.2138	54.6467	2.11327	2.94447	4.5149	2.32821	0.0337971	1	SNORD100	chr6	+	132816802	132816877	76	snoRNA	small_nucleolar_RNA_C/D_box_100
ENSG00000171811	0	0.0107524	2.17064	1.04768	5.24691	8.2527	0.977124	2.72544	2.26403	0.033943	1	CFAP46	chr10	-	132808392	132942823	10561	protein_coding	cilia_and_flagella_associated_protein_46
ENSG00000122176	31.2868	934.967	1000.81	920.339	113.058	150.287	530.808	248.495	-1.46908	0.0340083	1	FMOD	chr1	-	203340628	203351489	3310	protein_coding	fibromodulin
ENSG00000164066	83.1794	61.8798	120.412	77.5848	155.873	159.579	138.115	164.758	0.849545	0.0340593	1	INTU	chr4	+	127623271	127726737	16066	protein_coding	inturned_planar_cell_polarity_protein
ENSG00000163661	7524.58	22832.4	8504.99	10659.7	5312.1	8722.93	6816.19	7084.37	-0.825951	0.0341552	1	PTX3	chr3	+	157436789	157443628	1940	protein_coding	pentraxin_3
ENSG00000088882	0.953071	6.48463	30.2878	498.617	2.45491	15.5667	28.6162	44.3346	-2.5542	0.0341723	1	CPXM1	chr20	-	2794069	2800637	2391	protein_coding	carboxypeptidase_X_(M14_family)_member_1
ENSG00000100033	0	8.47179	9.89598	1.08364	0	0.00382473	1.98213	0	-3.04226	0.0343958	1	PRODH	chr22	-	18912777	18936553	8776	protein_coding	proline_dehydrogenase_(oxidase)_1
ENSG00000185519	0	4.19957	1.14195	1.06031	2.50659	15.4794	6.9044	3.62779	2.0791	0.0344813	1	FAM131C	chr1	-	16057769	16073632	1701	protein_coding	family_with_sequence_similarity_131_member_C
ENSG00000151276	434.526	275.086	295.717	226.454	594.828	575.098	459.736	415.064	0.730703	0.0345168	1	MAGI1	chr3	-	65353525	66038834	11649	protein_coding	membrane_associated_guanylate_kinase_WW_and_PDZ_domain_containing_1
ENSG00000113319	2.9189	6.41473	11.0839	9.4197	19.1662	16.5871	20.7209	14.6953	1.24621	0.0345279	1	RASGRF2	chr5	+	80960672	81230156	10702	protein_coding	Ras_protein_specific_guanine_nucleotide_releasing_factor_2
ENSG00000225783	8.78289	21.3547	31.2179	47.0989	10.2716	67.3708	42.4089	205.551	1.58132	0.0348392	1	MIAT	chr22	+	26646428	26676475	11505	lincRNA	myocardial_infarction_associated_transcript_(non-protein_coding)
ENSG00000168077	1817.28	1662.16	2241.72	3280.98	1454.32	1432.06	1166.12	1470.82	-0.704653	0.0351089	1	SCARA3	chr8	+	27633868	27676776	4031	protein_coding	scavenger_receptor_class_A_member_3
ENSG00000105711	58.6899	206.799	204.146	193.912	41.6693	95.3211	109.519	76.3778	-1.03834	0.0351168	1	SCN1B	chr19	+	35030684	35040448	4625	protein_coding	sodium_channel_voltage_gated_type_I_beta_subunit
ENSG00000178568	1.96355	0.0136322	2.18737	0.0100503	11.5329	2.09654	3.94165	2.715	2.14955	0.0351399	1	ERBB4	chr2	-	211375717	212538841	13023	protein_coding	erb-b2_receptor_tyrosine_kinase_4
ENSG00000130052	70.4408	25.6792	97.1364	291.246	46.1251	42.4989	59.1986	50.619	-1.28563	0.0351472	1	STARD8	chrX	+	68647666	68725842	5558	protein_coding	StAR_related_lipid_transfer_domain_containing_8
ENSG00000170160	12.7367	1.12792	5.64229	14.6247	85.0248	9.3686	8.86308	15.5731	1.78241	0.0354796	1	CCDC144A	chr17	+	16689537	16777881	15566	protein_coding	coiled-coil_domain_containing_144A
ENSG00000076344	30.3086	201.369	113.813	90.1716	12.0272	46.6293	71.05	47.8678	-1.29293	0.0355453	1	RGS11	chr16	-	268301	275980	4798	protein_coding	regulator_of_G-protein_signaling_11
ENSG00000171877	39.2145	2.20523	14.5202	3.19758	32.1461	60.0726	38.4721	41.4055	1.53198	0.0355972	1	FRMD5	chr15	-	43870761	44195252	6325	protein_coding	FERM_domain_containing_5
ENSG00000252072	2.78e-17	2.78e-17	2.78e-17	2.78e-17	0.827267	1.04614	0.982641	3.74196	3.8352	0.0356036	1	RNA5SP320	chr10	+	73706490	73706613	124	rRNA	RNA_5S_ribosomal_pseudogene_320
ENSG00000196917	14.652	4.35091	11.3106	176.862	4.224	13.4713	10.8476	23.121	-1.99428	0.0356117	1	HCAR1	chr12	-	122726076	122730843	4768	protein_coding	hydroxycarboxylic_acid_receptor_1
ENSG00000081181	24.4647	23.463	23.4464	24.113	44.3919	54.9083	39.4576	46.013	0.948584	0.0356916	1	ARG2	chr14	+	67619798	67651720	2418	protein_coding	arginase_2
ENSG00000177822	6.88178	0.0267731	2.25322	1.07075	18.4976	6.23711	3.93517	8.26385	1.79479	0.0356992	1	AC108142.1	chr4	-	181874438	182145249	5551	antisense	NA
ENSG00000169884	0	2.10908	0.0232459	2.08012	7.92725	1.06324	7.90161	2.71712	2.0967	0.0357694	1	WNT10B	chr12	-	48965340	48971763	2629	protein_coding	wingless-type_MMTV_integration_site_family_member_10B
ENSG00000082196	4.87053	19.1685	10.1179	28.2308	2.52692	4.15812	7.89911	7.3925	-1.48488	0.0358737	1	C1QTNF3	chr5	-	34019448	34043832	3576	protein_coding	C1q_and_tumor_necrosis_factor_related_protein_3
ENSG00000161714	536.258	1451	1777.41	1120.6	437.929	574.085	963.889	750.143	-0.841469	0.0361886	1	PLCD3	chr17	-	45108967	45133354	6740	protein_coding	phospholipase_C_delta_3
ENSG00000147697	0.959286	3.24785	8.90378	16.6804	0	0.00972945	3.95959	1.84647	-2.27807	0.0362028	1	GSDMC	chr8	-	129748196	129786888	2934	protein_coding	gasdermin_C
ENSG00000090006	1378.88	1844.34	975.296	546.196	674.022	799.955	654.092	608.362	-0.793974	0.0367342	1	LTBP4	chr19	+	40592883	40629818	8108	protein_coding	latent_transforming_growth_factor_beta_binding_protein_4
ENSG00000182901	37.253	10.6957	7.90183	2.14961	8.89025	3.11942	1.96589	1.79502	-1.8452	0.03685	1	RGS7	chr1	-	240775514	241357230	2578	protein_coding	regulator_of_G-protein_signaling_7
ENSG00000115592	0	11.6491	12.1237	1.0882	0	1.03828	1.97786	0.912373	-2.54211	0.0368533	1	PRKAG3	chr2	-	218822383	218832086	3334	protein_coding	protein_kinase_AMP-activated_gamma_3_non-catalytic_subunit
ENSG00000249274	2.78e-17	2.78e-17	2.78e-17	2.78e-17	0	2.07053	1.9734	2.78842	3.85617	0.0370197	1	PDLIM1P4	chr3	+	98782188	98783193	1006	processed_pseudogene	PDZ_and_LIM_domain_1_pseudogene_4
ENSG00000266498	2.78e-17	2.78e-17	2.78e-17	2.78e-17	0	2.07053	1.9734	2.78842	3.85617	0.037024	1	RP11-45M22.5	chr17	-	17235433	17236118	686	lincRNA	NA
ENSG00000223786	2.78e-17	2.78e-17	2.78e-17	2.78e-17	0	2.07053	1.9734	2.78842	3.85617	0.0370265	1	RP11-554D15.1	chr6	+	74069451	74690727	669	lincRNA	NA
ENSG00000103196	136.985	70.4559	487.358	315.5	467.597	241.483	679.752	768.615	1.09437	0.0371077	1	CRISPLD2	chr16	+	84819984	84920768	7965	protein_coding	cysteine-rich_secretory_protein_LCCL_domain_containing_2
ENSG00000248905	298.496	115.211	252.144	198.133	437.2	497.365	234.791	354.337	0.817972	0.0372537	1	FMN1	chr15	-	32765545	33194733	20084	protein_coding	formin_1
ENSG00000265943	1.9563	3.17163	0.0359286	2.09637	2.78e-17	2.78e-17	2.78e-17	2.78e-17	-3.96856	0.0377043	1	RP11-739L10.1	chr18	-	22699481	22933764	570	antisense	NA
ENSG00000230838	2.92303	11.6329	5.58831	2.13057	23.6381	15.5451	5.90624	15.6441	1.43083	0.0377784	1	LINC01614	chr2	+	215718043	215719424	648	lincRNA	long_intergenic_non-protein_coding_RNA_1614
ENSG00000237418	0	0.0348524	10.9261	5.22957	0	0.00199868	0.990266	0	-3.5229	0.0377812	1	AC069257.6	chr3	-	196298061	196298215	155	processed_pseudogene	NA
ENSG00000065320	31.2861	290.054	538.939	1147.68	31.1683	48.7507	247.645	312.201	-1.6495	0.0379424	1	NTN1	chr17	+	9021542	9244000	6383	protein_coding	netrin_1
ENSG00000254879	0.970116	5.25749	0.0396806	2.10073	2.78e-17	2.78e-17	2.78e-17	2.78e-17	-4.15879	0.0380126	1	PTPRJ-AS1	chr11	-	48014406	48015855	301	antisense	PTPRJ_antisense_RNA_1
ENSG00000261553	38.2261	7.52168	6.80339	10.5131	47.9503	24.8971	35.513	46.9693	1.29133	0.0382244	1	RP11-29G8.3	chr13	+	75549773	75807120	4178	processed_transcript	NA
ENSG00000227071	0	2.13175	2.22709	3.12639	2.78e-17	2.78e-17	2.78e-17	2.78e-17	-3.99048	0.0382427	1	FOCAD-AS1	chr9	-	20683304	20684688	423	lincRNA	FOCAD_antisense_RNA_1
ENSG00000279217	0	2.13175	2.22709	3.12639	2.78e-17	2.78e-17	2.78e-17	2.78e-17	-3.99048	0.0382488	1	CTA-212A2.3	chr22	+	36071000	36085573	14574	lincRNA	NA
ENSG00000248323	1.96074	0.0163584	3.26404	0.0120548	3.42275	5.1845	2.95233	9.27985	1.88891	0.0382863	1	LUCAT1	chr5	-	91303029	91314402	2904	lincRNA	lung_cancer_associated_transcript_1_(non-protein_coding)
ENSG00000114771	17.6939	0.0384353	0.066132	1.08368	0.901976	0.00198646	0	0	-3.76681	0.0383245	1	AADAC	chr3	+	151814037	151828488	1668	protein_coding	arylacetamide_deacetylase
ENSG00000257446	0.961808	18.9461	0.0691968	1.0854	0.88334	0.00380347	0.988425	0	-3.18768	0.0383527	1	ZNF878	chr19	-	12043805	12052939	1734	protein_coding	zinc_finger_protein_878
ENSG00000170092	1.95833	1.08216	3.28104	0.0138823	4.29427	11.3587	0.975232	8.31377	1.89758	0.0384264	1	SPDYE5	chr7	+	75493625	75504304	3325	protein_coding	speedy/RINGO_cell_cycle_regulator_family_member_E5
ENSG00000259075	0	3.17221	2.22713	2.09669	2.78e-17	2.78e-17	2.78e-17	2.78e-17	-3.99206	0.0384427	1	POC1B-GALNT4	chr12	-	89519408	89526262	5500	protein_coding	POC1B-GALNT4_readthrough
ENSG00000236467	8.82123	1.11891	6.68108	6.28789	12.1455	16.5735	10.8455	18.4406	1.31885	0.0388664	1	KCNMA1-AS1	chr10	+	76888044	76980624	7061	antisense	KCNMA1_antisense_RNA_1
ENSG00000164300	461.897	306.053	802.19	757.857	687.002	913.961	1253.93	1149.61	0.78247	0.0388691	1	SERINC5	chr5	-	80111651	80256079	9583	protein_coding	serine_incorporator_5
ENSG00000160191	0.980971	0.00745377	0.0126525	1.04181	5.28224	0.0179611	5.92796	2.73796	2.49212	0.038971	1	PDE9A	chr21	+	42653636	42775509	5266	protein_coding	phosphodiesterase_9A
ENSG00000164251	57.8195	0.0629454	6.8222	18.8816	205.159	37.3434	23.6602	50.5578	1.91533	0.0390993	1	F2RL1	chr5	+	76818933	76835315	2958	protein_coding	coagulation_factor_II_(thrombin)_receptor-like_1
ENSG00000182366	0	0.00393869	1.08173	0.00290839	1.71345	2.0763	1.97127	2.77183	2.54203	0.0391013	1	FAM87A	chr8	-	375931	383174	4531	lincRNA	family_with_sequence_similarity_87_member_A
ENSG00000253736	0.968007	4.23551	1.16797	4.17279	0	0.00199203	0	0.940804	-2.93253	0.0395417	1	RP11-779O18.3	chr5	+	172762980	172777774	352	antisense	NA
ENSG00000178878	312.229	64.0488	108.323	152.006	696.145	181.377	278.206	202.416	1.09239	0.0397152	1	APOLD1	chr12	+	12725917	12829975	7243	protein_coding	apolipoprotein_L_domain_containing_1
ENSG00000172020	82.2341	41.6074	47.9996	27.2997	137.694	92.2336	55.2347	116.914	1.01166	0.0397542	1	GAP43	chr3	+	115623324	115721490	2087	protein_coding	growth_associated_protein_43
ENSG00000177374	285.735	728.119	380.578	700.199	192.35	370.951	320.636	314.782	-0.805143	0.0397708	1	HIC1	chr17	+	2054154	2063241	8108	protein_coding	hypermethylated_in_cancer_1
ENSG00000125810	12.7778	0.0352439	0.0605553	3.15982	0.901976	0.00198646	0	0	-3.53762	0.039841	1	CD93	chr20	-	23079349	23086340	6708	protein_coding	CD93_molecule
ENSG00000254827	1.94656	2.16213	5.52913	5.22457	0	2.05339	0.986845	0	-2.17382	0.0399452	1	SLC22A18AS	chr11	-	2887780	2903740	1782	protein_coding	solute_carrier_family_22_(organic_cation_transporter)_member_18_antisense
ENSG00000177283	894.431	2835.9	2300.85	2709.71	520.613	1611.3	1285.5	1362.22	-0.870861	0.0400084	1	FZD8	chr10	-	35638249	35642278	4030	protein_coding	frizzled_class_receptor_8
ENSG00000197142	8.77827	57.6197	81.4736	188.541	21.6817	31.0921	44.4053	31.283	-1.38536	0.0403577	1	ACSL5	chr10	+	112374018	112428380	4236	protein_coding	acyl-CoA_synthetase_long-chain_family_member_5
ENSG00000228784	0	0.0074767	0.0126915	2.06431	3.48854	3.11145	1.96806	3.68958	2.29964	0.0404527	1	LINC00954	chr2	+	19868860	19885047	4683	lincRNA	long_intergenic_non-protein_coding_RNA_954
ENSG00000199012	0.984133	0.00391387	0.00663353	0.00289008	1.70383	5.14879	1.97024	0.882441	2.72251	0.0404841	1	MIR412	chr14	+	101065447	101065537	91	miRNA	microRNA_412
ENSG00000091879	9.79503	10.6229	4.52822	4.2224	46.4837	23.8266	5.90407	7.27648	1.50052	0.0405295	1	ANGPT2	chr8	-	6499651	6563409	6775	protein_coding	angiopoietin_2
ENSG00000170689	16.6349	26.5817	14.5401	8.42724	32.1794	29.032	63.161	22.024	1.1392	0.0405983	1	HOXB9	chr17	-	48621159	48626356	2581	protein_coding	homeobox_B9
ENSG00000174807	1180.18	8582.32	2331.11	6449.87	1637.11	3692.01	2026.41	1520.45	-1.06291	0.0407141	1	CD248	chr11	-	66314487	66317044	2558	protein_coding	CD248_molecule_endosialin
ENSG00000272144	1.94098	10.5919	4.5041	6.28869	0	1.04394	2.96689	1.84638	-1.92826	0.0408085	1	CTD-2035E11.5	chr5	+	43061395	43062441	1047	lincRNA	NA
ENSG00000241886	0.980955	0.00747352	1.09799	0.00551539	1.68923	3.10926	4.94075	1.81101	2.2085	0.0408864	1	RP11-242C19.2	chrX	+	30698207	30721932	562	sense_intronic	NA
ENSG00000064225	12.7153	2.20507	16.7195	27.1801	19.9133	44.5423	40.4517	38.6632	1.27928	0.0409164	1	ST3GAL6	chr3	+	98732236	98821201	6288	protein_coding	ST3_beta-galactoside_alpha-23-sialyltransferase_6
ENSG00000225978	1.93354	15.9856	24.4085	15.7206	0.778529	1.06044	11.8698	2.72856	-1.792	0.0409323	1	HAR1A	chr20	+	63102205	63104386	1882	lincRNA	highly_accelerated_region_1A_(non-protein_coding)
ENSG00000233471	2.78e-17	2.78e-17	2.78e-17	2.78e-17	0.835271	1.04386	1.97475	1.84663	3.63666	0.0409739	1	KRT18P62	chr22	+	19257520	19258806	1287	processed_pseudogene	keratin_18_pseudogene_62
ENSG00000259677	2.78e-17	2.78e-17	2.78e-17	2.78e-17	1.74642	2.06689	0.983486	0.900087	3.6362	0.0409742	1	RP11-493E3.1	chr15	+	89876540	89877285	746	processed_pseudogene	NA
ENSG00000268093	0	0.00749656	1.0981	1.04189	1.68923	3.10926	4.94075	1.81101	2.20225	0.0409755	1	AC022154.7	chr19	-	48619272	48624132	1330	antisense	NA
ENSG00000237928	1.94878	2.15503	0.0518181	8.30653	0	0.00199203	0	0.940804	-3.17394	0.0412091	1	NFIA-AS2	chr1	-	60940239	60970776	1843	antisense	NFIA_antisense_RNA_2
ENSG00000175264	56.7964	19.2428	35.6842	13.6779	27.7127	116.008	56.2273	86.5488	1.18764	0.0413354	1	CHST1	chr11	-	45648877	45665622	3478	protein_coding	carbohydrate_(keratan_sulfate_Gal-6)_sulfotransferase_1
ENSG00000261618	2.78e-17	2.78e-17	2.78e-17	2.78e-17	0.812802	1.05031	6.93011	0	4.21199	0.041368	1	RP11-79H23.3	chr8	+	78837529	78840522	2994	lincRNA	NA
ENSG00000238273	33.2901	5.40925	27.8602	26.1983	30.3644	45.6068	78.9396	55.2264	1.17445	0.0413726	1	AC012360.6	chr2	+	105363038	105378839	2609	antisense	NA
ENSG00000118257	248.544	481.927	1021.89	565.016	514.526	1354.33	1044.77	1383.42	0.890828	0.0413804	1	NRP2	chr2	+	205681990	205798133	13896	protein_coding	neuropilin_2
ENSG00000117266	5.86016	10.6451	13.3044	5.2711	5.94549	23.8293	24.6667	32.2869	1.29497	0.0414324	1	CDK18	chr1	+	205504595	205532793	6831	protein_coding	cyclin-dependent_kinase_18
ENSG00000201579	0.980971	0.00745377	0.0126525	1.04181	3.49838	4.13353	2.95895	0.87644	2.20693	0.0417155	1	RNU6-343P	chr12	+	56588518	56588621	104	snRNA	RNA_U6_small_nuclear_343_pseudogene
ENSG00000163815	27.3711	516.971	156.34	519.854	24.2054	61.1721	162.798	189.739	-1.4779	0.0417567	1	CLEC3B	chr3	+	45001548	45036071	1105	protein_coding	C-type_lectin_domain_family_3_member_B
ENSG00000034971	0	11.7069	13.321	12.5567	0	1.05026	4.94576	2.77133	-2.05488	0.0417822	1	MYOC	chr1	-	171635417	171652683	2095	protein_coding	myocilin_trabecular_meshwork_inducible_glucocorticoid_response
ENSG00000117069	3.91092	0.0358985	9.86458	3.16118	13.0556	8.31255	21.7204	8.23261	1.56833	0.0417902	1	ST6GALNAC5	chr1	+	76867441	77065711	4263	protein_coding	ST6_(alpha-N-acetyl-neuraminyl-23-beta-galactosyl-13)-N-acetylgalactosaminide_alpha-26-sialyltransferase_5
ENSG00000257913	3.92708	1.09013	1.15583	2.10047	6.96295	7.25261	10.8633	1.77297	1.63163	0.0418152	1	RP11-386G11.5	chr12	+	48998367	49019235	2238	antisense	NA
ENSG00000167642	30.3145	57.5906	108.057	58.7142	51.2192	191.67	209.168	95.6655	1.10349	0.041821	1	SPINT2	chr19	+	38244035	38292614	5199	protein_coding	serine_peptidase_inhibitor_Kunitz_type_2
ENSG00000105889	51.8907	21.3727	45.6691	14.7262	29.4554	64.2595	107.549	96.6899	1.15298	0.0418234	1	STEAP1B	chr7	-	22419444	22632925	2316	protein_coding	STEAP_family_member_1B
ENSG00000196666	0.961434	3.23419	3.40639	14.5667	0.855128	3.07655	0	0	-2.37505	0.0419145	1	FAM180B	chr11	+	47586693	47589194	1388	protein_coding	family_with_sequence_similarity_180_member_B
ENSG00000168824	1.94664	5.30579	1.1854	6.25713	0.868064	1.03474	0.986878	0	-2.17885	0.0420224	1	NSG1	chr4	+	4348140	4419058	4355	protein_coding	neuron_specific_gene_family_member_1
ENSG00000139874	521.666	87.5081	152.967	202.334	133.293	178.18	47.3397	80.0237	-1.13545	0.0420464	1	SSTR1	chr14	+	38207999	38213067	4295	protein_coding	somatostatin_receptor_1
ENSG00000197852	75.3579	69.2996	30.2547	92.2087	182.973	195.812	99.6347	64.3405	1.02085	0.0420476	1	FAM212B	chr1	-	111680630	111755824	10740	protein_coding	family_with_sequence_similarity_212_member_B
ENSG00000183072	40.2055	10.6907	3.4689	0.0418328	6.28127	0.0138104	0	2.76623	-2.52367	0.0422457	1	NKX2-5	chr5	-	173232109	173235357	2094	protein_coding	NK2_homeobox_5
ENSG00000165591	0	9.49238	5.54065	1.0799	0	1.0307	0.988397	0	-2.76813	0.0422832	1	FAAH2	chrX	+	57286706	57489196	2019	protein_coding	fatty_acid_amide_hydrolase_2
ENSG00000116675	34.2534	8.60972	55.6097	28.317	71.3787	28.0224	153.936	54.2494	1.27534	0.0424097	1	DNAJC6	chr1	+	65248219	65415869	6954	protein_coding	DnaJ_heat_shock_protein_family_(Hsp40)_member_C6
ENSG00000240747	0	3.12969	0.0182256	0.00790838	8.84702	1.06237	1.96464	6.47396	2.36328	0.0424181	1	KRBOX1	chr3	+	42809483	42942792	2943	protein_coding	KRAB_box_domain_containing_1
ENSG00000159231	64.5763	106.582	56.9949	112.132	58.4187	39.3891	41.4324	41.3978	-0.910808	0.0426154	1	CBR3	chr21	+	36134912	36146566	1169	protein_coding	carbonyl_reductase_3
ENSG00000198719	10.7468	16.0202	17.8834	34.5233	3.38459	2.104	13.828	11.0935	-1.3653	0.0427648	1	DLL1	chr6	-	170282206	170306565	3226	protein_coding	delta-like_1_(Drosophila)
ENSG00000197594	681.171	146.141	391.629	147.861	466.679	725.354	489.329	1007.02	0.975496	0.0428282	1	ENPP1	chr6	+	131808016	131895155	8294	protein_coding	ectonucleotide_pyrophosphatase/phosphodiesterase_1
ENSG00000108691	410.029	651.384	604.754	452.865	315.227	234.212	323.593	429.884	-0.701066	0.0428763	1	CCL2	chr17	+	34255218	34257203	1986	protein_coding	chemokine_(C-C_motif)_ligand_2
ENSG00000225269	0.966307	0.0303213	2.26859	9.33689	0	0.00199203	0	0.940804	-3.188	0.0429923	1	LINC00705	chr10	+	4655427	4662419	1745	lincRNA	long_intergenic_non-protein_coding_RNA_705
ENSG00000117643	16.608	547.974	511.033	766.198	7.66307	86.0362	363.116	77.2399	-1.78518	0.0430042	1	MAN1C1	chr1	+	25617468	25786207	9026	protein_coding	mannosidase_alpha_class_1C_member_1
ENSG00000237280	0	0.00749656	1.0981	1.04189	2.59096	4.13369	3.94966	0.876301	2.20202	0.0430406	1	RP11-96C23.9	chr10	+	87113954	87115523	688	sense_intronic	NA
ENSG00000276381	2.78e-17	2.78e-17	2.78e-17	2.78e-17	0.835023	2.067	1.97471	0.899921	3.64307	0.0430469	1	Z98750.1	chr1	+	171591083	171591145	63	miRNA	NA
ENSG00000162687	45.0064	40.5547	73.571	62.8854	112.362	82.9148	97.6681	110.459	0.861322	0.0431677	1	KCNT2	chr1	-	196225779	196609225	7100	protein_coding	potassium_channel_sodium_activated_subfamily_T_member_2
ENSG00000279118	30.3079	220.571	155.044	90.1815	31.2311	50.7848	81.8983	58.9092	-1.15296	0.0432986	1	RP11-517I3.2	chr5	+	126496279	126498604	2326	TEC	NA
ENSG00000224727	0	9.43377	0.0463742	1.07113	2.78e-17	2.78e-17	2.78e-17	2.78e-17	-4.47886	0.0434127	1	FCF1P7	chr1	-	243267257	243268119	558	processed_pseudogene	FCF1_pseudogene_7
ENSG00000266934	0	0.00393869	1.08173	0.00290839	0.807408	3.10327	0.980528	4.66031	2.68755	0.0434461	1	RP11-332H18.3	chr17	+	61382785	61384680	1329	sense_intronic	NA
ENSG00000244586	82.2458	9.68096	49.0764	33.5703	60.8513	90.1602	126.289	110.467	1.14826	0.0437041	1	WNT5A-AS1	chr3	+	55487699	55488308	500	antisense	WNT5A_antisense_RNA_1
ENSG00000271788	0	9.48219	3.36791	2.11887	0.88334	0.00380347	0.988425	0	-2.69481	0.0439047	1	CTD-2201E18.5	chr5	-	43006733	43007543	811	lincRNA	NA
ENSG00000152939	3.89907	11.6853	6.72887	9.42494	29.7548	16.5894	13.8049	13.7638	1.21141	0.044025	1	MARVELD2	chr5	+	69415112	69444330	4898	protein_coding	MARVEL_domain_containing_2
ENSG00000139910	19.5435	57.6173	60.3274	189.579	14.671	21.7857	30.5811	61.8246	-1.34048	0.044096	1	NOVA1	chr14	-	26443093	26597754	10046	protein_coding	neuro-oncological_ventral_antigen_1
ENSG00000130702	1109.79	521.374	318.138	544.062	408.474	508.748	239.726	219.91	-0.856754	0.0441962	1	LAMA5	chr20	-	62307955	62367312	14291	protein_coding	laminin_subunit_alpha_5
ENSG00000162599	264.211	443.497	387.202	435.014	207.22	190.683	328.539	205.223	-0.7152	0.0442094	1	NFIA	chr1	+	60865259	61462793	10872	protein_coding	nuclear_factor_I/A
ENSG00000076554	5.86889	6.39828	12.1205	0.0315085	27.1303	9.35571	16.7698	15.6267	1.47899	0.0442265	1	TPD52	chr8	-	80034745	80231232	8197	protein_coding	tumor_protein_D52
ENSG00000256436	0	0.00393869	1.08173	0.00290839	1.71359	1.05012	2.96238	2.77195	2.53822	0.0442858	1	TAS2R31	chr12	-	11030387	11031407	1021	protein_coding	taste_2_receptor_member_31
ENSG00000162148	2.90967	55.2638	25.6644	14.7136	1.62	9.32003	11.8478	9.21595	-1.60943	0.0443124	1	PPP1R32	chr11	+	61481120	61490931	2400	protein_coding	protein_phosphatase_1_regulatory_subunit_32
ENSG00000152661	3528.89	2324.26	4979.96	7315.7	5198.86	6996.61	7860.97	11495	0.797821	0.044368	1	GJA1	chr6	+	121435692	121449727	3037	protein_coding	gap_junction_protein_alpha_1
ENSG00000112320	122.298	278.313	303.58	916.02	64.2756	254.884	217.049	214.474	-1.10961	0.0443685	1	SOBP	chr6	+	107489958	107660167	6904	protein_coding	sine_oculis_binding_protein_homolog
ENSG00000119699	101.749	220.726	421.646	358.473	65.1679	150.251	177.589	173.992	-0.958938	0.0446693	1	TGFB3	chr14	-	75958099	75982991	4914	protein_coding	transforming_growth_factor_beta_3
ENSG00000095627	0.958796	2.19079	14.3706	14.6163	38.4655	7.29528	15.7756	35.042	1.57338	0.0448707	1	TDRD1	chr10	+	114179270	114232304	5256	protein_coding	tudor_domain_containing_1
ENSG00000268324	2.78e-17	2.78e-17	2.78e-17	2.78e-17	2.6514	0.0108488	2.96532	0.895231	3.82494	0.0450586	1	LRRC2-AS1	chr3	+	46557398	46559694	2297	antisense	LRRC2_antisense_RNA_1
ENSG00000279077	2.78e-17	2.78e-17	2.78e-17	2.78e-17	2.6514	0.0108488	2.96532	0.895231	3.82493	0.0450676	1	RP11-800A18.3	chr18	+	79352458	79354567	2110	TEC	NA
ENSG00000204389	206.474	348.599	264.48	314.468	168.927	149.23	199.29	173.951	-0.713195	0.0451675	1	HSPA1A	chr6	+	31815464	31817946	2483	protein_coding	heat_shock_protein_family_A_(Hsp70)_member_1A
ENSG00000102385	5.89468	0.0268908	4.40505	0.0197821	9.56905	16.5381	1.95997	10.1253	1.82866	0.0452605	1	DRP2	chrX	+	101219769	101264497	8187	protein_coding	dystrophin_related_protein_2
ENSG00000107562	2928	1806.14	1800	20053.9	1713.72	1492.2	4487.92	2941.63	-1.32186	0.0452847	1	CXCL12	chr10	-	44370165	44386493	6077	protein_coding	chemokine_(C-X-C_motif)_ligand_12
ENSG00000165507	70.43	1543.59	766.572	506.342	117.405	259.07	559.413	253.079	-1.27951	0.0453365	1	C10orf10	chr10	-	44970981	44978810	2979	protein_coding	chromosome_10_open_reading_frame_10
ENSG00000166448	27.386	58.5804	30.1961	47.1597	8.58467	14.525	31.587	21.1803	-1.10204	0.0456955	1	TMEM130	chr7	-	98846488	98870771	4663	protein_coding	transmembrane_protein_130
ENSG00000099937	1.96682	0.0106666	1.11142	0.00786776	3.46894	5.16751	1.96679	3.67725	2.02442	0.045834	1	SERPIND1	chr22	+	20773879	20787720	2553	protein_coding	serpin_peptidase_inhibitor_clade_D_(heparin_cofactor)_member_1
ENSG00000132204	0	1.08669	3.2966	3.12646	2.78e-17	2.78e-17	2.78e-17	2.78e-17	-3.997	0.0458864	1	LINC00470	chr18	-	1254383	1408344	4063	lincRNA	long_intergenic_non-protein_coding_RNA_470
ENSG00000154930	13.6708	223.751	137.216	99.6048	10.2814	50.7685	68.0873	51.5603	-1.38992	0.0459921	1	ACSS1	chr20	-	25006230	25058980	8691	protein_coding	acyl-CoA_synthetase_short-chain_family_member_1
ENSG00000133424	128.172	369.945	355.95	512.541	156.693	144.057	259.478	197.889	-0.84949	0.0460558	1	LARGE	chr22	-	33162226	33922841	10687	protein_coding	like-glycosyltransferase
ENSG00000128298	137.044	99.1158	34.7202	39.8828	53.2678	47.6392	17.7455	18.3346	-1.17916	0.0461996	1	BAIAP2L2	chr22	-	38084889	38110670	2146	protein_coding	BAI1-associated_protein_2-like_2
ENSG00000127946	255.412	278.276	422.787	213.876	373.524	508.783	486.378	518.201	0.68905	0.0462412	1	HIP1	chr7	-	75533300	75738962	8953	protein_coding	huntingtin_interacting_protein_1
ENSG00000275940	0	3.17235	3.29673	1.06359	2.78e-17	2.78e-17	2.78e-17	2.78e-17	-4.00059	0.0463054	1	MRPL57P3	chr3	+	47028855	47029030	176	processed_pseudogene	mitochondrial_ribosomal_protein_L57_pseudogene_3
ENSG00000180777	2.94277	3.17161	1.14919	0.0154904	10.5757	3.13146	5.91779	4.571	1.66536	0.0463258	1	ANKRD30B	chr18	+	14728272	14852738	5982	protein_coding	ankyrin_repeat_domain_30B
ENSG00000258428	3.93015	0.0209653	1.14895	2.09622	2.78e-17	2.78e-17	2.78e-17	2.78e-17	-3.95432	0.0465565	1	RP11-1085N6.2	chr14	-	56633244	56648658	461	antisense	NA
ENSG00000172348	34.2274	18.2136	213.74	47.2134	88.6709	67.4027	471.62	227.345	1.44612	0.0466722	1	RCAN2	chr6	-	46220736	46491972	3712	protein_coding	regulator_of_calcineurin_2
ENSG00000140961	152.667	238.706	107.187	57.7114	109.902	67.3585	58.2023	36.739	-1.02947	0.0466975	1	OSGIN1	chr16	+	83948282	83966332	3460	protein_coding	oxidative_stress_induced_growth_inhibitor_1
ENSG00000182132	0	1.09084	7.5726	0.0172846	0	8.31184	9.85988	32.4528	2.46354	0.0469139	1	KCNIP1	chr5	+	170353487	170736632	3126	protein_coding	Kv_channel_interacting_protein_1
ENSG00000088827	0	0.00749656	1.0981	1.04189	0	3.11617	2.95637	8.39904	2.50248	0.0473654	1	SIGLEC1	chr20	-	3686970	3707128	7886	protein_coding	sialic_acid_binding_Ig-like_lectin_1_sialoadhesin
ENSG00000113657	3951.68	1869	2784.02	2440.35	4335.07	4262	4053.8	4793.49	0.659311	0.0473888	1	DPYSL3	chr5	-	147390811	147510056	7164	protein_coding	dihydropyrimidinase_like_3
ENSG00000134121	0	0.0624681	0.108643	80.3897	0	0.00845811	4.95529	0	-3.9132	0.0473905	1	CHL1	chr3	+	196596	409417	11861	protein_coding	cell_adhesion_molecule_L1-like
ENSG00000276889	0.980971	0.00745377	0.0126525	1.04181	3.48953	1.05589	1.96813	5.58115	2.29267	0.0474653	1	AL020997.1	chr1	+	27809701	27809788	88	miRNA	NA
ENSG00000008517	273.064	278.168	88.2718	43.0448	159.848	58.0378	19.7143	14.6202	-1.43502	0.0476046	1	IL32	chr16	+	3065297	3082192	3209	protein_coding	interleukin_32
ENSG00000245848	0.955654	19.1611	7.90355	31.3459	0.778241	8.24966	2.95484	4.60582	-1.81171	0.0476175	1	CEBPA	chr19	-	33299934	33302564	2631	protein_coding	CCAAT/enhancer_binding_protein_(C/EBP)_alpha
ENSG00000237424	14.6555	65.9859	37.9385	27.2821	8.60085	14.5169	18.7475	23.0672	-1.16122	0.0476701	1	FOXD2-AS1	chr1	-	47432133	47434641	2509	antisense	FOXD2_antisense_RNA_1_(head_to_head)
ENSG00000079308	4456.67	1581.15	1963.94	2457.12	2417.67	1555.37	1008.26	976.487	-0.811822	0.0479599	1	TNS1	chr2	-	217799789	218002995	15595	protein_coding	tensin_1
ENSG00000164330	472.655	681.282	595.914	1176.07	449.353	324.362	584.058	402.196	-0.733087	0.0480982	1	EBF1	chr5	-	158695916	159099761	6178	protein_coding	early_B-cell_factor_1
ENSG00000267778	0	6.29521	1.15653	1.06635	2.78e-17	2.78e-17	2.78e-17	2.78e-17	-4.17556	0.0481919	1	AC004221.2	chr19	+	1238179	1239522	844	lincRNA	NA
ENSG00000182871	1015.78	3472.31	1390.42	2144.72	1211.36	1622.7	966.83	808.98	-0.799414	0.048252	1	COL18A1	chr21	+	45405137	45513720	8525	protein_coding	collagen_type_XVIII_alpha_1
ENSG00000203797	1.9323	31.9028	24.4979	18.8744	3.40065	2.10101	11.8543	8.30944	-1.56928	0.0482602	1	DDO	chr6	-	110391771	110415562	2130	protein_coding	D-aspartate_oxidase
ENSG00000020633	27.3971	19.2371	64.4115	5.3016	60.0491	76.6723	68.0725	63.4923	1.20215	0.0482778	1	RUNX3	chr1	-	24899511	24965121	4523	protein_coding	runt-related_transcription_factor_3
ENSG00000267375	2.78e-17	2.78e-17	2.78e-17	2.78e-17	1.73471	1.04607	0	3.74236	3.82061	0.0482795	1	CTB-186G2.4	chr19	-	38683873	38693606	242	antisense	NA
ENSG00000274093	0.971346	3.17192	1.14946	2.09653	5.19887	10.3256	2.95138	4.57568	1.57998	0.0483205	1	RP11-140H17.2	chr16	+	69632141	69632571	431	sense_intronic	NA
ENSG00000197614	1662.66	3227.19	1736.33	3942.43	2483.01	1064.23	1639.68	617.497	-0.864461	0.0483366	1	MFAP5	chr12	-	8637346	8662888	3876	protein_coding	microfibrillar_associated_protein_5
ENSG00000224020	3.93751	1.07684	0.0275903	0.0119328	5.22243	2.09589	6.91137	5.52662	1.84362	0.0484577	1	MIR181A2HG	chr9	+	124658467	124698631	662	antisense	MIR181A2_host_gene
ENSG00000266094	10.7411	26.6673	35.6566	40.8419	8.63036	15.5336	10.8476	16.601	-1.13399	0.0484938	1	RASSF5	chr1	+	206507530	206589283	6654	protein_coding	Ras_association_(RalGDS/AF-6)_domain_family_member_5
ENSG00000281162	2.78e-17	2.78e-17	2.78e-17	2.78e-17	0	1.04824	0.981866	5.63736	4.01577	0.0486262	1	LINC01127	chr2	+	101962056	101987167	3841	lincRNA	long_intergenic_non-protein_coding_RNA_1127
ENSG00000268262	0	0.0039272	0.00665615	1.03488	0.813259	2.07635	1.97125	3.72042	2.54991	0.048769	1	CTC-246B18.8	chr19	-	39314651	39320858	877	sense_overlapping	NA
ENSG00000217702	1.95629	4.20959	0.0359459	1.06333	2.78e-17	2.78e-17	2.78e-17	2.78e-17	-3.96875	0.0488403	1	RP11-287D1.4	chr2	+	74130583	74135395	1264	lincRNA	NA
ENSG00000188002	29.3509	41.555	24.6193	40.8661	13.877	20.7147	13.806	21.1953	-0.966337	0.0491361	1	RP11-43F13.1	chr5	-	1598920	1634005	3364	transcribed_unprocessed_pseudogene	NA
ENSG00000136842	3.90455	0.0419608	6.68235	12.5036	0.844819	0.00838272	1.97624	1.85553	-2.18061	0.0491627	1	TMOD1	chr9	+	97501180	97601748	3708	protein_coding	tropomodulin_1
ENSG00000128652	7.80806	34.0076	17.8683	13.6526	6.93469	9.31917	5.91378	9.2179	-1.2098	0.0491753	1	HOXD3	chr2	+	176136612	176173102	3548	protein_coding	homeobox_D3
ENSG00000104951	2.91036	19.2038	21.203	38.7004	4.27002	7.25929	10.8596	8.28641	-1.40431	0.0493051	1	IL4I1	chr19	-	49889654	49929539	2563	protein_coding	interleukin_4_induced_1
ENSG00000138336	14.6725	4.33764	25.5602	23.0325	24.2874	42.4778	34.5267	47.9029	1.13652	0.0493597	1	TET1	chr10	+	68560656	68694482	9288	protein_coding	tet_methylcytosine_dioxygenase_1
ENSG00000224189	82.2034	75.7096	46.9692	115.263	51.4506	49.7226	14.783	43.2668	-1.0051	0.0493799	1	HAGLR	chr2	-	176173195	176188958	4851	antisense	HOXD_antisense_growth-associated_long_non-coding_RNA
ENSG00000183087	1736.05	4176.03	4331.56	1726.52	2797.03	6479.5	6519.25	5149.67	0.807183	0.0493942	1	GAS6	chr13	-	113820549	113864067	6006	protein_coding	growth_arrest_specific_6
ENSG00000181781	0.96008	14.8078	4.51821	6.29679	1.73406	1.04619	2.96525	0.895005	-1.91975	0.0494567	1	ODF3L2	chr19	-	463346	474983	1718	protein_coding	outer_dense_fiber_of_sperm_tails_3-like_2
ENSG00000204314	45.0054	78.8439	51.3628	53.4716	29.5894	38.3245	31.5699	22.9657	-0.899021	0.0494811	1	PRRT1	chr6	-	32148359	32154373	4261	protein_coding	proline-rich_transmembrane_protein_1
ENSG00000226321	0	6.4439	6.77294	32.33	0	2.07896	2.96106	4.66004	-2.1901	0.0495223	1	CROCC2	chr2	+	240906330	240993311	5978	protein_coding	ciliary_rootlet_coiled-coil_rootletin_family_member_2
ENSG00000271503	0.9539	55.3089	25.6966	32.4866	0	5.19878	19.7662	5.487	-1.90052	0.0495613	1	CCL5	chr17	-	35871491	35880793	1512	protein_coding	chemokine_(C-C_motif)_ligand_5
ENSG00000121068	101.819	44.8074	38.0172	32.5373	184.785	92.2437	158.847	34.87	1.11375	0.0498209	1	TBX2	chr17	+	61399896	61409466	6029	protein_coding	T-box_2
ENSG00000280339	13.6839	37.2352	13.4817	27.2408	7.7774	8.30394	8.87493	16.6425	-1.12861	0.049823	1	RP11-736K20.4	chr11	-	86908990	86912238	3249	TEC	NA
ENSG00000123610	244.626	960.55	849.115	857.456	248.947	549.172	487.37	345.119	-0.836383	0.0498825	1	TNFAIP6	chr2	+	151357592	151380048	1579	protein_coding	TNF_alpha_induced_protein_6
ENSG00000143178	17.5949	59.5992	17.9608	40.8657	13.0135	17.6111	14.796	17.4972	-1.10623	0.0499773	1	TBX19	chr1	+	168281040	168314426	3647	protein_coding	T-box_19
The full list of DEGs of TLFCs in immature ossification (IMO) versus mature ossification (MO) groups via RNA-sequencing.
