# Supplementary material for: LGR5 regulates osteogenic differentiation of human thoracic ligamentum flavum cells by Wnt signalling pathway
Source: J Cell Mol Med. 2022 Jun 6;26(14):3862–72. doi: 10.1111/jcmm.17420 (PMC9279595; doi:10.1111/jcmm.17420)
Supplement: Supplementary file 5 — Table S3 [file JCMM-26-3862-s005.xlsx]

## Sheet: IOvsIMO
Table 3_SuppInfo The full list of DEGs of TLFCs in IO-IMO group via RNA-sequencing
ID	IO1	IO2	IO3	IO4	IMO1	IMO2	IMO3	IMO4	log2FoldChange	pvalue	padj	GeneName	Chrom	Strand	Start	End	GeneLength	GeneType	GeneDescription
ENSG00000118785	1.7606	6.22062	5.52733	8.08633	14.9153	76.3414	133.296	89.5986	3.82877	3.9e-07	0.0107033	SPP1	chr4	+	87975650	87983426	2321	protein_coding	secreted_phosphoprotein_1
ENSG00000173641	1075.6	1262.31	3358.41	876.48	575.96	488.867	262.457	74.7499	-2.22842	0.000139984	1	HSPB7	chr1	-	16014028	16019594	3910	protein_coding	heat_shock_protein_family_B_(small)_member_7
ENSG00000169860	0	0	0	0	3.97735	3.36178	7.85163	5.33676	5.40563	0.000186564	1	P2RY1	chr3	+	152834693	152841439	6747	protein_coding	purinergic_receptor_P2Y_G-protein_coupled_1
ENSG00000206989	603.002	2.11071	5.62811	5.49282	4.97638	0.0415021	3.38834	3.20126	-5.6699	0.000210653	1	SNORD63	chr5	-	138561043	138561110	68	snoRNA	small_nucleolar_RNA_C/D_box_63
ENSG00000199753	552.93	9.37514	10.0495	6.21213	3.97657	10.9715	4.57096	5.34954	-4.51235	0.000274947	1	SNORD104	chr17	+	64146083	64146152	70	snoRNA	small_nucleolar_RNA_C/D_box_104
ENSG00000113430	0	0.02722	22.0068	35.3437	0	0	0	0	-6.85979	0.000540439	1	IRX4	chr5	-	1877413	1887236	2815	protein_coding	iroquois_homeobox_4
ENSG00000249835	0	0	0	0	4.97197	0.060511	6.78883	13.7759	5.72329	0.000690488	1	VCAN-AS1	chr5	-	83531352	83581320	877	antisense	VCAN_antisense_RNA_1
ENSG00000145936	72.092	5.22455	26.535	24.448	5.96929	6.60515	4.54273	2.17023	-2.70438	0.000701925	1	KCNMB1	chr5	-	170374671	170389677	6079	protein_coding	potassium_channel_subfamily_M_regulatory_beta_subunit_1
ENSG00000206754	673.087	0.0336404	3.41592	2.61573	2.9842	0.039478	5.55154	2.1486	-5.91512	0.000752245	1	SNORD101	chr6	+	132815307	132815379	73	snoRNA	small_nucleolar_RNA_C/D_box_101
ENSG00000143674	0	0	0	0	5.97053	3.34307	4.51985	2.16384	5.05888	0.000763168	1	RP5-862P8.2	chr1	+	233327768	233385148	7916	protein_coding	Mitogen-activated_protein_kinase_kinase_kinase_MLK4_
ENSG00000230953	0	0.00361896	0.00970108	1.5831	0.990665	5.56902	14.5457	8.52732	3.76115	0.000809773	1	RP4-631H13.6	chr1	+	52920422	52920596	175	processed_pseudogene	NA
ENSG00000141338	57.3026	59.132	39.8213	111.626	52.7151	198.089	165.241	940.657	2.33763	0.000903664	1	ABCA8	chr17	-	68867292	68955392	11243	protein_coding	ATP_binding_cassette_subfamily_A_member_8
ENSG00000154262	7.19191	33.179	26.5072	39.2313	10.9365	133.931	45.3874	744.308	3.13335	0.000953077	1	ABCA6	chr17	-	69078702	69141888	14151	protein_coding	ATP_binding_cassette_subfamily_A_member_6
ENSG00000135333	27.5107	8.31183	0.0702798	7.08404	16.9047	17.8171	20.5044	702.623	4.12551	0.000959035	1	EPHA7	chr6	-	93240020	93419547	7456	protein_coding	EPH_receptor_A7
ENSG00000112936	0	0.00361896	0.00970108	1.5831	0	2.31482	2.38821	79.6674	5.31017	0.000972629	1	C7	chr5	+	40909252	40982939	5223	protein_coding	complement_component_7
ENSG00000133019	0	0	0	0	0	5.54417	12.2711	5.34462	5.57854	0.000976723	1	CHRM3	chr1	+	239386565	239915452	12170	protein_coding	cholinergic_receptor_muscarinic_3
ENSG00000102678	0	17.6592	57.267	50.1421	0	4.3576	3.35602	1.09054	-3.75798	0.0010062	1	FGF9	chr13	+	21671383	21704498	4539	protein_coding	fibroblast_growth_factor_9
ENSG00000260123	15.527	9.34283	11.0406	5.60626	0	1.11446	3.28401	0.0134686	-3.11319	0.00100906	1	RP11-326A19.4	chr15	+	89041223	89082819	597	lincRNA	NA
ENSG00000087303	241.988	656.541	227.538	872.758	1453.31	583.078	1430.77	3908.54	1.88315	0.00106745	1	NID2	chr14	-	52004803	52069228	6392	protein_coding	nidogen_2
ENSG00000138829	18.1259	20.7722	21.0542	91.0619	245.702	42.1545	80.4296	454.291	2.441	0.00114531	1	FBN2	chr5	-	128257909	128659185	13196	protein_coding	fibrillin_2
ENSG00000187608	444.933	524.858	1842.45	404.506	137.27	442.311	212.664	168.59	-1.74264	0.0014033	1	ISG15	chr1	+	1001138	1014541	942	protein_coding	ISG15_ubiquitin-like_modifier
ENSG00000212452	80.4712	3.14875	6.72406	6.23061	0.993028	1.13687	4.41891	1.08692	-3.57942	0.00148881	1	SNORD69	chr3	+	52692736	52692812	77	snoRNA	small_nucleolar_RNA_C/D_box_69
ENSG00000069431	5.5189	5.1664	0.0414284	1.3123	37.8027	4.53239	5.78661	63.8576	3.16143	0.00164181	1	ABCC9	chr12	-	21797401	21941402	11421	protein_coding	ATP_binding_cassette_subfamily_C_member_9
ENSG00000221818	13.6613	6.24781	4.49769	22.7734	31.827	28.8602	21.6233	198.181	2.55655	0.00172547	1	EBF2	chr8	-	25841730	26045397	7077	protein_coding	early_B-cell_factor_2
ENSG00000221852	571.12	12.4875	15.5728	6.93335	16.9129	9.9921	2.37679	20.2117	-3.60092	0.00202848	1	KRTAP1-5	chr17	-	41026026	41027202	1177	protein_coding	keratin_associated_protein_1-5
ENSG00000134121	0	0	0	0	0	0.0821793	0.101088	81.774	7.38389	0.00204071	1	CHL1	chr3	+	196596	409417	11861	protein_coding	cell_adhesion_molecule_L1-like
ENSG00000179300	11.8467	8.30845	4.48801	14.62	2.98642	0.0280266	1.15902	2.12751	-2.54254	0.0020951	1	ZCCHC5	chrX	-	78656069	78659328	2648	protein_coding	zinc_finger_CCHC_domain_containing_5
ENSG00000159640	9.92528	41.4659	15.5351	50.1945	28.8415	38.8373	26.1596	944.791	3.14453	0.00211751	1	ACE	chr17	+	63477061	63498380	8365	protein_coding	angiotensin_I_converting_enzyme
ENSG00000146938	0	0	0	0	0	7.71631	1.22241	14.8136	5.61639	0.00212663	1	NLGN4X	chrX	-	5840637	6228863	7441	protein_coding	neuroligin_4_X-linked
ENSG00000095739	545.969	437.735	1236.46	816.013	249.677	424.709	332.502	215.528	-1.31226	0.00217278	1	BAMBI	chr10	+	28677342	28682939	2314	protein_coding	BMP_and_activin_membrane-bound_inhibitor
ENSG00000269028	0.878665	3.09943	2.20635	1.3812	6.95982	12.1815	25.809	5.38408	2.66641	0.00236351	1	MTRNR2L12	chr3	-	96617188	96618236	1049	protein_coding	MT-RNR2-like_12
ENSG00000240747	22.9366	3.14032	6.66962	4.88092	0	3.21115	0.020119	0.0106411	-3.3455	0.00248864	1	KRBOX1	chr3	+	42809483	42942792	2943	protein_coding	KRAB_box_domain_containing_1
ENSG00000229097	2.69876	4.14997	4.41305	4.34348	12.9299	12.2087	14.7241	22.3631	1.96037	0.00254042	1	CALM2P2	chr10	+	70163685	70164124	440	processed_pseudogene	calmodulin_2_pseudogene_2
ENSG00000122420	29.9345	172.142	87.2672	149.775	88.5257	206.955	436.579	1052.73	2.02179	0.00268201	1	PTGFR	chr1	+	78303884	78539749	4714	protein_coding	prostaglandin_F_receptor_(FP)
ENSG00000262655	9.02502	16.6107	27.5625	32.0086	27.8469	36.6153	38.5887	365.615	2.45288	0.00282751	1	SPON1	chr11	+	13962689	14267884	5102	protein_coding	spondin_1_extracellular_matrix_protein
ENSG00000143341	403.998	637.889	545.442	797.36	2140.68	572.011	2316.15	1108.42	1.36348	0.00286163	1	HMCN1	chr1	+	185734551	186190949	18579	protein_coding	hemicentin_1
ENSG00000164107	2.64496	8.32346	31.8541	20.338	2.98517	0.0342428	3.35431	2.13939	-2.81618	0.00290989	1	HAND2	chr4	-	173524969	173530229	3601	protein_coding	heart_and_neural_crest_derivatives_expressed_2
ENSG00000202314	49.539	2.10828	2.30207	1.18661	0.994655	1.10384	1.12704	0.0105984	-3.89884	0.0030038	1	SNORD6	chr11	-	93731502	93731574	73	snoRNA	small_nucleolar_RNA_C/D_box_6
ENSG00000168702	0	2.05999	0.0178835	1.49037	0.990167	2.30572	6.86814	39.2364	3.61156	0.0032097	1	LRP1B	chr2	-	140231423	142131701	17042	protein_coding	LDL_receptor_related_protein_1B
ENSG00000072657	0	0	0	0	9.95353	0.0531868	1.21309	7.43225	5.27704	0.0035338	1	TRHDE	chr12	+	72087266	72670757	11950	protein_coding	thyrotropin-releasing_hormone_degrading_enzyme
ENSG00000168243	0	0.00193358	0.00517161	0.775448	0	4.46839	5.68406	15.8807	4.28079	0.00354939	1	GNG4	chr1	-	235547687	235650754	5401	protein_coding	guanine_nucleotide_binding_protein_(G_protein)_gamma_4
ENSG00000154258	19.0509	53.8918	14.4398	38.3852	10.9365	121.757	38.601	624.836	2.65742	0.00357052	1	ABCA9	chr17	-	68974488	69061064	9139	protein_coding	ATP_binding_cassette_subfamily_A_member_9
ENSG00000279348	9.04044	10.3932	16.5667	28.5078	50.7303	23.3278	61.0664	90.608	1.79448	0.0036592	1	RP11-566E18.1	chr2	+	216211404	216213519	2116	TEC	NA
ENSG00000236532	1.77057	6.20893	5.4988	3.54891	0	1.07615	0.00751821	0.0039949	-3.47248	0.00383572	1	AL035610.2	chr21	-	28116094	28228667	4753	lincRNA	NA
ENSG00000130940	7.34302	3.1233	4.42042	2.02264	0.996072	0.00615203	0.00747004	0.00396937	-3.4784	0.00403507	1	CASZ1	chr1	-	10636604	10796650	11336	protein_coding	castor_zinc_finger_1
ENSG00000118849	18.2341	9.35426	12.1722	15.9351	6.95752	13.3919	23.8935	362.349	2.85748	0.00404748	1	RARRES1	chr3	-	158696892	158732696	2236	protein_coding	retinoic_acid_receptor_responder_(tazarotene_induced)_1
ENSG00000265706	55.9817	0.0270368	0.074829	0	0	0	0	0	-6.824	0.00419952	1	SNORD53_SNORD92	chr2	+	28927983	28928060	78	snoRNA	Small_nucleolar_RNA_SNORD53/SNORD92
ENSG00000159251	0	23.8419	22.0585	27.6696	0	4.35732	2.26966	2.13992	-3.00311	0.00423117	1	ACTC1	chr15	-	34788096	34796139	4639	protein_coding	actin_alpha_cardiac_muscle_1
ENSG00000202400	96.0603	0.0297355	1.20094	0	0	1.09159	1.112	0.00752454	-5.1764	0.0042981	1	SNORD82	chr2	-	231460371	231460440	70	snoRNA	small_nucleolar_RNA_C/D_box_82
ENSG00000154898	4.48489	14.5035	7.76982	14.5933	50.7342	13.3755	59.8226	28.8342	1.87032	0.00458507	1	CCDC144CP	chr17	+	20321164	20403557	8145	transcribed_processed_pseudogene	coiled-coil_domain_containing_144C_pseudogene
ENSG00000005102	0	0.00370285	1.08569	0.733831	2.98044	9.93346	0.0804423	19.0788	3.81331	0.00461202	1	MEOX1	chr17	-	43640388	43661954	2707	protein_coding	mesenchyme_homeobox_1
ENSG00000188581	174.34	0.0317111	5.63043	0	3.98426	0.0244524	1.14969	0.0156966	-4.98626	0.00473974	1	KRTAP1-1	chr17	-	41040559	41041461	903	protein_coding	keratin_associated_protein_1-1
ENSG00000249992	670.671	517.595	1045.5	735.744	157.164	488.841	375.46	263.521	-1.20841	0.00474599	1	TMEM158	chr3	-	45224466	45226278	1813	protein_coding	transmembrane_protein_158_(gene/pseudogene)
ENSG00000189056	42.0401	1.07126	18.7809	14.332	410.838	0.0961494	324.435	39.5458	3.33798	0.00479788	1	RELN	chr7	-	103471784	103989516	12642	protein_coding	reelin
ENSG00000257315	9.00691	40.4518	11.1449	93.2386	181.043	33.3046	196.761	254.899	2.11004	0.00487239	1	ZBED6	chr1	+	203796309	203800558	4250	protein_coding	zinc_finger_BED-type_containing_6
ENSG00000260179	7.26407	14.4823	3.38144	6.41988	1.99027	1.12247	0.0299193	2.12042	-2.46363	0.00496398	1	RP5-902P8.12	chr1	-	1249777	1251334	1558	lincRNA	NA
ENSG00000271075	0.873368	1.05088	1.14013	5.35341	17.9098	9.97641	10.2009	5.3787	2.26874	0.0050355	1	RP11-589M4.4	chr14	+	52871458	52872217	760	processed_pseudogene	NA
ENSG00000229847	9.12593	3.13522	4.46531	11.0229	20.8876	25.4528	12.5433	43.6631	1.85456	0.00505663	1	EMX2OS	chr10	-	117473215	117545068	8824	antisense	EMX2_opposite_strand/antisense_RNA
ENSG00000261351	4.50615	9.32453	10.9806	4.1869	2.98806	0.0206417	1.13921	0.0132645	-2.63516	0.0051184	1	CTD-3185P2.1	chr15	-	66488658	66492109	2168	antisense	NA
ENSG00000111052	22.8065	16.5956	8.89994	14.3984	52.7215	24.4221	44.138	71.4224	1.60988	0.00514901	1	LIN7A	chr12	-	80792520	80937925	6795	protein_coding	lin-7_homolog_A_(C._elegans)
ENSG00000260714	1.77345	2.09156	11.926	0.540526	0	0	0	0	-5.08759	0.00526305	1	RP11-266L9.1	chr16	+	25015978	25021023	4007	processed_pseudogene	NA
ENSG00000103710	0	0.00361896	0.00970108	1.5831	0	12.0802	1.22853	14.8427	3.72184	0.00567508	1	RASL12	chr15	-	65053337	65076690	2802	protein_coding	RAS-like_family_12
ENSG00000261069	0.870014	3.10727	0.0362912	5.31082	20.8944	11.087	13.5674	4.32149	2.33077	0.00570256	1	RP11-701H24.4	chr15	+	25087661	25088896	1236	lincRNA	NA
ENSG00000248869	3.63726	4.1453	2.24452	3.60365	2.97914	17.7155	5.7727	47.8273	2.40082	0.00590232	1	RP11-138I17.1	chr4	-	136796722	137212799	1935	lincRNA	NA
ENSG00000182463	0.834988	14.4975	0.0678303	22.2168	0	28.8799	31.8137	553.292	4.02147	0.00594953	1	TSHZ2	chr20	+	52972407	53495330	12581	protein_coding	teashirt_zinc_finger_homeobox_2
ENSG00000258479	0	0	0	0	1.98808	1.15162	4.46704	3.19676	4.50885	0.00595429	1	LINC00640	chr14	+	51333393	51365557	1568	lincRNA	long_intergenic_non-protein_coding_RNA_640
ENSG00000152402	0	2.06422	0.0211757	2.2803	1.98512	5.58958	4.60878	25.4371	2.95662	0.0063432	1	GUCY1A2	chr11	-	106674012	107018524	16361	protein_coding	guanylate_cyclase_1_soluble_alpha_2
ENSG00000248144	2.711	7.22046	0.0430119	2.84069	0.989785	15.5703	4.65805	103.184	3.22306	0.00668827	1	ADH1C	chr4	-	99336492	99353027	1860	protein_coding	alcohol_dehydrogenase_1C_(class_I)_gamma_polypeptide
ENSG00000108950	13.5515	47.7373	46.4445	198.175	6.95796	243.461	147.173	1744.93	2.80796	0.00675651	1	FAM20A	chr17	-	68535113	68601389	6203	protein_coding	family_with_sequence_similarity_20_member_A
ENSG00000136160	0	0	0	0	0	0.0605774	2.34847	23.2341	5.7281	0.00693655	1	EDNRB	chr13	-	77895481	77919768	5014	protein_coding	endothelin_receptor_type_B
ENSG00000249258	0	0.00193358	0.00517161	0.775448	2.98314	4.40935	2.30734	4.25992	3.37535	0.00712366	1	RP11-468H14.2	chr8	+	17131181	17149789	2292	lincRNA	NA
ENSG00000116962	502.264	1108.78	885.492	1195.58	1237.45	1212.47	2441.79	3622.7	1.20528	0.0072206	1	NID1	chr1	-	235975830	236065162	5864	protein_coding	nidogen_1
ENSG00000134755	0.920503	0.00366749	0.00983183	0.734596	0.99075	3.38133	21.1262	2.18076	3.64011	0.00723138	1	DSC2	chr18	-	31058840	31102415	12371	protein_coding	desmocollin_2
ENSG00000134363	5768.87	1608.76	2208.22	1879	1577.66	1183.64	1404.67	726.528	-1.2285	0.00742762	1	FST	chr5	+	53480409	53487134	2969	protein_coding	follistatin
ENSG00000257531	5.42731	8.29434	12.0648	3.4372	1.99026	2.18925	1.15023	0.0158235	-2.33656	0.00758185	1	RP3-405J10.2	chr12	-	50217662	50218343	354	transcribed_processed_pseudogene	NA
ENSG00000144426	51.8066	74.6921	62.9891	160.149	382.979	64.2761	256.74	296.548	1.51425	0.00758848	1	NBEAL1	chr2	+	203014879	203226378	16376	protein_coding	neurobeachin_like_1
ENSG00000100985	0	4.14874	3.33167	7.48863	0	25.4854	13.6856	89.3891	3.07276	0.00767679	1	MMP9	chr20	+	46008908	46016561	2336	protein_coding	matrix_metallopeptidase_9
ENSG00000157601	150.053	757.201	3465.41	1272.71	104.442	369.488	649.033	443.77	-1.84901	0.00815975	1	MX1	chr21	+	41420304	41459214	8616	protein_coding	MX_dynamin-like_GTPase_1
ENSG00000273759	1.85942	0.0053385	1.09731	0	3.97694	9.87192	3.45308	5.34351	2.80652	0.00835076	1	RP4-563E14.1	chr20	-	62928621	62929297	677	lincRNA	NA
ENSG00000214826	6.45371	1.05571	4.38798	0.561629	27.8594	18.7753	9.1261	4.32612	2.2379	0.00841932	1	DDX12P	chr12	-	9418673	9448229	2947	unprocessed_pseudogene	DEAD/H_(Asp-Glu-Ala-Asp/His)_box_polypeptide_12_pseudogene
ENSG00000196951	2.70412	6.20068	4.40431	1.29007	0	0.00617848	0.00750219	1.04856	-3.25489	0.00844177	1	SCOC-AS1	chr4	-	140283724	140373381	2410	antisense	SCOC_antisense_RNA_1
ENSG00000272646	0	0	0	0	0	4.39252	3.39041	4.24947	4.65657	0.00847484	1	RP11-188P17.2	chr4	-	182881777	182882203	427	lincRNA	NA
ENSG00000214814	0	3.0795	0.0181761	0.675522	1.98523	2.29547	19.0187	11.7103	3.06559	0.00861813	1	FER1L6	chr8	+	123851987	124120061	6058	protein_coding	fer-1-like_family_member_6
ENSG00000255176	0.852596	5.18128	3.34087	7.42916	12.93	15.494	14.7213	18.1228	1.82392	0.00868784	1	AP002954.3	chr11	+	118636620	118638097	1388	antisense	NA
ENSG00000116690	10.8213	23.8941	56.359	207.684	21.8787	14.4888	156.224	2447.87	3.14433	0.00877907	1	PRG4	chr1	+	186296279	186314562	5044	protein_coding	proteoglycan_4
ENSG00000058404	10.8476	9.3672	39.6351	34.1562	3.97641	7.72869	6.79008	7.46145	-1.84069	0.00886219	1	CAMK2B	chr7	-	44217150	44334577	8159	protein_coding	calcium/calmodulin-dependent_protein_kinase_II_beta
ENSG00000239653	1.766	6.21422	3.3488	7.37848	21.8861	5.62379	19.2129	21.3156	1.8287	0.00928013	1	PSMD6-AS2	chr3	+	64004022	64012148	2456	antisense	PSMD6_antisense_RNA_2
ENSG00000112706	0	0	0	0	0.992115	1.1559	7.73897	2.15282	4.66179	0.00941678	1	IMPG1	chr6	-	75921115	76072678	3801	protein_coding	interphotoreceptor_matrix_proteoglycan_1
ENSG00000147381	0	36.1254	0.0662293	0	0	0	0	0	-6.20981	0.0095751	1	MAGEA4	chrX	+	151912509	151925170	3081	protein_coding	MAGE_family_member_A4
ENSG00000169271	1.79662	1.05253	2.22363	4.50181	0	0	0	0	-4.36552	0.00966111	1	HSPB3	chr5	+	54455601	54456384	784	protein_coding	heat_shock_protein_family_B_(small)_member_3
ENSG00000184292	1.81111	2.07514	2.20598	1.38207	1.98524	15.3834	6.83037	10.654	2.1518	0.0100435	1	TACSTD2	chr1	-	58575423	58577773	2351	protein_coding	tumor-associated_calcium_signal_transducer_2
ENSG00000134321	9.91229	35.3058	308.879	181.573	2.97895	8.94559	32.7434	55.3335	-2.41523	0.0101233	1	RSAD2	chr2	+	6865806	6898239	4834	protein_coding	radical_S-adenosyl_methionine_domain_containing_2
ENSG00000137033	0	1.02651	0.00529112	0	0.990898	1.18185	1.22379	21.1222	4.11118	0.0102576	1	IL33	chr9	+	6215786	6257983	3253	protein_coding	interleukin_33
ENSG00000143355	0	0	0	0	3.98052	3.30914	3.3788	0.0251887	4.4997	0.0106308	1	LHX9	chr1	+	197911902	197935478	10442	protein_coding	LIM_homeobox_9
ENSG00000223849	8.18318	5.20435	12.0881	7.16342	3.98247	0.031204	2.25735	1.08648	-2.06316	0.01081	1	RP11-80I15.1	chr9	+	95123521	95123868	348	processed_pseudogene	NA
ENSG00000266378	6.41018	3.12346	5.49901	2.02171	0.995283	0.011614	1.11178	0.00748206	-2.72817	0.0111077	1	RP11-214O1.3	chr17	+	14327335	14329474	2140	lincRNA	NA
ENSG00000246859	22.7026	22.8385	40.814	42.7729	503.364	17.8177	56.6797	22.4774	2.21265	0.0115222	1	STARD4-AS1	chr5	+	111512226	111739726	5647	antisense	STARD4_antisense_RNA_1
ENSG00000173369	0	0	0	0	0	3.35756	0.0657831	15.8233	5.32359	0.0115494	1	C1QB	chr1	+	22652762	22661538	1601	protein_coding	complement_component_1_q_subcomponent_B_chain
ENSG00000239043	72.3857	0.0284168	0.0788005	0	0.995283	0.011614	1.11178	0.00748206	-4.78497	0.0116677	1	SNORD127	chr14	+	45110883	45110968	86	snoRNA	small_nucleolar_RNA_C/D_box_127
ENSG00000101213	2.67821	7.25186	4.44761	8.06771	1.99094	1.11383	0.0251777	1.07247	-2.27751	0.0117055	1	PTK6	chr20	-	63528001	63537370	2947	protein_coding	protein_tyrosine_kinase_6
ENSG00000049130	349.516	211.605	227.464	194.301	880.35	241.249	411.743	587.789	1.10958	0.011835	1	KITLG	chr12	-	88492793	88580851	6040	protein_coding	KIT_ligand
ENSG00000080200	27.21	81.942	58.5707	152.237	365.074	64.2745	202.486	289.072	1.52285	0.0119339	1	CRYBG3	chr3	+	97822040	97944963	10929	protein_coding	crystallin_beta-gamma_domain_containing_3
ENSG00000224505	0.932734	0.00196339	0.00525153	0	0.991556	7.65591	1.20616	6.36842	3.561	0.0122205	1	AC002117.1	chr17	-	45150400	45161510	696	antisense	NA
ENSG00000141469	1367.15	118.285	342.337	317.808	235.756	48.7872	175.314	238.919	-1.61771	0.0123479	1	SLC14A1	chr18	+	45724127	45752520	6376	protein_coding	solute_carrier_family_14_(urea_transporter)_member_1_(Kidd_blood_group)
ENSG00000170962	13.5524	79.8585	51.942	129.093	9.94191	172.651	200.274	864.916	2.18328	0.0124207	1	PDGFD	chr11	-	103907186	104164379	4266	protein_coding	platelet_derived_growth_factor_D
ENSG00000123560	0.910283	1.03543	0.0141334	0.702313	0	7.72356	5.67907	11.6684	2.98515	0.0127925	1	PLP1	chrX	+	103773718	103792619	6078	protein_coding	proteolipid_protein_1
ENSG00000114378	11.8933	5.20163	4.46945	7.95147	87.5552	14.4671	10.3024	9.66516	2.0268	0.0128666	1	HYAL1	chr3	-	50299889	50312381	3132	protein_coding	hyaluronoglucosaminidase_1
ENSG00000259207	34.6861	8.32851	14.4025	21.6999	144.248	14.4952	36.2958	77.8643	1.77865	0.0128697	1	ITGB3	chr17	+	47253846	47311816	4394	protein_coding	integrin_subunit_beta_3
ENSG00000250033	1.79208	4.13607	0.0386364	4.46983	32.8381	2.30782	11.35	7.51045	2.30268	0.0128889	1	SLC7A11-AS1	chr4	+	138057464	138178177	6161	processed_transcript	SLC7A11_antisense_RNA_1
ENSG00000146414	32.6894	38.4022	58.5348	117.538	178.059	64.2628	220.466	184.542	1.38522	0.0138021	1	SHPRH	chr6	-	145864245	145964423	17637	protein_coding	SNF2_histone_linker_PHD_RING_helicase_E3_ubiquitin_protein_ligase
ENSG00000185900	13.5835	30.0724	24.3077	34.8333	108.431	25.5464	75.7692	70.4127	1.44128	0.0138734	1	POMK	chr8	+	43093506	43123434	1877	protein_coding	protein-O-mannose_kinase
ENSG00000148655	261.151	431.456	399.623	109.577	123.347	184.662	130.077	85.3857	-1.1976	0.0139346	1	C10orf11	chr10	+	75431453	76560167	6560	protein_coding	chromosome_10_open_reading_frame_11
ENSG00000207031	92.4172	0.0295792	1.2007	0	0	1.11411	0.0253297	3.14785	-4.28577	0.0139539	1	SNORD59A	chr12	-	56645027	56645101	75	snoRNA	small_nucleolar_RNA_C/D_box_59A
ENSG00000235426	0	0.00193358	0.00517161	0.775448	1.98754	2.24549	2.3012	6.3471	3.27108	0.0149373	1	RP11-342M3.5	chr10	+	79382328	79409274	511	antisense	NA
ENSG00000245067	4.53106	6.21856	6.60291	3.50138	1.99093	1.11394	1.13947	0.013324	-2.1548	0.0152105	1	IGFBP7-AS1	chr4	+	57109762	57205510	1740	antisense	IGFBP7_antisense_RNA_1
ENSG00000054654	58.2127	62.2417	50.8393	100.684	322.302	41.0473	119.971	253.852	1.43606	0.0153151	1	SYNE2	chr14	+	63852983	64226433	31374	protein_coding	spectrin_repeat_containing_nuclear_envelope_2
ENSG00000272970	2.71494	4.14087	3.31392	2.07787	0	0.00619954	1.09313	0.00399997	-3.00934	0.015537	1	RP11-329B9.4	chr3	+	184734075	184738949	701	lincRNA	NA
ENSG00000115464	220.143	471.941	374.336	911.121	1495.09	338.611	1292.71	1545.73	1.23987	0.0155399	1	USP34	chr2	-	61187463	61470769	18125	protein_coding	ubiquitin_specific_peptidase_34
ENSG00000154645	4.45731	16.6219	70.4038	26.6774	8.95297	7.75652	5.70872	9.59021	-1.86744	0.0155781	1	CHODL	chr21	+	17901263	18267373	3093	protein_coding	chondrolectin
ENSG00000278991	0.879038	0.0112485	4.33325	2.17636	10.9436	2.29465	10.1583	10.6521	2.12963	0.0156512	1	RP11-797A18.5	chr15	-	77063397	77064910	1514	TEC	NA
ENSG00000228060	0	0	0	0	0.992769	1.14224	2.26902	4.22696	4.20075	0.0158571	1	RP11-69E11.8	chr1	+	39565160	39573203	551	antisense	NA
ENSG00000266010	11.7892	24.8649	14.3782	13.6475	1.98642	7.68554	2.331	7.43487	-1.71025	0.0159166	1	GATA6-AS1	chr18	-	22166898	22168968	1823	lincRNA	GATA6_antisense_RNA_1_(head_to_head)
ENSG00000013297	304.824	377.551	412.917	404.04	296.426	451.429	423.12	3008.06	1.47856	0.0159686	1	CLDN11	chr3	+	170418865	170860380	6032	protein_coding	claudin_11
ENSG00000236318	0	0	0	0	0.992764	4.35669	1.17458	2.13969	4.20504	0.0161751	1	AC019117.1	chr7	+	17374867	17466664	837	lincRNA	NA
ENSG00000149256	42.6837	236.404	59.7033	101.125	88.526	158.28	343.82	714.587	1.56801	0.0163194	1	TENM4	chr11	-	78652831	79440948	16332	protein_coding	teneurin_transmembrane_protein_4
ENSG00000258944	7.31091	6.21956	3.35707	4.25718	0.994142	0.0208161	2.21535	1.07266	-2.17673	0.0165327	1	RP4-647C14.3	chr14	-	73272182	73274081	777	antisense	NA
ENSG00000156103	238.738	65.3633	17.7793	27.1765	984.811	62.0676	204.808	141.947	1.99604	0.0166693	1	MMP16	chr8	-	88032009	88328025	12115	protein_coding	matrix_metallopeptidase_16
ENSG00000020633	30.8473	67.4418	204.05	95.3618	27.8517	19.9718	65.3216	5.40204	-1.74174	0.0167525	1	RUNX3	chr1	-	24899511	24965121	4523	protein_coding	runt-related_transcription_factor_3
ENSG00000115232	9.03997	23.8325	8.90277	23.2921	228.811	4.53579	11.4535	59.7691	2.21845	0.0170878	1	ITGA4	chr2	+	181457202	181536187	7901	protein_coding	integrin_subunit_alpha_4
ENSG00000261371	10.135	4.15388	1.16726	2.01648	5.96349	8.93684	6.9041	61.6426	2.22401	0.0174235	1	PECAM1	chr17	-	64319415	64413776	7759	protein_coding	platelet/endothelial_cell_adhesion_molecule_1
ENSG00000250303	123.804	63.2939	99.3701	97.557	41.7784	49.7572	51.9871	26.7129	-1.17249	0.0174498	1	RP11-356J5.12	chr11	+	112270749	112362534	5018	lincRNA	NA
ENSG00000127324	148.61	48.7617	12.2562	19.9623	5.96449	4.51284	5.75408	37.1465	-2.09318	0.0175478	1	TSPAN8	chr12	-	71125085	71441898	2519	protein_coding	tetraspanin_8
ENSG00000151892	162.808	328.813	611.567	505.32	204.91	307.64	2062.75	2148.39	1.55391	0.0177998	1	GFRA1	chr10	-	116056925	116273467	9678	protein_coding	GDNF_family_receptor_alpha_1
ENSG00000260810	3.59776	7.25372	7.70048	4.99159	3.98537	0.0205306	0.0249893	0.0131935	-2.36058	0.017929	1	CTD-2547L24.4	chr14	+	91258299	91259003	705	lincRNA	NA
ENSG00000273674	0	0	0	0	0.992521	6.50256	1.18085	1.09347	4.37371	0.0180919	1	CTD-2378E12.1	chr15	-	50839875	50908599	2669	lincRNA	NA
ENSG00000230499	0.876592	0.0118013	2.21025	4.57953	19.9023	1.19345	12.4045	5.37404	2.25359	0.0184143	1	AC108463.1	chr2	+	111195963	111206494	412	lincRNA	NA
ENSG00000038427	4541.03	4715.21	5243.31	7332.58	13936.3	6073.09	8007.49	13724.1	0.934975	0.0185198	1	VCAN	chr5	+	83471465	83582303	14831	protein_coding	versican
ENSG00000242338	4.59526	1.05381	1.14848	3.67473	6.96104	5.58996	15.7242	9.60539	1.7801	0.0185921	1	BMS1P4	chr10	-	73715843	73730469	1982	transcribed_unprocessed_pseudogene	BMS1_ribosome_biogenesis_factor_pseudogene_4
ENSG00000115760	378.531	477.126	412.965	691.877	1390.65	429.303	964.749	1092.37	0.983295	0.0189391	1	BIRC6	chr2	+	32357028	32618899	17723	protein_coding	baculoviral_IAP_repeat_containing_6
ENSG00000225213	0.92	1.0315	0.010033	0	9.95477	2.26157	2.32125	2.16564	2.86429	0.0192999	1	RP11-197M22.2	chr10	-	16721352	16748377	697	sense_intronic	NA
ENSG00000186493	47.6849	1.07012	3.40494	4.08799	1.98878	1.14222	3.35482	2.13958	-2.63824	0.0193487	1	C5orf38	chr5	+	2752131	2755397	1925	protein_coding	chromosome_5_open_reading_frame_38
ENSG00000175728	0.920503	0.00366749	0.00983183	0.734596	1.98691	3.34351	2.31802	8.46342	2.85837	0.0196553	1	C11orf44	chr11	+	130672956	130717352	3547	lincRNA	chromosome_11_open_reading_frame_44
ENSG00000187987	0.858594	3.11785	5.47397	4.38265	13.9256	1.20009	22.5196	20.2345	2.02866	0.0196994	1	ZSCAN23	chr6	-	28431930	28443502	3283	protein_coding	zinc_finger_and_SCAN_domain_containing_23
ENSG00000054803	0	0.00898464	2.18586	3.06526	0	19.7497	13.5042	4.31212	2.72943	0.019902	1	CBLN4	chr20	-	55997440	56005472	3024	protein_coding	cerebellin_4_precursor
ENSG00000131389	371.215	801.768	713.253	1051.82	624.69	981.275	1523.48	3581.03	1.19132	0.0199129	1	SLC6A6	chr3	+	14402576	14489349	8254	protein_coding	solute_carrier_family_6_(neurotransmitter_transporter)_member_6
ENSG00000218226	5.4239	8.29645	4.47058	11.7454	36.8109	10.0406	23.7454	17.0958	1.52709	0.0201546	1	TATDN2P2	chr6	-	158609706	158621636	2226	processed_pseudogene	TatD_DNase_domain_containing_2_pseudogene_2
ENSG00000263657	5.47584	2.09344	5.5025	4.3107	0	2.16048	0.020085	1.06623	-2.26463	0.0201752	1	RP11-82O19.1	chr17	+	29761103	29787836	576	antisense	NA
ENSG00000146555	1.77777	2.08963	0.0455974	9.89031	1.98438	5.63175	6.90538	71.1936	2.59818	0.0202331	1	SDK1	chr7	+	3301448	4269000	12062	protein_coding	sidekick_cell_adhesion_molecule_1
ENSG00000084734	14.5493	10.3906	27.4728	7.75441	6.96528	3.35686	3.43824	5.33198	-1.62275	0.0202789	1	GCKR	chr2	+	27496842	27523684	3146	protein_coding	glucokinase_(hexokinase_4)_regulator
ENSG00000241644	1.7426	18.6277	7.76738	12.3485	0.989742	67.3969	22.7267	91.6231	2.161	0.0204052	1	INMT	chr7	+	30697985	30757602	3376	protein_coding	indolethylamine_N-methyltransferase
ENSG00000173166	30.8517	89.2011	60.782	160.175	370.049	94.1264	263.481	140.859	1.34644	0.0205641	1	RAPH1	chr2	-	203394345	203535410	11697	protein_coding	Ras_association_(RalGDS/AF-6)_and_pleckstrin_homology_domains_1
ENSG00000221740	0.932734	0.00196339	0.00525153	0	2.98421	3.30918	2.28675	2.1485	2.98503	0.0208163	1	SNORD93	chr7	+	22856613	22856686	74	snoRNA	small_nucleolar_RNA_C/D_box_93
ENSG00000251562	21298.6	4443.48	6534.03	4088.41	3956.07	3533.22	4456.1	4458.07	-1.14851	0.0208539	1	MALAT1	chr11	+	65497762	65506516	8755	lincRNA	metastasis_associated_lung_adenocarcinoma_transcript_1_(non-protein_coding)
ENSG00000188013	0	2.07672	1.13632	4.57844	3.97564	4.48533	14.5747	9.59173	1.98507	0.0208885	1	MEIS3P2	chr17	+	20589293	20590367	1075	processed_pseudogene	Meis_homeobox_3_pseudogene_2
ENSG00000099998	147.375	432.442	127.043	117.597	73.6046	978.861	257.992	1098.68	1.54658	0.0209984	1	GGT5	chr22	-	24219654	24245142	6054	protein_coding	gamma-glutamyltransferase_5
ENSG00000262484	0	3.10692	5.42634	1.34478	0	0	0	0	-4.37734	0.0210167	1	CCER2	chr19	-	38908980	38912158	1057	protein_coding	coiled-coil_glutamate_rich_protein_2
ENSG00000244586	15.4686	6.25254	15.4597	21.8646	83.5662	10.0667	49.7483	34.1671	1.57764	0.021229	1	WNT5A-AS1	chr3	+	55487699	55488308	500	antisense	WNT5A_antisense_RNA_1
ENSG00000171217	0	2.055	0.0142193	0.701711	2.9821	4.43757	7.83038	3.22416	2.53522	0.0215514	1	CLDN20	chr6	+	155264013	155276548	1209	protein_coding	claudin_20
ENSG00000261123	0	2.06467	1.11445	1.45553	6.96413	5.54164	5.66512	4.28877	2.17208	0.0216353	1	RP11-304L19.3	chr16	-	2094830	2097026	596	sense_intronic	NA
ENSG00000258904	0	1.02651	0.00529112	0	1.98779	1.15542	3.38937	5.29437	3.10258	0.0218513	1	RP11-638I2.2	chr14	+	100263781	100265405	533	sense_intronic	NA
ENSG00000163520	1647.09	4768.05	2122.1	2760.92	1490.11	8653.72	3240.42	15258	1.34202	0.021951	1	FBLN2	chr3	+	13549131	13638422	4812	protein_coding	fibulin_2
ENSG00000206538	518.668	1074.53	484.759	808.085	1419.49	880.607	996.483	2454.57	0.994612	0.0220366	1	VGLL3	chr3	-	86937969	86991119	11574	protein_coding	vestigial_like_family_member_3
ENSG00000125531	1.87551	0.00371713	0.00996557	0	0	12.011	3.44528	5.33744	3.18686	0.0220854	1	C20orf195	chr20	+	63547891	63556708	3625	protein_coding	chromosome_20_open_reading_frame_195
ENSG00000122121	0	20.6873	0.0684812	18.4005	0	43.2459	8.05786	402.887	3.528	0.0221273	1	XPNPEP2	chrX	+	129738974	129769538	3500	protein_coding	X-prolyl_aminopeptidase_(aminopeptidase_P)_2_membrane-bound
ENSG00000196917	6.31397	16.5742	5.59102	16.7949	14.9157	4.53623	11.4489	179.964	2.20841	0.0221719	1	HCAR1	chr12	-	122726076	122730843	4768	protein_coding	hydroxycarboxylic_acid_receptor_1
ENSG00000230982	4.57868	0.0155466	3.31654	4.41468	12.9323	3.40533	13.5455	14.9096	1.80548	0.0226941	1	DSTNP1	chr21	-	46653558	46654022	465	processed_pseudogene	destrin_(actin_depolymerizing_factor)_pseudogene_1
ENSG00000253802	0.830361	32.0758	17.6303	4.82408	1.98843	1.14684	0.044973	6.31875	-2.47524	0.023061	1	CTA-392C11.1	chr8	-	40298741	40343402	1583	lincRNA	NA
ENSG00000262180	0	1.04826	3.27007	2.98391	5.96711	9.91032	5.6931	6.41269	1.87103	0.0233667	1	OCLM	chr1	+	186400572	186401455	884	protein_coding	oculomedin
ENSG00000114279	0	0	0	0	0.992144	0.0416552	1.19067	9.46791	4.6285	0.0233981	1	FGF12	chr3	-	192139395	192767764	7355	protein_coding	fibroblast_growth_factor_12
ENSG00000126709	732.474	6288.68	17915.7	5469.71	298.416	3136.01	2487.05	3615.26	-1.67277	0.0234556	1	IFI6	chr1	-	27666061	27672218	865	protein_coding	interferon_alpha-inducible_protein_6
ENSG00000196557	35.5153	61.1261	19.9316	1.17314	646.609	47.6822	26.1605	3.2666	2.61415	0.0235757	1	CACNA1H	chr16	+	1153241	1221771	8484	protein_coding	calcium_channel_voltage-dependent_T_type_alpha_1H_subunit
ENSG00000135114	10.8331	4.18735	96.7926	22.9715	0.990626	5.57204	12.3471	11.6943	-2.1231	0.0235864	1	OASL	chr12	-	121019111	121039242	3517	protein_coding	2'-5'-oligoadenylate_synthetase-like
ENSG00000250539	0.868375	3.10877	3.29855	2.89828	10.9434	5.58405	5.71831	12.7664	1.73972	0.0236456	1	KRT8P33	chr5	-	123400922	123402344	1423	processed_pseudogene	keratin_8_pseudogene_33
ENSG00000130052	36.3685	29.0647	54.0682	56.4889	71.6172	26.6659	98.4518	296.381	1.48348	0.0237681	1	STARD8	chrX	+	68647666	68725842	5558	protein_coding	StAR_related_lipid_transfer_domain_containing_8
ENSG00000128585	227.483	206.422	200.99	386.203	455.589	236.822	502.175	841.61	0.994588	0.0238	1	MKLN1	chr7	+	131110096	131496636	12878	protein_coding	muskelin_1
ENSG00000237679	0	0	0	0	1.98878	4.35635	1.17442	1.09024	4.19911	0.0241944	1	VDAC1P11	chr9	-	94287699	94288550	852	processed_pseudogene	voltage-dependent_anion_channel_1_pseudogene_11
ENSG00000142149	10.8789	3.14584	26.3827	19.6211	4.9749	0.04732	2.31215	7.40757	-1.98423	0.0242921	1	HUNK	chr21	+	31873315	32044633	8294	protein_coding	hormonally_up-regulated_Neu-associated_kinase
ENSG00000107562	2602.69	3133.42	2414.64	1604.35	2976.25	1874.01	1824.44	20408.3	1.47313	0.0247687	1	CXCL12	chr10	-	44370165	44386493	6077	protein_coding	chemokine_(C-X-C_motif)_ligand_12
ENSG00000160551	468.614	561.149	584.092	1044.68	1640.33	505.638	1448.79	1678.02	0.987534	0.0250803	1	TAOK1	chr17	+	29390464	29551904	16980	protein_coding	TAO_kinase_1
ENSG00000256902	0	0.00510753	0.0137186	2.38331	0	3.35849	7.84276	8.4858	2.75083	0.0251386	1	IQSEC3P1	chr12	-	2752597	2753132	536	processed_pseudogene	IQ_motif_and_Sec7_domain_3_pseudogene_1
ENSG00000277662	0	1.03527	0.0139654	1.53191	1.98729	5.48533	3.40753	3.21082	2.1911	0.0251484	1	RP11-74J13.9	chr13	-	41229180	41229676	497	sense_intronic	NA
ENSG00000145734	212.952	131.751	165.651	282.075	656.533	143.915	384.564	462.973	1.05521	0.0251848	1	BDP1	chr5	+	71455615	71567820	12436	protein_coding	B_double_prime_1_subunit_of_RNA_polymerase_III_transcription_initiation_factor_IIIB
ENSG00000238123	0	0.011028	3.26869	3.80067	4.97127	6.66045	6.81169	11.6928	2.00684	0.0254577	1	MID1IP1-AS1	chrX	-	38801568	38803883	376	antisense	MID1IP1_antisense_RNA_1
ENSG00000130755	1.77879	5.17323	4.40226	2.82122	0	0.011658	1.11193	1.05838	-2.46101	0.0254592	1	GMFG	chr19	-	39328353	39342372	1490	protein_coding	glia_maturation_factor_gamma
ENSG00000042493	3042.26	1949.99	3318.83	1920.24	1548.81	1839.54	1393.39	748.935	-0.887365	0.0256929	1	CAPG	chr2	-	85394748	85418432	2607	protein_coding	capping_protein_(actin_filament)_gelsolin-like
ENSG00000106483	105.461	1436.49	886.562	688.712	53.7105	2667.05	4856.31	3792.37	1.86666	0.0258133	1	SFRP4	chr7	-	37905932	38025695	3606	protein_coding	secreted_frizzled-related_protein_4
ENSG00000276840	3.67073	0.0130779	4.35839	1.3482	0	0	0	0	-4.32181	0.0260251	1	PMS2P10	chr7	-	75288120	75299795	612	unprocessed_pseudogene	PMS1_homolog_2_mismatch_repair_system_component_pseudogene_10
ENSG00000183770	49.4913	4.18209	3.40687	3.35228	3.98052	4.38062	2.28664	0.0251754	-2.4441	0.0260686	1	FOXL2	chr3	-	138944224	138947140	2917	protein_coding	forkhead_box_L2
ENSG00000155897	0	0	0	0	0	0.0549701	0.0673009	20.0251	5.39181	0.0262954	1	ADCY8	chr8	-	130780301	131042426	5961	protein_coding	adenylate_cyclase_8_(brain)
ENSG00000102908	142.783	348.517	314.709	775.311	841.548	267.814	1188.61	1318.49	1.19283	0.0264345	1	NFAT5	chr16	+	69565094	69704666	16401	protein_coding	nuclear_factor_of_activated_T-cells_5_tonicity-responsive
ENSG00000234754	2.7259	2.08262	4.36979	1.33316	0	0.00617848	0.00750219	1.04856	-2.79938	0.0265772	1	C1orf140	chr1	-	221330080	221336296	4340	lincRNA	uncharacterized_LOC400804
ENSG00000222345	21.169	1.06566	2.28261	4.18573	0.994143	3.23165	0.0253302	0.0133719	-2.60498	0.0266548	1	SNORD19	chr3	+	52691378	52691453	76	snoRNA	Small_nucleolar_RNA_SNORD19
ENSG00000212643	0.878023	3.10001	3.27375	0.60613	0	0	0	0	-4.05565	0.0269036	1	ZRSR1	chr5	+	112891422	112893094	1673	protein_coding	zinc_finger_(CCCH_type)_RNA_binding_motif_and_serine/arginine_rich_1
ENSG00000239552	0.861523	5.16822	1.15482	5.2038	3.97444	3.41101	10.2289	35.0278	2.0396	0.027073	1	HOXB-AS2	chr17	+	48557262	48560333	845	antisense	HOXB_cluster_antisense_RNA_2
ENSG00000108684	1.79924	0.013063	5.42303	2.12908	0	0	0	0	-4.32023	0.0271712	1	ASIC2	chr17	-	33013087	34174964	5597	protein_coding	acid_sensing_ion_channel_subunit_2
ENSG00000242349	3.6381	2.08845	3.32309	4.38837	1.99269	0.0115355	0.0140195	0.00743168	-2.42594	0.0272639	1	NPPA-AS1	chr1	+	11841017	11848079	1427	antisense	NPPA_antisense_RNA_1
ENSG00000137203	40.0036	13.5224	57.3969	90.7329	22.8803	14.4245	27.0629	10.712	-1.4214	0.0272883	1	TFAP2A	chr6	-	10393186	10419659	8245	protein_coding	transcription_factor_AP-2_alpha_(activating_enhancer_binding_protein_2_alpha)
ENSG00000143520	0	0.00361896	0.00970108	1.5831	3.9792	2.24985	0.0556471	7.39971	2.69456	0.0273426	1	FLG2	chr1	-	152348735	152360006	9124	protein_coding	filaggrin_family_member_2
ENSG00000237659	0	0.0150134	6.52203	5.22921	0	0	0	0	-4.62338	0.0273746	1	RNASEH2CP1	chrY	+	2789827	2790328	502	processed_pseudogene	ribonuclease_H2_subunit_C_pseudogene_1
ENSG00000124785	64.518	65.3837	189.919	470.553	3.97345	38.7816	112.879	77.8409	-1.75701	0.027542	1	NRN1	chr6	-	5997999	6007605	2328	protein_coding	neuritin_1
ENSG00000227740	1.81849	1.04652	2.19718	1.40335	0	0	0	0	-3.81282	0.0275975	1	RP11-318C24.2	chr1	-	175904762	175920513	657	lincRNA	NA
ENSG00000102837	0.870979	0.0131257	6.48749	2.12753	0	0	0	0	-4.34235	0.0276628	1	OLFM4	chr13	+	53028759	53052057	2897	protein_coding	olfactomedin_4
ENSG00000131459	318.455	448.085	454.898	658.624	902.228	695.835	767.972	950.489	0.818365	0.0277038	1	GFPT2	chr5	-	180300690	180353387	4780	protein_coding	glutamine-fructose-6-phosphate_transaminase_2
ENSG00000197779	22.6957	22.8413	32.0411	61.7962	93.5066	49.85	78.0534	95.991	1.18059	0.027742	1	ZNF81	chrX	+	47836902	48002561	8443	protein_coding	zinc_finger_protein_81
ENSG00000263826	6.31536	8.31288	12.1411	17.5602	31.8313	7.84977	30.5538	55.3881	1.48944	0.0277695	1	RP11-573D15.9	chr3	-	186781780	186784179	2400	antisense	NA
ENSG00000175315	217.801	20.7842	58.5714	25.0088	42.7795	21.0544	27.1412	10.7247	-1.65832	0.0277846	1	CST6	chr11	+	66011841	66013505	759	protein_coding	cystatin_E/M
ENSG00000172061	73.6254	108.935	76.2809	465.609	96.4937	25.5435	96.0343	43.7787	-1.46675	0.0280917	1	LRRC15	chr3	-	194355247	194369743	5940	protein_coding	leucine_rich_repeat_containing_15
ENSG00000205740	0	0.00361896	0.00970108	1.5831	4.97638	4.39054	1.1904	1.09825	2.44996	0.0281209	1	RP11-363N22.3	chr10	-	971146	988341	4964	processed_transcript	NA
ENSG00000197766	28.2323	35.2378	21.0034	9.88085	6.95748	79.6418	47.5871	163.067	1.65139	0.0281464	1	CFD	chr19	+	859643	863630	1222	protein_coding	complement_factor_D_(adipsin)
ENSG00000139364	27.2333	81.8977	33.1835	53.5049	43.7627	53.2105	21.6358	593.87	1.86078	0.0283185	1	TMEM132B	chr12	+	125186836	125662377	15703	protein_coding	transmembrane_protein_132B
ENSG00000166750	539.572	1179.31	1335.9	1152.11	1715.92	1171.54	2544.67	2417.3	0.899816	0.0283334	1	SLFN5	chr17	+	35243036	35273655	10709	protein_coding	schlafen_family_member_5
ENSG00000182712	0.872461	4.12934	0.0346505	3.72926	0	0	0	0	-4.23709	0.0283803	1	CMC4	chrX	-	155061622	155071362	1539	protein_coding	C-x(9)-C_motif_containing_4
ENSG00000268628	0	0.00361896	0.00970108	1.5831	0.99143	13.0428	3.42934	0.0326339	3.05885	0.0284171	1	RP1-122P22.4	chr20	-	19756390	19758037	1648	lincRNA	NA
ENSG00000102053	8.13012	17.6258	13.2737	20.3716	22.8758	36.5075	31.7002	50.0959	1.23843	0.0285038	1	ZC3H12B	chrX	+	65366638	65507887	7829	protein_coding	zinc_finger_CCCH-type_containing_12B
ENSG00000275811	0	0	0	0	0.992769	4.35641	0.0419107	3.18442	4.20096	0.0285755	1	HTR1DP1	chr12	-	1151810	1153059	888	processed_pseudogene	5-hydroxytryptamine_(serotonin)_receptor_1D_pseudogene_1
ENSG00000280392	0	0	0	0	4.97768	0.0367758	3.36652	1.09305	4.33699	0.0287808	1	RP11-357N13.6	chr16	+	53991012	53994454	3443	TEC	NA
ENSG00000250956	0.910196	0.00527501	1.09688	0.702044	2.98258	5.50278	2.31803	5.31911	2.35372	0.0289064	1	CTB-88F18.3	chr5	-	127179756	127179900	145	processed_pseudogene	NA
ENSG00000267340	0	0.00543348	3.19897	0	3.97738	7.69308	1.21626	7.43953	2.59486	0.0289838	1	RP11-242D8.3	chr17	-	43169880	43170077	198	processed_pseudogene	NA
ENSG00000164749	0	0.00198469	1.07238	0	1.98755	1.15875	1.19497	8.43592	3.19438	0.0290008	1	HNF4G	chr8	+	75407914	75566843	4806	protein_coding	hepatocyte_nuclear_factor_4_gamma
ENSG00000134352	2402.46	2196.84	2328.54	3504.11	4200.78	2146.12	5227.45	8410.41	0.9378	0.0290034	1	IL6ST	chr5	-	55935095	55994993	9292	protein_coding	interleukin_6_signal_transducer
ENSG00000261039	0.864492	6.18878	3.30875	1.31949	0.996072	0.00615203	0.00747004	0.00396937	-2.95982	0.0290424	1	RP11-417E7.2	chr6	-	169175304	169182740	544	lincRNA	NA
ENSG00000237686	7.29829	3.13135	8.78093	4.23276	3.98426	0.0244524	1.14969	0.0156966	-2.05432	0.0290579	1	RP5-1120P11.1	chr6	-	43995723	44074652	2296	antisense	NA
ENSG00000198857	0	1.02651	0.00529112	0	2.98344	0.0438883	6.66952	3.20652	3.22049	0.0290759	1	HSD3BP5	chr1	+	119601340	119609250	1132	transcribed_unprocessed_pseudogene	hydroxy-delta-5-steroid_dehydrogenase_3_beta_pseudogene_5
ENSG00000203837	0	0.00680242	3.21726	0.674668	0	0.0774772	1.24722	58.3359	3.77491	0.0291149	1	PNLIPRP3	chr10	+	116427867	116477957	2354	protein_coding	pancreatic_lipase-related_protein_3
ENSG00000263011	1.80997	1.04884	4.33612	0.60643	0	0	0	0	-4.05214	0.0291226	1	RP11-473M20.11	chr16	+	3106764	3109576	302	sense_overlapping	NA
ENSG00000227220	21.8338	24.8879	17.7026	22.3957	74.6099	36.5564	31.7502	53.3349	1.17195	0.0291894	1	RP11-69I8.3	chr6	+	131950946	132077393	495	antisense	NA
ENSG00000189238	0	1.02651	0.00529112	0	0.991973	2.24552	1.19517	8.43641	3.21379	0.0292568	1	LINC00943	chr12	+	126726270	126746252	3893	lincRNA	long_intergenic_non-protein_coding_RNA_943
ENSG00000135913	19.9912	6.2593	18.8108	49.6585	126.339	11.1781	63.3734	87.4566	1.59958	0.0294273	1	USP37	chr2	-	218450251	218568361	9290	protein_coding	ubiquitin_specific_peptidase_37
ENSG00000246596	0	0.00884975	1.11965	3.90045	2.98112	3.37507	10.0923	8.51117	2.17472	0.0294576	1	RP11-1277A3.2	chr5	-	177619059	177672209	1691	transcribed_unprocessed_pseudogene	NA
ENSG00000103066	544.194	518.615	606.127	479.115	276.536	374.965	368.666	205.931	-0.808776	0.0296011	1	PLA2G15	chr16	+	68245304	68261062	4464	protein_coding	phospholipase_A2_group_XV
ENSG00000234745	7620.54	11609.6	24871.5	7807.79	4233.6	8209.02	8771.91	5029.9	-0.983962	0.0296134	1	HLA-B	chr6	-	31353872	31357188	3012	protein_coding	major_histocompatibility_complex_class_I_B
ENSG00000105369	0.895762	1.0414	0.0210704	2.28162	1.98627	9.85442	6.75421	2.17246	2.11436	0.0296156	1	CD79A	chr19	+	41877120	41881372	1503	protein_coding	CD79a_molecule
ENSG00000187260	0	11.3588	3.35438	5.80086	0.98985	12.2464	53.9951	26.6606	2.17367	0.0298004	1	WDR86	chr7	-	151375909	151410727	4044	protein_coding	WD_repeat_domain_86
ENSG00000183091	0.849121	6.21531	2.26384	9.69951	15.9158	10.012	23.6464	10.6995	1.62628	0.0298536	1	NEB	chr2	-	151485336	151734487	30567	protein_coding	nebulin
ENSG00000181195	683.339	302.911	2553.71	4664.69	573.961	350.762	1116.19	1049.67	-1.40846	0.0304963	1	PENK	chr8	-	56436674	56446734	3455	protein_coding	proenkephalin
ENSG00000280347	13.6442	13.4871	9.98146	16.6979	32.8256	11.1638	39.56	52.2152	1.32355	0.0305212	1	AC000123.2	chr7	-	127359785	127364759	4975	TEC	NA
ENSG00000204941	14.8404	0.0173861	0.047481	0.54189	0	0	0	0	-5.00181	0.0308784	1	PSG5	chr19	-	43166256	43186536	4678	protein_coding	pregnancy_specific_beta-1-glycoprotein_5
ENSG00000188211	10.8295	26.9878	21.0551	93.9812	135.286	33.2967	175.16	87.5028	1.49204	0.0309109	1	NCR3LG1	chr11	+	17351726	17377341	6438	protein_coding	natural_killer_cell_cytotoxicity_receptor_3_ligand_1
ENSG00000005810	286.581	692.853	488.043	855.979	825.63	765.549	1257.64	1525.45	0.912356	0.0310029	1	MYCBP2	chr13	-	77044655	77327050	15945	protein_coding	MYC_binding_protein_2_E3_ubiquitin_protein_ligase
ENSG00000263931	0.868843	2.08185	3.29732	3.69554	7.95739	6.66755	9.03927	8.53499	1.63814	0.0310349	1	RP11-180P8.1	chr17	-	62935402	62966810	498	lincRNA	NA
ENSG00000200279	8.34476	0.0146641	3.30774	0	0	0	0	0	-4.59271	0.0311003	1	SNORD114-10	chr14	+	100967052	100967123	72	snoRNA	small_nucleolar_RNA_C/D_box_114-10
ENSG00000259075	0	0	0	0	0	3.2787	2.25879	2.13444	4.03527	0.0311015	1	POC1B-GALNT4	chr12	-	89519408	89526262	5500	protein_coding	POC1B-GALNT4_readthrough
ENSG00000264175	0	0.00193358	0.00517161	0.775448	0	6.54825	4.49328	2.15628	3.31946	0.0311043	1	MIR3189	chr19	+	18386562	18386634	73	miRNA	microRNA_3189
ENSG00000147251	49.0709	108.897	69.6049	131.759	186.016	117.329	166.292	276.241	1.05154	0.0311353	1	DOCK11	chrX	+	118495898	118686163	6721	protein_coding	dedicator_of_cytokinesis_11
ENSG00000279434	1.79407	1.05324	5.4361	2.10933	6.96169	6.67106	9.04519	10.6496	1.64571	0.0312153	1	RP11-85K15.3	chr14	+	35086035	35088059	2025	TEC	NA
ENSG00000113594	132.813	156.634	164.541	301.686	294.44	161.608	356.296	761.562	1.05726	0.0313198	1	LIFR	chr5	-	38474963	38608354	11864	protein_coding	leukemia_inhibitory_factor_receptor_alpha
ENSG00000226321	0.878203	5.14501	1.13425	0.606646	0	6.70061	6.86221	32.8795	2.51188	0.0316024	1	CROCC2	chr2	+	240906330	240993311	5978	protein_coding	ciliary_rootlet_coiled-coil_rootletin_family_member_2
ENSG00000092850	0	1.05099	2.21684	5.35015	0	0	0	0	-4.19269	0.0316201	1	TEKT2	chr1	+	36084075	36088275	1978	protein_coding	tektin_2_(testicular)
ENSG00000198780	0.894459	2.06493	1.11492	0.65416	17.9159	0.0626482	4.58375	5.35726	2.45313	0.0316396	1	FAM169A	chr5	-	74777574	74866951	6860	protein_coding	family_with_sequence_similarity_169_member_A
ENSG00000167680	3.56921	26.8782	4.49005	6.35166	2.97883	35.4143	50.8207	58.6092	1.82762	0.031659	1	SEMA6B	chr19	-	4542593	4559808	4412	protein_coding	sema_domain_transmembrane_domain_(TM)_and_cytoplasmic_domain_(semaphorin)_6B
ENSG00000255015	2.75137	1.04817	1.13245	2.18036	0	0	0	0	-3.96316	0.0318014	1	RP11-716H6.1	chr11	-	122294938	122301763	507	lincRNA	NA
ENSG00000160191	30.4147	0.0231616	1.18475	0	0.995287	0.0115791	0.0140725	1.05824	-3.60812	0.0319543	1	PDE9A	chr21	+	42653636	42775509	5266	protein_coding	phosphodiesterase_9A
ENSG00000163629	231.988	424.224	353.341	627.619	842.544	357.399	862.933	1062.47	0.932232	0.0322226	1	PTPN13	chr4	+	86594315	86815171	9496	protein_coding	protein_tyrosine_phosphatase_non-receptor_type_13_(APO-1/CD95_(Fas)-associated_phosphatase)
ENSG00000127824	246.696	183.583	139.151	90.1235	99.4759	101.722	43.0794	69.3594	-1.07041	0.0322938	1	TUBA4A	chr2	-	219249711	219278170	4079	protein_coding	tubulin_alpha_4a
ENSG00000149596	10.8448	21.7918	48.4161	18.6649	4.97094	7.75902	17.8904	2.18495	-1.58983	0.0324961	1	JPH2	chr20	-	44111695	44187578	5943	protein_coding	junctophilin_2
ENSG00000238531	18.5296	0.0188356	0.0515419	0	0	0	0	0	-5.2436	0.0326237	1	SNORD105B	chr19	+	10109757	10109835	79	snoRNA	small_nucleolar_RNA_C/D_box_105B
ENSG00000252316	18.5296	0.0188356	0.0515419	0	0	0	0	0	-5.2436	0.0326348	1	RNY4	chr7	+	148963315	148963410	96	misc_RNA	RNA_Ro-associated_Y4
ENSG00000187605	101.023	48.7791	83.9332	130.294	469.529	154.924	143.717	80.0754	1.21861	0.0326927	1	TET3	chr2	+	73986404	74108176	12271	protein_coding	tet_methylcytosine_dioxygenase_3
ENSG00000117114	338.689	117.229	113.789	132.127	706.27	102.995	144.905	807.448	1.32709	0.0327431	1	ADGRL2	chr1	+	81306160	81992436	7754	protein_coding	adhesion_G_protein-coupled_receptor_L2
ENSG00000179542	5.41548	5.20535	0.0653391	22.3378	5.96285	3.42774	22.7207	138.388	2.36	0.0330075	1	SLITRK4	chrX	-	143622790	143635777	8914	protein_coding	SLIT_and_NTRK_like_family_member_4
ENSG00000268366	0	1.03137	0.00989767	0.734067	1.98689	10.8779	1.20623	2.16427	2.85907	0.0332411	1	CTC-492K19.4	chr19	+	40443436	40444087	558	antisense	NA
ENSG00000274677	7.35997	2.09053	4.40905	1.28444	1.99269	0.0115355	0.0140195	0.00743168	-2.58409	0.0334127	1	RP11-505K9.5	chr16	-	84085979	84086590	612	sense_intronic	NA
ENSG00000196526	1132.06	1085.98	1149.37	1478.14	2896.68	1341.89	2071.99	2066.36	0.78962	0.0334267	1	AFAP1	chr4	-	7758714	7939926	10036	protein_coding	actin_filament_associated_protein_1
ENSG00000261868	0	0	0	0	1.98843	0.0368681	1.18022	6.31884	4.34536	0.0334867	1	MFSD1P1	chr17	+	4301372	4302698	1327	processed_pseudogene	major_facilitator_superfamily_domain_containing_1_pseudogene_1
ENSG00000140511	1452.5	745.777	1110.68	415.328	424.752	801.85	411.72	229.417	-0.995399	0.0336339	1	HAPLN3	chr15	-	88877288	88895626	3524	protein_coding	hyaluronan_and_proteoglycan_link_protein_3
ENSG00000163873	0	0.0144055	6.51108	4.46148	0	0	0	0	-4.53094	0.0339261	1	GRIK3	chr1	-	36795527	37034129	10111	protein_coding	glutamate_receptor_ionotropic_kainate_3
ENSG00000272843	0.879305	3.09886	1.13292	2.178	0	0	0	0	-3.98147	0.0339954	1	RP11-313P13.5	chr7	-	72924418	72925125	708	antisense	NA
ENSG00000279640	0	1.02651	0.00529112	0	2.98383	3.31707	0.0507801	5.29382	3.08223	0.0339998	1	RP13-977J11.6	chr12	-	132100013	132100820	808	TEC	NA
ENSG00000180044	5.43693	13.4355	4.45874	2.70847	54.7229	21.042	14.7816	2.19862	1.81606	0.0340761	1	C3orf80	chr3	+	160225636	160228213	2578	protein_coding	chromosome_3_open_reading_frame_80
ENSG00000162641	5.50079	1.0575	5.47578	2.05265	0.995283	0.011614	1.11178	0.00748206	-2.46546	0.0340902	1	AKNAD1	chr1	-	108815898	108858228	4915	protein_coding	AKNA_domain_containing_1
ENSG00000163590	20.8371	53.9529	78.3789	129.065	90.5169	94.1111	315.344	186.682	1.28021	0.0340962	1	PPM1L	chr3	+	160755602	161078907	12447	protein_coding	protein_phosphatase_Mg2+/Mn2+_dependent_1L
ENSG00000198879	0	0.00926191	4.30442	1.42528	1.9856	6.65361	12.3281	7.46888	2.2307	0.0341709	1	SFMBT2	chr10	-	7158624	7411486	9953	protein_coding	Scm-like_with_four_mbt_domains_2
ENSG00000280294	2.7331	2.08034	3.2915	1.34779	0	0.00619954	1.09313	0.00399997	-2.64916	0.034773	1	RP11-177H2.1	chr8	-	10856085	10859436	3352	TEC	NA
ENSG00000103489	1173.03	789.346	925.265	1650.28	4661.35	637.285	1606.09	2595.47	1.06576	0.0354298	1	XYLT1	chr16	-	17101769	17470881	11004	protein_coding	xylosyltransferase_I
ENSG00000186832	366.837	125.534	215.318	217.499	231.788	66.4348	31.802	57.6545	-1.25316	0.0356559	1	KRT16	chr17	-	41609778	41615899	2475	protein_coding	keratin_16_type_I
ENSG00000165029	31.75	199.137	141.359	297.451	218.838	153.868	772.247	489.634	1.28641	0.035668	1	ABCA1	chr9	-	104781002	104928237	11350	protein_coding	ATP_binding_cassette_subfamily_A_member_1
ENSG00000168874	720.724	534.191	1389.89	512.977	282.502	674.659	337.09	370.191	-0.923512	0.0357724	1	ATOH8	chr2	+	85751344	85788066	6076	protein_coding	atonal_bHLH_transcription_factor_8
ENSG00000173868	18.4137	4.16619	3.37109	0.50597	2.98806	1.11368	0.0251022	0.0132526	-2.51734	0.0357783	1	PHOSPHO1	chr17	-	49223362	49230766	2375	protein_coding	phosphatase_orphan_1
ENSG00000177700	4703.24	1548.59	1603.19	1115.7	1155.89	1835.04	706.958	666.786	-1.03926	0.0359591	1	POLR2L	chr11	-	837356	842545	1142	protein_coding	polymerase_(RNA)_II_(DNA_directed)_polypeptide_L_7.6kDa
ENSG00000155011	13.7772	4.16549	3.36952	4.21143	49.744	0.0856278	8.04273	51.109	2.07362	0.036075	1	DKK2	chr4	-	106921802	107283806	4319	protein_coding	dickkopf_WNT_signaling_pathway_inhibitor_2
ENSG00000142530	2.68506	9.30118	4.43589	3.51151	0	3.23194	0.0254067	1.07274	-2.08026	0.036267	1	FAM71E1	chr19	-	50466785	50476753	1566	protein_coding	family_with_sequence_similarity_71_member_E1
ENSG00000226453	2.74483	1.04949	0.0319746	3.76824	0	0	0	0	-4.05249	0.0363956	1	RP11-379B8.1	chr6	-	81845185	81933480	822	lincRNA	NA
ENSG00000233025	0	0.00361896	0.00970108	1.5831	0.991805	0.0460052	7.77468	5.30865	2.7489	0.0369075	1	CRYZP1	chr7	-	103088664	103089610	947	processed_pseudogene	crystallin_zeta_pseudogene_1
ENSG00000047457	0.824983	7.29943	14.4493	127.775	0.989791	21.1351	82.7022	971.465	2.84423	0.0369204	1	CP	chr3	-	149162410	149222055	7296	protein_coding	ceruloplasmin_(ferroxidase)
ENSG00000225472	0	3.10185	1.13695	3.76225	0	0	0	0	-4.09704	0.0370612	1	RP11-120J1.1	chr9	+	14317085	14357908	1054	antisense	NA
ENSG00000225422	0.894268	0.00810031	3.23381	0.653591	1.98616	8.78369	5.66024	5.34067	2.0898	0.0370662	1	RBMS1P1	chr12	-	66234079	66235234	1156	processed_pseudogene	RNA_binding_motif_single_stranded_interacting_protein_1_pseudogene_1
ENSG00000277586	9.00783	5.22502	103.428	29.524	34.81	21.1369	53.2912	513.868	2.07652	0.0370776	1	NEFL	chr8	-	24950955	24957110	4329	protein_coding	neurofilament_light_polypeptide
ENSG00000181826	18.1606	23.8595	18.8116	34.8805	85.5525	22.2221	50.9207	59.7347	1.1837	0.037159	1	RELL1	chr4	-	37590800	37686376	1947	protein_coding	RELT-like_1
ENSG00000079257	91.1395	40.4652	25.4766	38.9133	16.9047	62.0533	41.9903	549.075	1.77098	0.0372202	1	LXN	chr3	-	158645822	158672693	1504	protein_coding	latexin
ENSG00000151474	227.473	391.006	221.965	267.381	844.539	304.282	505.566	378.742	0.875944	0.0372464	1	FRMD4A	chr10	-	13643706	14462142	13328	protein_coding	FERM_domain_containing_4A
ENSG00000227199	9.07666	9.34355	17.5739	6.34617	3.97914	3.33196	5.59436	1.10262	-1.55897	0.0372984	1	ST7-AS1	chr7	-	116952446	116954334	1889	antisense	ST7_antisense_RNA_1
ENSG00000272054	0.860737	7.22038	1.15581	3.62104	12.9321	2.30383	13.5503	17.0274	1.79279	0.0373577	1	RP11-423P10.2	chr2	+	37208875	37212677	3803	sense_intronic	NA
ENSG00000235481	3.62659	7.23191	1.1632	3.5684	0.994659	0.016446	1.12696	1.06613	-2.12215	0.0373778	1	UBE2R2-AS1	chr9	-	33785950	33818795	647	antisense	UBE2R2_antisense_RNA_1
ENSG00000272181	4.55489	2.09168	6.56658	2.79463	0.994664	0.0164018	0.01995	2.10217	-2.15676	0.0374924	1	RP11-245J9.6	chr3	+	64019508	64019925	418	antisense	NA
ENSG00000273338	0.90228	0.00662463	1.10587	1.49091	4.97375	0.0521817	4.5353	8.47718	2.18698	0.0375036	1	RP11-386I14.4	chr1	-	78004346	78004554	209	antisense	NA
ENSG00000279583	1.76536	7.24329	7.67027	2.75811	0.994148	0.0207658	1.13956	2.11221	-2.05083	0.0378435	1	RP11-368N21.5	chr16	-	29595130	29596137	1008	TEC	NA
ENSG00000223224	43.2139	0.0254248	0.0702096	0	0	0.0116229	0.0141259	2.09031	-4.03969	0.0381649	1	SNORD71	chr16	-	71758402	71758487	86	snoRNA	small_nucleolar_RNA_C/D_box_71
ENSG00000177200	231.108	215.761	248.455	475.889	721.188	219.132	530.46	776.574	0.939288	0.0382638	1	CHD9	chr16	+	53055033	53329150	16502	protein_coding	chromodomain_helicase_DNA_binding_protein_9
ENSG00000248734	0.889551	2.06811	0.0243679	2.24193	1.98628	7.69507	6.75385	4.28401	1.84861	0.0385562	1	CTD-2260A17.1	chr5	+	96784777	96785999	1001	antisense	NA
ENSG00000237484	0	1.03527	0.0139654	1.53191	0.991817	3.33206	2.30762	7.40112	2.19772	0.0386352	1	AP000476.1	chr21	+	24428740	24547942	4970	lincRNA	NA
ENSG00000241697	0.863495	3.11328	3.3114	4.43561	6.96103	16.4912	10.1776	4.3126	1.64545	0.0388648	1	TMEFF1	chr9	+	100473113	100577636	2611	protein_coding	transmembrane_protein_with_EGF-like_and_two_follistatin-like_domains_1
ENSG00000229344	71.367	9.36537	1.20006	3.33413	4.97339	6.60569	5.64422	2.17036	-2.10765	0.0388983	1	MTCO2P12	chr1	+	632757	633438	682	unprocessed_pseudogene	MT-CO2_pseudogene_12
ENSG00000144891	30.947	22.833	17.7307	41.3936	33.8167	37.693	50.9611	153.463	1.28265	0.0389075	1	AGTR1	chr3	+	148697784	148743008	3478	protein_coding	angiotensin_II_receptor_type_1
ENSG00000260257	95.7075	29.0682	30.9817	39.6434	15.914	38.5487	10.2718	12.8384	-1.32833	0.0389873	1	RP5-1085F17.3	chr20	+	32856621	32858751	2131	lincRNA	NA
ENSG00000259236	0	2.055	0.0142193	0.701711	2.98284	4.41733	3.41473	4.26487	2.25247	0.0391367	1	GOLGA8VP	chr15	-	101771758	101781989	1798	unprocessed_pseudogene	golgin_A8_family_member_V_pseudogene
ENSG00000113805	0	0.00898464	2.18586	3.06526	0.990769	2.28563	11.2147	12.7322	2.26551	0.039256	1	CNTN3	chr3	-	74262568	74521140	5109	protein_coding	contactin_3
ENSG00000110422	216.517	368.219	309.188	649.387	522.235	390.575	867.441	1180.85	0.939337	0.0393262	1	HIPK3	chr11	+	33256672	33357023	7958	protein_coding	homeodomain_interacting_protein_kinase_3
ENSG00000226756	0.910852	0.00516792	0.013882	1.53284	2.9826	0.0491798	3.42117	9.50981	2.41442	0.0394609	1	AC007365.3	chr2	+	64644612	64646698	627	lincRNA	NA
ENSG00000168769	62.7563	52.9203	75.092	118.784	247.695	72.0001	159.482	162.155	1.04839	0.0395572	1	TET2	chr4	+	105145875	105279816	16474	protein_coding	tet_methylcytosine_dioxygenase_2
ENSG00000180530	70.019	61.2226	85.0524	191.256	290.465	41.0495	208.148	442.614	1.26739	0.039666	1	NRIP1	chr21	-	14961235	15065000	7940	protein_coding	nuclear_receptor_interacting_protein_1
ENSG00000228214	16.4857	3.13912	8.83996	6.39169	1.98841	5.4365	1.18061	1.09335	-1.79724	0.0400535	1	LINC00693	chr3	+	28574791	28758340	2299	antisense	long_intergenic_non-protein_coding_RNA_693
ENSG00000258559	1.77835	1.05767	4.40324	6.73077	6.96053	8.88003	15.7539	10.6725	1.54524	0.0401192	1	AC005519.4	chr14	-	74289127	74294425	1367	sense_overlapping	NA
ENSG00000138669	0.932734	0.00196339	0.00525153	0	0	0.0529435	16.5759	2.16922	3.78162	0.0401601	1	PRKG2	chr4	-	81087370	81215117	5116	protein_coding	protein_kinase_cGMP-dependent_type_II
ENSG00000095370	0	6.18832	3.30801	2.09084	0	0.00619954	1.09313	0.00399997	-2.92491	0.0401675	1	SH2D3C	chr9	-	127738317	127778741	4659	protein_coding	SH2_domain_containing_3C
ENSG00000138495	240.478	62.2599	63.0065	49.6273	66.6521	45.355	28.3553	33.1008	-1.25695	0.0401934	1	COX17	chr3	-	119654513	119677454	2172	protein_coding	COX17_cytochrome_c_oxidase_copper_chaperone
ENSG00000232630	3.62682	1.0589	2.2521	8.25805	16.9137	7.79485	14.6628	6.44162	1.5379	0.0403866	1	PRPS1P2	chr9	+	125150653	125151589	937	processed_pseudogene	phosphoribosyl_pyrophosphate_synthetase_1_pseudogene_2
ENSG00000257956	0.855182	1.05881	7.63593	5.90602	0	0.0116933	2.17311	0.00753303	-2.57621	0.0403971	1	NOP56P3	chr12	+	79558782	79559166	385	processed_pseudogene	NOP56_ribonucleoprotein_pseudogene_3
ENSG00000183840	9.93042	19.723	54.9994	17.9227	15.9207	3.39711	7.95077	9.60347	-1.4595	0.0407615	1	GPR39	chr2	+	132416574	132646559	3387	protein_coding	G_protein-coupled_receptor_39
ENSG00000273019	0	1.04853	4.33385	2.17517	0	0	0	0	-4.01469	0.0409402	1	RP11-508N22.13	chr10	+	38149968	38150293	326	lincRNA	NA
ENSG00000249825	0	0.00193358	0.00517161	0.775448	0.991953	0.0440684	7.7575	4.25534	3.31934	0.0409809	1	CTD-2201I18.1	chr5	-	80052374	80083654	3233	antisense	uncharacterized_LOC101929215
ENSG00000106714	9.24407	4.14595	0.0448959	0.550649	26.8659	7.80789	5.75404	12.8109	1.89326	0.0413323	1	CNTNAP3	chr9	-	39072767	39288315	9521	protein_coding	contactin_associated_protein-like_3
ENSG00000096696	1536.45	136.955	459.342	131.231	7238.74	172.685	959.206	308.376	1.9385	0.0414296	1	DSP	chr6	+	7541575	7586717	10093	protein_coding	desmoplakin
ENSG00000257896	0	0	0	0	0.993025	2.21135	4.41913	0.0202424	4.03934	0.0414714	1	RP11-210N13.1	chr12	+	43736628	43741067	1170	transcribed_unprocessed_pseudogene	NA
ENSG00000175471	0.876677	1.04946	1.1361	4.58048	3.97642	3.37754	8.99845	9.56814	1.66325	0.041517	1	MCTP1	chr5	-	94703741	95284575	12089	protein_coding	multiple_C2_domains_transmembrane_1
ENSG00000144824	344.917	327.759	258.391	281.819	648.571	252.308	540.623	700.842	0.820547	0.0415423	1	PHLDB2	chr3	+	111732497	111976517	12109	protein_coding	pleckstrin_homology-like_domain_family_B_member_2
ENSG00000175602	3299.8	2389.77	3375.15	1999.73	1037.51	2770.86	1153.68	1202.29	-0.843861	0.0418791	1	CCDC85B	chr11	+	65890112	65891635	1524	protein_coding	coiled-coil_domain_containing_85B
ENSG00000259771	0.868297	2.08222	4.36781	2.89768	0.996072	0.00615203	0.00747004	0.00396937	-2.77966	0.0419279	1	RP11-429D19.1	chr15	-	59266720	59271162	448	sense_intronic	NA
ENSG00000130203	23.5721	159.631	58.545	22.8511	3.97372	416.879	140.338	367.97	1.81004	0.0419681	1	APOE	chr19	+	44905754	44909393	2191	protein_coding	apolipoprotein_E
ENSG00000259125	1.84814	0.00657282	0.017689	1.49233	3.9788	2.2547	3.41423	5.31344	1.9291	0.0420529	1	LRP1-AS	chr12	-	57144620	57147619	879	antisense	LRP1_antisense_RNA
ENSG00000102780	133.778	99.589	83.9749	183.076	425.754	89.7111	202.506	308.281	1.03451	0.0420568	1	DGKH	chr13	+	42040036	42256578	19637	protein_coding	diacylglycerol_kinase_eta
ENSG00000254337	6.50836	1.05033	1.13856	0	0	0	0	0	-4.18096	0.0421842	1	RP11-865I6.2	chr8	-	68848742	68852763	515	lincRNA	NA
ENSG00000213750	0	0	0	0	0	0.0398466	8.79963	2.14923	4.54908	0.0422832	1	KB-1683C8.1	chr8	-	97624203	97625079	877	processed_pseudogene	NA
ENSG00000221500	48.5627	4.18228	2.30415	6.27783	5.9722	0.0434341	1.19438	5.30014	-2.24242	0.0425895	1	SNORD100	chr6	+	132816802	132816877	76	snoRNA	small_nucleolar_RNA_C/D_box_100
ENSG00000233406	9.11733	10.3573	5.55911	4.92911	1.98877	0.034369	4.43635	2.13962	-1.74067	0.0427622	1	RP11-296A18.5	chr1	-	51250603	51251472	870	processed_pseudogene	NA
ENSG00000254463	0	0	0	0	1.9888	0.0341986	1.17409	5.26744	4.18403	0.0428069	1	RP11-484D2.3	chr11	+	43466392	43466871	480	processed_pseudogene	NA
ENSG00000111262	0	32.1672	69.4186	54.3765	1.98509	18.6696	13.5102	4.31304	-2.00347	0.0430723	1	KCNA1	chr12	+	4909905	4931361	8361	protein_coding	potassium_channel_voltage_gated_shaker_related_subfamily_A_member_1
ENSG00000118058	329.37	442.905	508.995	789.513	952.959	487.92	1109.47	1144.63	0.834878	0.0430996	1	KMT2A	chr11	+	118436490	118526832	21961	protein_coding	lysine_(K)-specific_methyltransferase_2A
ENSG00000112414	6.30428	15.553	3.40348	27.925	64.6652	31.0052	28.3288	19.2525	1.41563	0.0431259	1	ADGRG6	chr6	+	142301854	142446266	8473	protein_coding	adhesion_G_protein-coupled_receptor_G6
ENSG00000170571	30.885	99.499	14.4577	44.762	189.005	20.0302	150.386	141.872	1.40019	0.0438575	1	EMB	chr5	-	50396192	50443248	5257	protein_coding	embigin
ENSG00000229278	6.49265	3.10632	0.0355956	0	0	0	0	0	-4.32949	0.0440906	1	RP11-483F11.7	chr10	-	99651989	99653905	303	antisense	NA
ENSG00000233806	0	1.03137	0.00989767	0.734067	2.98344	6.54638	2.30142	1.10068	2.53516	0.0447312	1	LINC01237	chr2	+	241881363	242078722	1601	processed_transcript	long_intergenic_non-protein_coding_RNA_1237
ENSG00000100344	103.084	18.7021	19.9596	23.6496	26.8635	11.1124	14.7247	9.64038	-1.40035	0.0447401	1	PNPLA3	chr22	+	43923739	43964488	3232	protein_coding	patatin_like_phospholipase_domain_containing_3
ENSG00000075391	222.004	319.46	229.696	391.894	636.635	275.53	677.397	464.067	0.819489	0.0448704	1	RASAL2	chr1	+	178094141	178484147	16044	protein_coding	RAS_protein_activator_like_2
ENSG00000139946	18.1517	12.4765	21.0182	53.2448	51.7245	24.437	80.2459	93.8215	1.24628	0.0449204	1	PELI2	chr14	+	56117814	56301526	6278	protein_coding	pellino_E3_ubiquitin_protein_ligase_family_member_2
ENSG00000178502	6.29303	29.0036	6.71067	26.2338	49.7373	11.1722	55.3816	66.0929	1.41002	0.0451495	1	KLHL11	chr17	-	41853545	41865431	2383	protein_coding	kelch_like_family_member_11
ENSG00000065485	1478.82	1046.57	1207.88	1280.72	901.235	995.507	359.77	633.688	-0.794655	0.0452122	1	PDIA5	chr3	+	123067062	123225227	4030	protein_coding	protein_disulfide_isomerase_family_A_member_5
ENSG00000114631	76.5263	36.3212	56.2909	27.2556	26.8591	28.7225	19.2659	14.9724	-1.12312	0.0453661	1	PODXL2	chr3	+	127629181	127672809	2186	protein_coding	podocalyxin-like_2
ENSG00000165124	48.1296	691.784	290.438	675.35	73.6049	523.338	974.993	3993.77	1.70598	0.0454993	1	SVEP1	chr9	-	110365251	110579880	14190	protein_coding	sushi_von_Willebrand_factor_type_A_EGF_and_pentraxin_domain_containing_1
ENSG00000103175	42.2337	1.06931	1.1934	3.37119	0.993337	0.0283881	5.46988	0.018203	-2.77025	0.0455791	1	WFDC1	chr16	+	84294646	84329851	8785	protein_coding	WAP_four-disulfide_core_domain_1
ENSG00000174482	0	0	0	0	0	0.0475184	0.0581034	14.7255	4.96369	0.0456991	1	LINGO2	chr9	-	27948078	28670286	3480	protein_coding	leucine_rich_repeat_and_Ig_domain_containing_2
ENSG00000184408	16.357	35.2132	0.0792144	22.4726	61.6722	16.7067	11.4529	192.861	1.92312	0.0457619	1	KCND2	chr7	+	120273668	120750331	5555	protein_coding	potassium_channel_voltage_gated_Shal_related_subfamily_D_member_2
ENSG00000112159	189.213	314.288	361.04	545.954	824.64	283.287	800.699	703.005	0.888164	0.0458837	1	MDN1	chr6	-	89642499	89819723	18602	protein_coding	midasin_AAA_ATPase_1
ENSG00000280417	1.83469	1.04215	2.17824	0	5.96931	3.35715	4.54234	5.33226	1.91049	0.0459784	1	RP11-5O17.1	chr3	+	53046166	53048122	1957	TEC	NA
ENSG00000253729	1242.18	1075.61	1048.92	1803.48	4229.64	954.751	2181.72	2162.38	0.881875	0.0460283	1	PRKDC	chr8	-	47773108	47960183	15417	protein_coding	protein_kinase_DNA-activated_catalytic_polypeptide
ENSG00000267510	13.7321	3.13745	9.9127	4.91624	3.98173	1.14196	3.35414	0.0218998	-1.8346	0.0461726	1	CTC-325H20.4	chr19	+	9291515	9294482	405	antisense	NA
ENSG00000075035	0	2.10938	24.2237	39.6685	0	1.15224	8.79999	1.09649	-2.51195	0.0462354	1	WSCD2	chr12	+	108129471	108250537	6557	protein_coding	WSC_domain_containing_2
ENSG00000139292	778.952	1213.53	1003.61	803.613	553.075	105.208	507.816	774.411	-0.969108	0.0462411	1	LGR5	chr12	+	71439770	71586310	5251	protein_coding	leucine-rich_repeat_containing_G_protein-coupled_receptor_5
ENSG00000235128	0.932734	0.00196339	0.00525153	0	0.992518	4.37023	3.36848	1.09352	2.85827	0.0462924	1	AC013474.4	chr2	+	126679622	126680420	799	processed_pseudogene	NA
ENSG00000154319	10.9184	9.34315	12.1309	9.33436	31.834	22.1459	30.4914	11.7864	1.19763	0.0466128	1	FAM167A	chr8	-	11421463	11474715	5033	protein_coding	family_with_sequence_similarity_167_member_A
ENSG00000273381	0	0.00193358	0.00517161	0.775448	0.992135	5.46313	0.0510238	5.2945	3.1771	0.0466668	1	RP11-305L7.7	chr9	-	91206175	91210299	4125	lincRNA	NA
ENSG00000100503	289.358	358.878	277.168	443.182	954.954	246.787	591.531	692.332	0.860453	0.0467161	1	NIN	chr14	-	50719763	50831121	13683	protein_coding	ninein
ENSG00000270006	10.1462	2.09246	2.25551	2.02513	0.994664	0.0164018	0.01995	2.10217	-2.2084	0.0469992	1	RP11-178L8.7	chr16	+	87317509	87318043	401	antisense	NA
ENSG00000226051	4.46975	3.14597	36.2065	17.3807	1.98687	4.42565	8.89735	1.10626	-1.86987	0.0470108	1	ZNF503-AS1	chr10	+	75269819	75373500	3272	lincRNA	ZNF503_antisense_RNA_1
ENSG00000115808	168.327	181.521	170.061	261.792	440.671	185.928	335.924	426.69	0.828544	0.0471106	1	STRN	chr2	-	36843640	36966472	8345	protein_coding	striatin
ENSG00000230836	0	0.00361896	0.00970108	1.5831	0.991974	3.32498	0.0535191	8.4363	2.61506	0.0471904	1	LINC01293	chr2	+	74940258	74942670	1266	lincRNA	long_intergenic_non-protein_coding_RNA_1293
ENSG00000143494	4.57653	4.14281	1.15559	2.84229	6.96106	4.49481	12.3968	13.831	1.52174	0.0475902	1	VASH2	chr1	+	212950520	212992037	9086	protein_coding	vasohibin_2
ENSG00000197915	1.81835	0.0102774	3.26006	1.40293	2.98156	4.45268	7.86201	6.39326	1.66386	0.0477646	1	HRNR	chr1	-	152212082	152224193	9623	protein_coding	hornerin
ENSG00000136068	1598.9	1951.01	1907.86	1907.36	5113.96	1629.51	2781.15	3188.61	0.787549	0.0478404	1	FLNB	chr3	+	58008400	58172251	13952	protein_coding	filamin_B
ENSG00000128340	263.317	73.6597	24.4018	19.2075	40.7855	22.1888	47.4267	26.6981	-1.46948	0.0480013	1	RAC2	chr22	-	37225261	37244448	2532	protein_coding	ras-related_C3_botulinum_toxin_substrate_2_(rho_family_small_GTP_binding_protein_Rac2)
ENSG00000175899	8.11151	23.8523	16.6037	36.4484	1.98426	55.3616	28.4007	208.846	1.78803	0.0480225	1	A2M	chr12	-	9067664	9116229	6384	protein_coding	alpha-2-macroglobulin
ENSG00000264743	0	0	0	0	0.993352	2.20091	1.15955	2.12792	3.80995	0.0480682	1	DPRXP4	chr17	+	30975387	30975954	568	processed_pseudogene	divergent-paired_related_homeobox_pseudogene_4
ENSG00000158714	0.901769	2.06025	0.0180761	0.676149	0	5.53746	3.44922	12.6979	2.40287	0.0481124	1	SLAMF8	chr1	+	159826750	159837249	2996	protein_coding	SLAM_family_member_8
ENSG00000176542	53.6143	82.9956	111.518	189.005	229.784	86.3888	243.156	342.376	1.04276	0.0481601	1	USF3	chr3	-	113648385	113696646	13738	protein_coding	upstream_transcription_factor_family_member_3
ENSG00000232593	2.70989	6.19605	2.24186	2.06416	7.95632	7.77752	5.72741	17.0015	1.51534	0.0482205	1	KANTR	chrX	+	53094145	53167014	2357	lincRNA	KDM5C_adjacent_non-coding_transcript
ENSG00000105472	2107.69	949.083	1744.44	1351.48	911.18	1015.48	919.509	850.239	-0.735042	0.0482228	1	CLEC11A	chr19	+	50723329	50725718	1469	protein_coding	C-type_lectin_domain_family_11_member_A
ENSG00000185745	68.1505	480.253	1413	699.636	39.7836	307.491	343.747	328.538	-1.38366	0.0483061	1	IFIT1	chr10	+	89392546	89406486	4613	protein_coding	interferon_induced_protein_with_tetratricopeptide_repeats_1
ENSG00000227158	0	0	0	0	1.98811	0.0392684	0.0479482	8.41281	4.4826	0.0483337	1	AC073621.2	chr17	+	17422681	17423704	1024	processed_pseudogene	NA
ENSG00000273183	0	8.27221	5.51526	5.81758	0	1.11423	1.13983	2.11242	-2.05375	0.0483646	1	RP11-5C23.2	chr7	+	154956429	154957107	679	antisense	NA
ENSG00000135976	11.7761	17.6395	14.397	31.3597	59.6875	15.5877	45.2392	51.1893	1.18238	0.0485433	1	ANKRD36	chr2	+	97113496	97264521	9670	protein_coding	ankyrin_repeat_domain_36
ENSG00000152931	9.02505	8.32981	29.7526	37.9289	3.97585	9.92459	12.3467	4.30375	-1.46682	0.0485755	1	PART1	chr5	+	60487713	60547657	9752	lincRNA	prostate_androgen-regulated_transcript_1_(non-protein_coding)
ENSG00000226833	0	4.15517	10.8871	3.5308	0.994657	2.16027	0.0200173	0.0105878	-2.35734	0.0485884	1	AC097724.3	chr2	-	28708953	28736205	1438	antisense	NA
ENSG00000143126	9.99392	11.4097	7.77368	13.8196	33.8242	19.9473	26.0065	16.0392	1.14146	0.0486017	1	CELSR2	chr1	+	109250019	109275750	12349	protein_coding	cadherin_EGF_LAG_seven-pass_G-type_receptor_2
ENSG00000008311	34.506	45.6608	56.3487	139.291	135.283	64.2597	150.435	257.011	1.1348	0.0487996	1	AASS	chr7	-	122075647	122144280	4591	protein_coding	aminoadipate-semialdehyde_synthase
ENSG00000261468	5.49151	3.12048	1.16205	5.13243	2.97957	11.0887	5.75021	30.7889	1.71938	0.0489173	1	RP11-1024P17.1	chr3	+	30697661	30699576	1916	sense_overlapping	NA
ENSG00000103184	0	1.0462	2.1958	3.02207	0	1.19015	11.2635	21.1948	2.34718	0.0491545	1	SEC14L5	chr16	+	4958317	5019158	6477	protein_coding	SEC14-like_lipid_binding_5
ENSG00000279433	0	0	0	0	0	0.0394576	1.18596	9.45513	4.50398	0.0491994	1	RP11-4B16.1	chr18	-	77108284	77110537	2254	TEC	NA
ENSG00000062582	71.9228	39.4363	67.3291	53.424	29.8421	29.8682	37.2671	17.1127	-1.02226	0.0492914	1	MRPS24	chr7	-	43866558	43869893	2613	protein_coding	mitochondrial_ribosomal_protein_S24
ENSG00000212916	4.48464	5.21067	11.0416	20.6238	23.8729	21.0514	21.5268	33.0399	1.2477	0.0494454	1	MAP10	chr1	+	232804892	232808407	3516	protein_coding	microtubule_associated_protein_10
ENSG00000047410	513.218	556.999	602.852	926.783	1549.81	566.464	1099.34	1300.39	0.796275	0.0494675	1	TPR	chr1	-	186311652	186375693	12350	protein_coding	translocated_promoter_region_nuclear_basket_protein
ENSG00000088881	2.68718	1.06134	4.43231	10.4879	0.989999	10.0185	33.7081	20.2492	1.76952	0.0495303	1	EBF4	chr20	+	2692878	2760108	3717	protein_coding	early_B-cell_factor_4
ENSG00000170381	0	6.25394	23.1231	34.4834	5.9628	7.85842	21.6271	279.146	2.29906	0.0495748	1	SEMA3E	chr7	-	83363906	83649010	6748	protein_coding	sema_domain_immunoglobulin_domain_(Ig)_short_basic_domain_secreted_(semaphorin)_3E
ENSG00000170370	9.19262	0.0188583	2.26146	6.61194	26.8634	5.62041	4.6395	25.5427	1.75784	0.0496025	1	EMX2	chr10	+	117542444	117549546	3262	protein_coding	empty_spiracles_homeobox_2
ENSG00000128342	3271.74	316.395	1156.04	1829.34	1405.58	355.181	812.032	293.43	-1.19738	0.0499457	1	LIF	chr22	-	30240447	30246851	3969	protein_coding	leukemia_inhibitory_factor
ENSG00000101977	0	1.02651	0.00529112	0	0	2.24569	1.1953	9.4806	3.21094	0.049994	1	MCF2	chrX	-	139581770	139708227	4996	protein_coding	MCF.2_cell_line_derived_transforming_sequence
The full list of DEGs of TLFCs in initial ossification (IO) versus immature ossification (IMO) groups via RNA-sequencing.
